# Supplementary material for: A cross-disorder PRS-pheWAS of 5 major psychiatric disorders in UK Biobank
Source: PLoS Genet. 2020 May 11;16(5):e1008185. doi: 10.1371/journal.pgen.1008185 (PMC7274459; doi:10.1371/journal.pgen.1008185)
Supplement: S1 Table — (ADHD- attention defict/ hyperactivity disorder, ASD- autism spectrum disorder, SCZ- schizophrenia, MDD- major depressive disorder, BP- bipolar disorder) (XLSX) [file pgen.1008185.s004.xlsx]

## Sheet: Table S1 - Categories
Table S1. Overview of UK Biobank categories with total number of outcomes per category and number of outcomes associated with polygenic risk scores (with p-value below significance threshold of 2.55x10-6). (ADHD- attention deficit/ hyperactivity disorder, ASD- autism spectrum disorder, SCZ- schizophrenia, MDD- major depressive disorder, BP- bipolar disorder)
			Number of outcomes passing the significance threshold
			ADHD		ASD		SCZ		MDD		BP
	Ntotal	% of total	N	% of category	N	% of category	N	% of category	N	% of category	N	% of category
Sociodemographics and Lifestyle														Trait	Ntotal	ADHD	ASD	SCZ	MDD	BP
Lifestyle and environment	150	0.652061	20	13.3333	0	0	20	13.3333	11	7.33333	2	1.33333		Lifestyle and environment	150	22	1	2	8	15
Alcohol and Cannabis	14	0.060859	0	0	0	0	0	0	1	7.14286	0	0		Alcohol and Cannabis	14	0	0	0	1	2
Sociodemographics	61	0.265171	9	14.7541	0	0	6	9.83607	3	4.91803	1	1.63934		Sociodemographics	61	9	0	0	3	8
Sex-specific factors	33	0.143453	2	6.06061	0	0	1	3.0303	1	3.0303	0	0		Sex-specific factors	33	2	1	0	0	0
Family history	93	0.404278	2	2.15054	0	0	5	5.37634	5	5.37634	0	0		Family history	93	2	0	0	5	0
Early life factors	13	0.0565119	2	15.3846	1	7.69231	1	7.69231	0	0	0	0		Early life factors	13	2	0	0	0	0
Baseline characteristics	1	0.00434707	1	100	0	0	0	0	0	0	0	0		Baseline characteristics	1	1	0	0	1	0
Diet by 24-hour recall	1	0.00434707	0	0	0	0	0	0	0	0	0	0		Trail making	17	0	0	2	0	0
Typical diet yesterday	12	0.0521648	0	0	0	0	0	0	0	0	0	0		Brain MRI	891	0	0	1	0	0
Estimated nutrients yesterday	23	0.0999826	0	0	0	0	0	0	0	0	0	0		Fluid intelligence	31	2	0	1	0	0
Hot/cold beverages yesterday	40	0.173883	0	0	0	0	0	0	0	0	0	0		Psychosocial factors	59	3	6	0	27	2
Cereal yesterday	15	0.0652061	0	0	0	0	0	0	0	0	0	0		Mental distress	18	0	0	0	5	0
Bread/pasta/rice yesterday	104	0.452095	0	0	0	0	0	0	0	0	0	0		Traumatic events	21	1	0	0	7	0
Spreads/sauces/cooking oils yesterday	64	0.278212	0	0	0	0	0	0	0	0	0	0		Depression	35	0	0	0	17	0
Alcoholic beverages yesterday	17	0.0739002	0	0	0	0	0	0	0	0	0	0		Anxiety	31	0	0	0	11	0
Milk/eggs/cheese yesterday	19	0.0825943	0	0	0	0	0	0	0	0	0	0		Mania	12	0	0	0	2	0
Soup/snacks/pastries yesterday	67	0.291254	0	0	0	0	0	0	0	0	0	0		Happiness and well-beeing	3	0	0	0	3	0
Meat/fish yesterday	23	0.0999826	0	0	0	0	0	0	0	0	0	0		Self-harm behaviors	19	0	0	0	4	0
Vegetarian alternatives yesterday	5	0.0217354	0	0	0	0	0	0	0	0	0	0		Anthropometry	45	17	0	0	0	19
Fruit/vegetables yesterday	59	0.256477	0	0	0	0	0	0	0	0	0	0		Health and medical history	161	2	1	0	11	0
Physical activity yesterday	3	0.0130412	0	0	0	0	0	0	0	0	0	0		Diagnoses	9065	2	0	0	1	0
Physical activity measurement	1	0.00434707	0	0	0	0	0	0	0	0	0	0		Blood assays	31	4	4	3	2	5
Diet questionnaire performance	2	0.00869414	0	0	0	0	0	0	0	0	0	0		Operations	6183	1	0	0	1	0
Ongoing characteristics	2	0.00869414	0	0	0	0	0	0	0	0	0	0		Bone-densitometry of heel	33	0	12	0	0	0
Reception	4	0.0173883	0	0	0	0	0	0	0	0	0	0		Cancer register	529	0	0	1	0	0
Meal type yesterday	5	0.0217354	0	0	0	0	0	0	0	0	0	0		Medical conditions	508	0	0	0	3	0
Employment	1	0.00434707	0	0	0	0	0	0	0	0	0	0		Spirometry	15	2	0	1	0	1
Work environment	1	0.00434707	0	0	0	0	0	0	0	0	0	0
Home locations	1	0.00434707	0	0	0	0	0	0	0	0	0	0
Greenspace and coastal proximity	9	0.0391236	0	0	0	0	0	0	0	0	0	0
Residential air pollution	17	0.0739002	0	0	0	0	0	0	0	0	0	0
Residential noise pollution	5	0.0217354	0	0	0	0	0	0	0	0	0	0
Employment history	1102	4.79047	0	0	0	0	0	0	0	0	0	0
Maternity	61	0.265171	0	0	0	0	0	0	0	0	0	0
Vitamin/mineral supplements yesterday	22	0.0956355	0	0	0	0	0	0	0	0	0	0
Total association for sociodempgraphics & lifestyle	2050	8.91149	36	1.7561	1	0.0487805	33	1.60976	21	1.02439	3	0.146341
Brain and Cognition
Trail making	17	0.0739002	0	0	0	0	4	23.5294	0	0	0	0
Brain MRI	891	3.87324	0	0	0	0	0	0	0	0	0	0
Symbol digit substitution	8	0.0347766	0	0	0	0	3	37.5	0	0	0	0
Prospective memory	7	0.0304295	0	0	0	0	4	57.1429	0	0	0	0
Numeric memory	4	0.0173883	0	0	0	0	0	0	0	0	0	0
Reaction time	3	0.0130412	0	0	0	0	2	66.6667	0	0	0	0
Matrix pattern completion	10	0.0434707	0	0	0	0	0	0	0	0	0	0
Pairs matching	7	0.0304295	0	0	0	0	4	57.1429	0	0	1	14.2857
Tower rearranging	3	0.0130412	0	0	0	0	0	0	0	0	0	0
Brain and Cognition	3	0.0130412	0	0	0	0	0	0	0	0	0	0
Fluid intelligence	31	0.134759	2	6.45161	0	0	4	12.9032	0	0	0	0
Total association for brain & cognition	984	4.27752	2	0.203252	0	0	21	2.13415	0	0	1	0.101626
Mental health
Psychosocial factors	59	0.256477	3	5.08475	1	1.69492	21	35.5932	29	49.1525	2	3.38983
Mental distress	18	0.0782473	0	0	0	0	3	16.6667	5	27.7778	0	0
Traumatic events	21	0.0912885	1	4.7619	0	0	8	38.0952	8	38.0952	0	0
Depression	35	0.152147	0	0	0	0	4	11.4286	17	48.5714	0	0
Anxiety	31	0.134759	0	0	0	0	10	32.2581	13	41.9355	0	0
Mania	12	0.0521648	0	0	0	0	4	33.3333	4	33.3333	0	0
Happiness and well-being	3	0.0130412	0	0	0	0	0	0	3	100	0	0
Self-harm behaviors	19	0.0825943	0	0	0	0	1	5.26316	5	26.3158	0	0
Unusual and psychotic experiences	11	0.0478178	0	0	0	0	0	0	0	0	0	0
Psychiatric	10	0.0434707	0	0	0	0	0	0	0	0	0	0
Addictions	14	0.060859	0	0	0	0	0	0	0	0	0	0
Total association for mental health	233	1.01287	4	1.71674	1	0.429185	51	21.8884	84	36.0515	2	0.858369
General health
Anthropometry	45	0.195618	17	37.7778	1	2.22222	36	80	18	40	11	24.4444
Health and medical history	161	0.699878	2	1.24224	0	0	5	3.10559	19	11.8012	0	0
Diagnoses	9065	39.4062	2	0.0220629	0	0	1	0.0110314	3	0.0330943	0	0
Blood assays	31	0.134759	3	9.67742	2	6.45161	2	6.45161	2	6.45161	2	6.45161
Operations	6183	26.8779	1	0.0161734	0	0	0	0	2	0.0323468	0	0
Medications	1532	6.65971	1	0.0652742	0	0	2	0.130548	5	0.326371	0	0
Bone-densitometry of heel	33	0.143453	0	0	4	12.1212	0	0	0	0	0	0
Cancer register	529	2.2996	0	0	0	0	0	0	0	0	0	0
Medical conditions	508	2.20831	0	0	0	0	2	0.393701	4	0.787402	0	0
Spirometry	15	0.0652061	2	13.3333	1	6.66667	2	13.3333	0	0	0	0
Admission and discharge	807	3.50809	4	0.495663	0	0	2	0.247831	9	1.11524	0	0
Blood pressure	6	0.0260824	0	0	0	0	0	0	0	0	0	0
Carotid ultrasound	18	0.0782473	0	0	0	0	0	0	0	0	0	0
Heart MRI	28	0.121718	0	0	0	0	0	0	0	0	0	0
Abdominal MRI	11	0.0478178	0	0	0	0	0	0	0	0	0	0
DXA assessment	118	0.512954	0	0	0	0	0	0	0	0	0	0
ECG at rest, 12-lead	5	0.0217354	0	0	0	0	0	0	0	0	0	0
Hearing test	11	0.0478178	0	0	0	0	0	0	0	0	0	0
Blood sample collection	9	0.0391236	0	0	0	0	0	0	0	0	0	0
Eye measures	80	0.347766	0	0	0	0	0	0	0	0	1	1.25
Urine sample collection	1	0.00434707	0	0	0	0	0	0	0	0	0	0
Hand grip strength	4	0.0173883	0	0	0	0	0	0	0	0	0	0
Arterial stiffness	6	0.0260824	0	0	0	0	0	0	0	0	0	0
ECG during exercise	17	0.0739002	0	0	0	0	0	0	0	0	0	0
Urine assays	4	0.0173883	0	0	0	0	0	0	0	0	0	0
Medical information	30	0.130412	0	0	0	0	0	0	0	0	0	0
Death register	293	1.27369	0	0	0	0	0	0	0	0	0	0
Stroke outcomes	4	0.0173883	0	0	0	0	0	0	0	0	0	0
Raw accelerometer statistics	17	0.0739002	0	0	0	0	0	0	0	0	0	0
Accelerometer wear time duration	39	0.169536	0	0	0	0	0	0	0	0	0	0
Acceleration intensity distribution	67	0.291254	0	0	0	0	0	0	0	0	0	0
Myocardial infarction outcomes	2	0.00869414	0	0	0	0	0	0	0	0	0	0
Acceleration averages	38	0.165189	0	0	0	0	0	0	0	0	0	0
Accelerometer calibration	20	0.0869414	0	0	0	0	0	0	0	0	0	0
Total association for physical health	19737	85.7981	32	0.162132	8	0.040533	52	0.263465	62	0.314131	14	0.0709328
Total number of associations	23004		74		10		157		167		20
Bonferroni threshold			71		9		155		166		19
