# Supplementary material for: A cross-disorder PRS-pheWAS of 5 major psychiatric disorders in UK Biobank
Source: PLoS Genet. 2020 May 11;16(5):e1008185. doi: 10.1371/journal.pgen.1008185 (PMC7274459; doi:10.1371/journal.pgen.1008185)
Supplement: S2 Table — (ADHD- attention defict/ hyperactivity disorder, ASD- autism spectrum disorder, SCZ- schizophrenia, MDD- major depressive disorder, BP- bipolar disorder) (XLSX) [file pgen.1008185.s005.xlsx]

## Sheet: Table S2 - PRS correlations
Table S2. Pearson correlation matrix of polygenic risk scores (p<5x10-8). Correlation coefficients are displayed on the left side, p-values on the right side of the table. (ADHD- attention deficit/ hyperactivity disorder, ASD- autism spectrum disorder, SCZ- schizophrenia, MDD- major depressive disorder, BP- bipolar disorder)
	ADHD	ASD	SCZ	MDD	BP
ADHD		0.432	<2.2x10-16	4.3x10-7	0.821
ASD	0.00135797		<2.2x10-16	0.619	0.985
SCZ	0.0315368	-0.01847		<2.2x10-16	<2.2x10-16
MDD	0.00873763	-0.000859394	0.055791		<2.2x10-16
BP	0.000391393	0.000701681	0.138231	0.0154381
