# Supplementary material for: A cross-disorder PRS-pheWAS of 5 major psychiatric disorders in UK Biobank
Source: PLoS Genet. 2020 May 11;16(5):e1008185. doi: 10.1371/journal.pgen.1008185 (PMC7274459; doi:10.1371/journal.pgen.1008185)
Supplement: S3 Table — Genetic risk scores were calculated as the weighted sum of all genome-wide significant risk alleles for each disorder. Estimates were generated by PHESANT. Results for continuous outcomes are the standard deviation change of inverse-rank normal transformed outcome per 1 SD higher PRS. (XLSX) [file pgen.1008185.s006.xlsx]

## Sheet: Table S3 -Results all
Table S3: PRS-pheWAS results for association of generic risk of 5 common psychiatric disorders with 23,004 outcomes in UK Biobank. Genetic risk scores were calculated as the weighted sum of all genome-wide significant risk alleles for each disorder. Estimates were generated by PHESANT. Results for continuous outcomes are the standard deviation change of inverse-rank normal transformed outcome per…
						PRSAttention deficit/ hyperactivity disorder				PRSAutism spectrum disorder				PRSSchizophrenia				PRSMajor depressive disorder				PRSBipolar disorder
varName	outcome description	N [No/Yes(Total)]	UK Biobank categories	grouped categories	variable type	beta/log odds	lower CI	upper CI	p-value	beta/log odds 2	lower CI3	upper CI4	p-value5	beta/log odds 3	lower CI4	upper CI5	p-value6	beta/log odds 4	lower CI5	upper CI6	p-value7	beta/log odds 5	lower CI6	upper CI7	p-value8
6138#1	Qualifications	225583/106283(331866)	Sociodemographics	Sociodemographics	CAT-MUL	-0.0424082	-0.0497809	-0.0350371	1.74161e-29	0.00194211	-0.00541947	0.00930081	0.605035	0.011933	0.00456968	0.0192969	0.00149206	0.021087	0.013725	0.0284494	1.97922e-08	0.0263058	0.0189488	0.0336623	2.41199e-12
23106	Impedance of whole body	329066	Anthropometry	General health	CONTINUOUS	-0.00323627	-0.00582595	-0.000646589	0.0143125	0.00425565	0.001667	0.00684431	0.00127257	0.0142179	0.0116292	0.0168066	5.09827e-27	-0.00464736	-0.00723739	-0.00205733	0.000436797	0.00919617	0.00660713	0.0117852	3.36695e-12
23104	Body mass index (BMI)	329093	Anthropometry	General health	CAT-SIN	0.0109638	0.00757965	0.014348	2.15853e-10	-0.00540828	-0.00879129	-0.00202527	0.00172851	-0.0161906	-0.0195737	-0.0128074	6.6485e-21	0.0115276	0.00814303	0.0149122	2.46741e-11	-0.0115092	-0.0148926	-0.00812567	2.61541e-11
21001	Body mass index (BMI)	333892	Anthropometry	General health	CONTINUOUS	0.011247	0.00788791	0.014606	5.2994e-11	-0.00520602	-0.00856455	-0.00184749	0.00238069	-0.0159433	-0.0193022	-0.0125844	1.37158e-20	0.0114975	0.00813864	0.0148564	1.96211e-11	-0.0113995	-0.0147581	-0.00804083	2.88975e-11
23110	Impedance of arm (left)	329070	Anthropometry	General health	CONTINUOUS	-0.00609152	-0.00848907	-0.00369397	6.36993e-07	0.00380452	0.00140787	0.00620117	0.00186265	0.0122934	0.00989674	0.0146901	8.94444e-24	-0.00387255	-0.00627051	-0.00147459	0.00154976	0.00806458	0.00566757	0.0104616	4.28248e-11
23109	Impedance of arm (right)	329059	Anthropometry	General health	CONTINUOUS	-0.00511179	-0.00750156	-0.00272203	2.76032e-05	0.00404513	0.00165631	0.00643395	0.000903714	0.0140656	0.0116768	0.0164543	8.31935e-31	-0.00381479	-0.00620491	-0.00142467	0.0017587	0.00790315	0.00551397	0.0102923	8.98187e-11
23107	Impedance of leg (right)	329080	Anthropometry	General health	CONTINUOUS	0.00176014	-0.00131718	0.00483746	0.262269	0.00323208	0.000155948	0.00630821	0.039463	0.0151043	0.0120282	0.0181805	6.39188e-22	-0.00617823	-0.00925594	-0.00310051	8.33996e-05	0.00961339	0.00653679	0.01269	9.11977e-10
2237	Plays computer games	334817	Lifestyle and environment	Sociodemographics	CAT-SIN	0.0163422	0.00804244	0.0246419	0.000113762	0.000390223	-0.00791227	0.00869272	0.926602	-0.0480789	-0.0563823	-0.0397754	7.61425e-30	0.00278498	-0.00551789	0.0110879	0.510904	-0.0258864	-0.0342027	-0.01757	1.05569e-09
23108	Impedance of leg (left)	329075	Anthropometry	General health	CONTINUOUS	0.0020459	-0.00105598	0.00514777	0.196104	0.00337999	0.000279374	0.00648061	0.0326337	0.0149427	0.011842	0.0180434	3.56264e-21	-0.00500309	-0.00810539	-0.00190079	0.00157322	0.00953284	0.00643173	0.0126339	1.69314e-09
48	Waist circumference	334398	Anthropometry	General health	CONTINUOUS	0.0110098	0.00803603	0.0139836	3.98376e-13	-0.00101244	-0.00398587	0.00196099	0.504541	-0.01235	-0.0153238	-0.00937624	3.97588e-16	0.0102418	0.00726815	0.0132155	1.47586e-11	-0.00826518	-0.0112386	-0.0052917	5.09724e-08
30110	Platelet distribution width	325028	Blood assays	General health	CONTINUOUS	-0.00266893	-0.0060688	0.000730943	0.123904	-0.00834078	-0.0117393	-0.00494227	1.50809e-06	0.00201652	-0.00138362	0.00541667	0.245075	0.00378065	0.000381235	0.00718006	0.0292747	-0.00933485	-0.0127331	-0.0059366	7.29199e-08
30070	Red blood cell (erythrocyte) distribution width	325033	Blood assays	General health	CONTINUOUS	0.00471973	0.00129998	0.00813947	0.00683005	-0.0124318	-0.01585	-0.00901354	1.0188e-12	-0.00841693	-0.0118368	-0.00499702	1.40916e-06	-0.00736668	-0.0107859	-0.00394747	2.414e-05	-0.00930976	-0.0127279	-0.00589166	9.38827e-08
1070	Time spent watching television (TV)	317609	Lifestyle and environment	Sociodemographics	INTEGER	0.0215701	0.0147531	0.0283872	5.59217e-10	0.00673343	-7.45599e-05	0.0135414	0.0525589	-0.0263506	-0.0331548	-0.0195464	3.19613e-14	0.000969773	-0.00583308	0.00777263	0.779934	-0.0183339	-0.0251362	-0.0115316	1.27394e-07
1970	Nervous feelings	249332/77261(326593)	Psychosocial factors	Mental health	CAT-SIN	-0.0112749	-0.0193856	-0.00316552	0.00643335	0.0165435	0.00845	0.0246322	6.13715e-05	0.0405591	0.032446	0.0486736	1.15443e-22	0.0473525	0.03924	0.055466	2.65012e-30	0.0213873	0.0132881	0.0294848	2.26479e-07
400	Time to complete round	329405	Pairs matching	Brain and Cognition	INTEGER	-0.000411601	-0.00364719	0.00282399	0.803107	-0.000196054	-0.00342994	0.00303783	0.905416	0.0220544	0.0188201	0.0252886	9.94459e-41	-0.00173838	-0.00497297	0.00149621	0.292178	0.00841337	0.0051794	0.0116473	3.41683e-07
1990	Tense / 'highly strung'	269449/55733(325182)	Psychosocial factors	Mental health	CAT-SIN	2.13616e-05	-0.00912941	0.00917058	0.996349	0.0151166	0.00598939	0.0242359	0.00116405	0.0595861	0.0504255	0.0687486	3.21858e-37	0.0637237	0.0545696	0.0728793	2.23376e-42	0.0230093	0.0138723	0.0321436	7.95689e-07
23124	Arm fat mass (left)	328943	Anthropometry	General health	INTEGER	0.0088958	0.00556268	0.0122289	1.68704e-07	-0.00282319	-0.00615508	0.000508694	0.0967679	-0.0139262	-0.0172583	-0.0105941	2.58828e-16	0.0107439	0.0074105	0.0140774	2.66804e-10	-0.0083574	-0.0116898	-0.00502503	8.85962e-07
23120	Arm fat mass (right)	329002	Anthropometry	General health	INTEGER	0.00955128	0.00621949	0.0128831	1.92587e-08	-0.00261568	-0.00594621	0.000714854	0.123735	-0.0137525	-0.0170833	-0.0104217	5.86573e-16	0.0107822	0.00745016	0.0141143	2.26732e-10	-0.00823639	-0.0115675	-0.00490526	1.25954e-06
23116	Leg fat mass (left)	329052	Anthropometry	General health	INTEGER	0.00951283	0.00683415	0.0121915	3.39782e-12	-0.00267473	-0.00535248	3.02715e-06	0.0502596	-0.0115029	-0.0141808	-0.00882499	3.81116e-17	0.00895163	0.00627256	0.0116307	5.80546e-11	-0.00658986	-0.00926812	-0.0039116	1.41824e-06
5085	Spherical power (left)	71218	Eye measures	General health	CONTINUOUS	0.00613318	-0.00110968	0.013376	0.096978	-0.00824539	-0.0154637	-0.00102709	0.0251664	0.00458118	-0.00263945	0.0118018	0.213675	-0.00666388	-0.0138921	0.000564384	0.0707727	-0.0174266	-0.0246769	-0.0101763	2.46994e-06
2247-0	Hearing difficulty/problems	237798/321856	Health and medical history	General health	CAT-SIN	-999	-999	-999	0.425587	-999	-999	-999	0.851239	-999	-999	-999	0.293414	-999	-999	-999	3.6853e-06	-999	-999	-999	4.64448e-06
30250	Reticulocyte count	319710	Blood assays	General health	CONTINUOUS	0.00529902	0.00187999	0.00871805	0.00238421	0.00172518	-0.0016935	0.00514386	0.32263	-0.00184157	-0.00526169	0.00157854	0.291265	0.00614362	0.00272593	0.00956131	0.000426377	-0.00796331	-0.0113816	-0.00454498	4.97466e-06
21002	Weight	334009	Anthropometry	General health	CONTINUOUS	0.00744724	0.00447483	0.0104196	9.08321e-07	-0.000264997	-0.00323688	0.00270688	0.861263	-0.01532	-0.0182922	-0.0123478	5.42273e-24	0.0083027	0.00533044	0.011275	4.37883e-08	-0.00690941	-0.00988137	-0.00393744	5.19927e-06
23098	Weight	329100	Anthropometry	General health	CONTINUOUS	0.00718643	0.00419299	0.0101799	2.53521e-06	-0.000404238	-0.00339662	0.00258815	0.791187	-0.0155892	-0.0185816	-0.0125969	1.7874e-24	0.00829391	0.00530011	0.0112877	5.64453e-08	-0.00694998	-0.00994284	-0.00395711	5.33079e-06
23115	Leg fat percentage (left)	329055	Anthropometry	General health	CONTINUOUS	0.00903172	0.0069472	0.0111163	2.03839e-17	-0.00292765	-0.00501154	-0.000843764	0.0058954	-0.00651993	-0.00860405	-0.00443581	8.7131e-10	0.00683818	0.00475324	0.00892312	1.292e-10	-0.00476294	-0.00684725	-0.00267863	7.5083e-06
1687	Comparative body size at age 10	329529	Early life factors	Sociodemographics	CAT-SIN	0.00236524	-0.00414432	0.00887479	0.476364	-0.0217455	-0.0282597	-0.0152312	6.0487e-11	-0.019897	-0.0264118	-0.0133822	2.15133e-09	-0.000767103	-0.00727813	0.00574392	0.817378	-0.0148579	-0.0213651	-0.00835055	7.63693e-06
6160#4	Leisure/social activities	310267/23878(334145)	Psychosocial factors	Mental health	CAT-MUL	-0.0150549	-0.0283234	-0.00179103	0.0261241	0.00246401	-0.0108015	0.0157068	0.715567	0.01901	0.00575038	0.0322715	0.0049554	0.0133709	0.00011247	0.0266296	0.0480758	0.0301482	0.0169226	0.0433658	7.84301e-06
5084	Spherical power (right)	71442	Eye measures	General health	CONTINUOUS	0.00385152	-0.00336907	0.0110721	0.295806	-0.0089071	-0.0161014	-0.00171279	0.0152425	0.00481386	-0.0023778	0.0120055	0.189539	-0.00636829	-0.0135743	0.000837698	0.0832517	-0.0164633	-0.023689	-0.00923769	7.99017e-06
23112	Leg fat mass (right)	329070	Anthropometry	General health	INTEGER	0.00966138	0.00695255	0.0123702	2.74463e-12	-0.00264545	-0.00535336	6.24591e-05	0.0555235	-0.0113373	-0.0140454	-0.00862921	2.30693e-16	0.00871268	0.00600341	0.0114219	2.92245e-10	-0.00609936	-0.00880778	-0.00339095	1.01576e-05
2217	Age started wearing glasses or contact lenses	288916	Health and medical history	General health	INTEGER	0.00693226	0.00337026	0.0104943	0.000136518	-0.000521498	-0.00408403	0.00304103	0.774182	0.00380877	0.00024757	0.00736996	0.0360629	-0.00866516	-0.0122247	-0.0051056	1.83202e-06	-0.00799817	-0.011558	-0.00443838	1.06463e-05
30240	Reticulocyte percentage	319711	Blood assays	General health	CONTINUOUS	0.00566394	0.00220256	0.00912533	0.00134072	0.00225971	-0.00120133	0.00572075	0.200664	-0.00139599	-0.0048585	0.00206651	0.429405	0.00689964	0.0034396	0.0103597	9.29414e-05	-0.00777281	-0.0112335	-0.0043121	1.07228e-05
20004#1455	Operation code	321660/13267(334927)	Operations	General health	CAT-MUL	0.02024	0.00272394	0.0377487	0.0234922	0.00311179	-0.0144277	0.0206092	0.727717	-0.013892	-0.0314129	0.00363133	0.12019	0.0174741	-5.58968e-05	0.0350042	0.0507259	-0.0387138	-0.056296	-0.0211501	1.57399e-05
2714	Age when periods started (menarche)	175157	Sex-specific factors	Sociodemographics	INTEGER	0.00900362	0.000259132	0.0177481	0.0435842	0.0113603	0.00260509	0.0201154	0.0109852	0.010887	0.00214576	0.0196282	0.0146423	-0.00882025	-0.0175666	-7.39334e-05	0.048092	0.0191965	0.010459	0.027934	1.66195e-05
1980	Worrier / anxious feelings	141109/185457(326566)	Psychosocial factors	Mental health	CAT-SIN	-0.0123238	-0.0193463	-0.00530144	0.000582589	0.0126895	0.00566591	0.0197143	0.000398976	0.0332245	0.0261983	0.0402513	1.9028e-20	0.050025	0.0429964	0.0570548	3.20856e-44	0.0152021	0.00817756	0.0222273	2.22088e-05
23119	Arm fat percentage (right)	329027	Anthropometry	General health	CONTINUOUS	0.00667352	0.00410492	0.00924211	3.54039e-07	-0.00282886	-0.00539649	-0.000261235	0.0308212	-0.00708679	-0.00965472	-0.00451887	6.3421e-08	0.00839555	0.00582669	0.0109644	1.50001e-10	-0.00555042	-0.00811854	-0.0029823	2.27549e-05
23123	Arm fat percentage (left)	328976	Anthropometry	General health	CONTINUOUS	0.00640815	0.00384988	0.00896642	9.13608e-07	-0.00299674	-0.00555406	-0.000439423	0.0216335	-0.00799645	-0.010554	-0.00543885	8.91179e-10	0.00842547	0.00586692	0.010984	1.08859e-10	-0.00545617	-0.0080139	-0.00289844	2.90275e-05
30300	High light scatter reticulocyte count	319710	Blood assays	General health	CONTINUOUS	0.00563075	0.00219436	0.00906713	0.00132036	-0.000582712	-0.00401876	0.00285333	0.739597	-0.00185126	-0.00528875	0.00158622	0.291176	0.00742997	0.00399496	0.010865	2.24143e-05	-0.00728511	-0.0107208	-0.0038494	3.2403e-05
1677	Breastfed as a baby	73793/180464(254257)	Early life factors	Sociodemographics	CAT-SIN	-0.00654917	-0.0153351	0.00223743	0.144032	0.00677756	-0.00201075	0.0155707	0.130758	0.000617066	-0.00818978	0.00942365	0.890769	-0.00705682	-0.0158359	0.00172211	0.115145	0.0183387	0.00954018	0.0271396	4.41511e-05
30290	High light scatter reticulocyte percentage	319711	Blood assays	General health	CONTINUOUS	0.00587845	0.00241788	0.00933902	0.000870457	-7.5346e-05	-0.00353559	0.00338489	0.965958	-0.00169195	-0.00515364	0.00176975	0.338083	0.00794198	0.00448278	0.0114012	6.80108e-06	-0.00715428	-0.0106142	-0.00369436	5.06308e-05
23100	Whole body fat mass	328552	Anthropometry	General health	CONTINUOUS	0.00930787	0.00600594	0.0126098	3.29741e-08	-0.00205778	-0.00535865	0.00124309	0.221763	-0.0132731	-0.0165735	-0.0099726	3.22746e-15	0.0107693	0.0074669	0.0140716	1.6437e-10	-0.00675863	-0.0100603	-0.00345698	6.01804e-05
399	Number of incorrect matches in round	334650	Pairs matching	Brain and Cognition	INTEGER	0.00345555	0.000117722	0.00679338	0.0424492	0.000832538	-0.00250463	0.0041697	0.624868	0.0164237	0.0130863	0.0197612	5.19159e-22	0.00356854	0.000230547	0.00690653	0.0361414	0.00678461	0.00344748	0.0101217	6.75646e-05
6138#100	Qualifications	275249/56617(331866)	Sociodemographics	Sociodemographics	CAT-MUL	0.0484979	0.0391001	0.0578958	4.76468e-24	0.00917875	-0.000214099	0.0185642	0.0553585	0.0027265	-0.00668008	0.0121336	0.569979	-0.0121085	-0.0215205	-0.00269701	0.011683	-0.0189562	-0.0283688	-0.00954725	7.88069e-05
41200#W401	Operative procedures - main OPCS	328146/6822(334968)	Operations	General health	CAT-MUL	0.0114668	-0.0126726	0.0355913	0.351659	-0.00750853	-0.031733	0.0166304	0.542777	-0.0079958	-0.0321502	0.0161646	0.516493	0.0299202	0.0057378	0.0541028	0.0153027	-0.0487315	-0.073002	-0.0244985	8.19577e-05
23111	Leg fat percentage (right)	329073	Anthropometry	General health	CONTINUOUS	0.00915178	0.00704084	0.0112627	1.94897e-17	-0.00278554	-0.00489585	-0.000675231	0.00967921	-0.00617846	-0.00828899	-0.00406792	9.60564e-09	0.00638889	0.0042775	0.00850028	3.0191e-09	-0.00422375	-0.00633447	-0.00211303	8.78008e-05
23126	Arm predicted mass (left)	328924	Anthropometry	General health	CONTINUOUS	0.00362061	0.00147347	0.00576776	0.000949874	0.000323333	-0.00182294	0.00246961	0.76779	-0.0112153	-0.0133616	-0.00906901	1.30036e-24	0.00429764	0.00215027	0.00644501	8.76193e-05	-0.0042814	-0.00642803	-0.00213476	9.26573e-05
30530	Sodium in urine	324680	Urine assays	General health	CONTINUOUS	0.00534667	0.00203572	0.00865762	0.00155072	0.00102614	-0.00228482	0.0043371	0.54356	-0.00594561	-0.00925588	-0.00263534	0.000431084	-0.00538801	-0.00869947	-0.00207656	0.00142762	-0.0065885	-0.00989899	-0.00327802	9.59264e-05
41200#G458	Operative procedures - main OPCS	334383/585(334968)	Operations	General health	CAT-MUL	0.0292719	-0.0518796	0.110238	0.479075	0.0695323	-0.0108194	0.148971	0.0880022	-0.0713062	-0.15232	0.00977208	0.0846291	0.0245866	-0.0565643	0.10573	0.552612	-0.163714	-0.246303	-0.0815796	9.77645e-05
50	Standing height	334232	Anthropometry	General health	CONTINUOUS	-0.00356601	-0.00594135	-0.00119067	0.00325672	0.00758816	0.00521332	0.009963	3.79178e-10	-0.00391257	-0.00628798	-0.00153716	0.00124544	-0.00303051	-0.00540576	-0.000655254	0.0123966	0.00470843	0.00233335	0.00708351	0.000102136
41204#Z950	Diagnoses - secondary ICD10	333112/1856(334968)	Diagnoses	General health	CAT-MUL	0.0283083	-0.017367	0.0739278	0.224183	0.0022492	-0.0435775	0.0477577	0.923094	0.017286	-0.028472	0.0630669	0.459158	0.0409012	-0.00489714	0.0866976	0.0800436	0.0898081	0.0443784	0.135117	0.000104557
2664-5	Reason for reducing amount of alcohol drunk	65110/123573	Lifestyle and environment	Sociodemographics	CAT-SIN	-999	-999	-999	0.419031	-999	-999	-999	0.932416	-999	-999	-999	1.79678e-12	-999	-999	-999	0.00453195	-999	-999	-999	0.000131976
49	Hip circumference	334354	Anthropometry	General health	CONTINUOUS	0.0060945	0.00270919	0.00947981	0.000417987	0.000621982	-0.00276271	0.00400667	0.71872	-0.0162792	-0.0196643	-0.0128942	4.29505e-21	0.00889616	0.00551097	0.0122813	2.59605e-07	-0.00658563	-0.00997051	-0.00320074	0.000137139
6138#6	Qualifications	234470/97396(331866)	Sociodemographics	Sociodemographics	CAT-MUL	-0.0269151	-0.0344049	-0.0194266	1.86896e-12	0.00128532	-0.00619854	0.00876563	0.736347	-0.00441698	-0.0119001	0.00306624	0.24732	0.0125936	0.00511039	0.0200771	0.000972371	0.014443	0.00696368	0.0219213	0.000153656
2040	Risk taking	241231/82404(323635)	Psychosocial factors	Mental health	CAT-SIN	0.0170651	0.00900505	0.0251246	3.3268e-05	-0.0068384	-0.0149091	0.0012275	0.0966726	0.0284809	0.0204129	0.0365498	4.56363e-12	0.00876463	0.000699709	0.0168297	0.033172	0.0151966	0.00713912	0.0232526	0.000218256
23117	Leg fat-free mass (left)	329036	Anthropometry	General health	CONTINUOUS	0.000531798	-0.00165423	0.00271783	0.633502	0.000866289	-0.00131886	0.00305143	0.437148	-0.0115799	-0.013765	-0.0093948	2.87171e-25	0.00452356	0.00233729	0.00670983	5.00742e-05	-0.00411022	-0.00629579	-0.00192465	0.000227878
2754	Age at first live birth	123308	Sex-specific factors	Sociodemographics	INTEGER	-0.0236825	-0.0291747	-0.0181903	2.90615e-17	-0.00183617	-0.00732658	0.00365423	0.512158	-0.00501661	-0.0105053	0.000472036	0.0732284	-0.0055468	-0.0110317	-6.18845e-05	0.0474706	0.0102709	0.00478593	0.015756	0.000242504
23125	Arm fat-free mass (left)	328936	Anthropometry	General health	CONTINUOUS	0.00388606	0.00173052	0.00604159	0.000410173	0.000661463	-0.00149325	0.00281617	0.547387	-0.011315	-0.0134697	-0.00916026	7.6988e-25	0.00393187	0.00177606	0.00608769	0.000350695	-0.00401619	-0.00617125	-0.00186113	0.000259624
23105	Basal metabolic rate	329086	Anthropometry	General health	CONTINUOUS	0.00251456	0.000298223	0.0047309	0.0261694	0.000968081	-0.00124741	0.00318357	0.39176	-0.0121984	-0.0144139	-0.00998301	3.80013e-27	0.00436116	0.00214454	0.00657779	0.000115187	-0.00408895	-0.00630483	-0.00187306	0.000298411
23118	Leg predicted mass (left)	329032	Anthropometry	General health	CONTINUOUS	0.000424833	-0.00174699	0.00259666	0.701429	0.000843371	-0.00132757	0.00301431	0.44641	-0.0115405	-0.0137114	-0.00936954	2.04747e-25	0.00435675	0.00218469	0.0065288	8.44874e-05	-0.00400413	-0.00617549	-0.00183278	0.000301176
23114	Leg predicted mass (right)	329063	Anthropometry	General health	CONTINUOUS	-8.21227e-05	-0.00224259	0.00207834	0.940611	0.000759326	-0.00140028	0.00291893	0.490739	-0.011401	-0.0135606	-0.00924142	4.34456e-25	0.00434588	0.00218513	0.00650662	8.07994e-05	-0.00396215	-0.00612218	-0.00180212	0.000324208
25889	Volume of grey matter in Amygdala (right)	10250	Brain MRI	Brain and Cognition	CONTINUOUS	0.0164707	-0.000855315	0.0337968	0.0624305	-0.00133812	-0.0186771	0.0160009	0.87976	-0.0159521	-0.0334307	0.00152637	0.0736419	0.00664363	-0.0108342	0.0241215	0.456226	0.0316475	0.0143512	0.0489438	0.000336559
23121	Arm fat-free mass (right)	328998	Anthropometry	General health	CONTINUOUS	0.00319724	0.00108446	0.00531002	0.00301726	0.000648182	-0.00146377	0.00276013	0.547482	-0.0121471	-0.014259	-0.0100352	1.79906e-29	0.00360815	0.00149514	0.00572116	0.000817521	-0.00385298	-0.00596528	-0.00174069	0.000350102
41202#F329	Diagnoses - main ICD10	334556/412(334968)	Diagnoses	General health	CAT-MUL	0.101517	0.00511206	0.197661	0.0387493	-0.0137216	-0.111436	0.0825184	0.781468	0.116638	0.0198636	0.213498	0.018207	0.160374	0.0637652	0.25697	0.0011376	0.173023	0.0775151	0.268025	0.000370123
23113	Leg fat-free mass (right)	329063	Anthropometry	General health	CONTINUOUS	5.50274e-05	-0.0021194	0.00222946	0.960441	0.000804729	-0.00136883	0.00297829	0.468053	-0.011582	-0.0137555	-0.00940844	1.57477e-25	0.00438091	0.0022062	0.00655561	7.87167e-05	-0.00394249	-0.00611648	-0.0017685	0.000378938
20002#1441	Non-cancer illness code, self-reported	334573/354(334927)	Medical conditions	General health	CAT-MUL	-0.0549386	-0.159612	0.0494329	0.302916	-0.0296427	-0.135648	0.074596	0.580376	0.0171335	-0.0871331	0.12151	0.747529	-0.0724659	-0.176772	0.0318238	0.173266	0.185585	0.0827674	0.287806	0.000387901
30080	Platelet count	325032	Blood assays	General health	CONTINUOUS	0.00777289	0.00444666	0.0110991	4.64824e-06	0.000629424	-0.00269569	0.00395454	0.71063	-0.00270237	-0.00602897	0.00062422	0.111343	-0.00179001	-0.00511591	0.00153589	0.291488	0.00600288	0.00267805	0.00932771	0.000402205
20086#12	Type of special diet followed	47417/102(47519)	Typical diet yesterday	Sociodemographics	CAT-MUL	0.0134776	-0.181765	0.207799	0.892122	0.117188	-0.0744882	0.30398	0.22441	0.103841	-0.0908076	0.299062	0.296447	0.161093	-0.0330913	0.355343	0.103995	-0.36399	-0.567085	-0.163775	0.000402508
20499	Ever sought or received professional help for mental distress	66930/42651(109581)	Mental distress	Mental health	CAT-SIN	0.0104509	-0.00198841	0.0228902	0.0996223	-0.00219715	-0.0146082	0.0102088	0.728554	0.0376032	0.0251721	0.0500374	3.06524e-09	0.0977256	0.0853067	0.110151	1.22092e-53	0.0221566	0.00979692	0.0345159	0.000442048
25801	Volume of grey matter in Superior Temporal Gyrus, posterior division (right)	10250	Brain MRI	Brain and Cognition	CONTINUOUS	0.00630388	-0.0116972	0.0243049	0.492444	0.00286415	-0.0151476	0.0208759	0.755274	-0.00378833	-0.0219478	0.0143711	0.682603	0.00295613	-0.0152004	0.0211126	0.749622	0.0321718	0.0142038	0.0501398	0.000450473
1468-3	Cereal type	70455/279553	Lifestyle and environment	Sociodemographics	CAT-SIN	-999	-999	-999	0.0791545	-999	-999	-999	0.813989	-999	-999	-999	1.31639e-08	-999	-999	-999	9.50253e-05	-999	-999	-999	0.00047935
40011#9082	Histology of cancer tumour	334946/22(334968)	Cancer register	General health	CAT-MUL	0.113002	-0.30492	0.526166	0.593953	-0.0320983	-0.469274	0.376959	0.881249	-0.62793	-1.04277	-0.212406	0.00302932	0.27528	-0.141399	0.691961	0.195198	-0.812968	-1.27907	-0.363946	0.000490924
22501	Year ended full time education	85922	Work environment	Sociodemographics	INTEGER	-0.00628143	-0.0090715	-0.00349136	1.02246e-05	0.00145134	-0.00133971	0.00424239	0.308116	0.00124749	-0.00154466	0.00403963	0.381199	0.00134745	-0.00144716	0.00414206	0.344645	0.00495007	0.00216662	0.00773351	0.000491215
1319	Dried fruit intake	305579	Lifestyle and environment	Sociodemographics	INTEGER	-0.0147349	-0.0217709	-0.00769886	4.05027e-05	-0.00310975	-0.0101455	0.00392603	0.386325	0.0070869	3.93415e-05	0.0141345	0.0487315	0.00751018	0.000468425	0.0145519	0.0365844	0.0124395	0.00539672	0.0194823	0.000536456
25849	Volume of grey matter in Parahippocampal Gyrus, anterior division (right)	10250	Brain MRI	Brain and Cognition	CONTINUOUS	0.0173875	0.00020484	0.0345701	0.0473311	-0.0081644	-0.0253595	0.00903071	0.352021	0.0116713	-0.00566415	0.0290067	0.186956	0.0232748	0.00594665	0.0406029	0.00847881	0.0302442	0.0130899	0.0473985	0.000550571
41204#B356	Diagnoses - secondary ICD10	334951/17(334968)	Diagnoses	General health	CAT-MUL	-0.261901	-0.746273	0.215505	0.285664	0.360615	-0.0943905	0.797276	0.111078	0.0417087	-0.432849	0.518784	0.863605	0.130611	-0.345201	0.605679	0.590306	0.787699	0.33623	1.23122	0.000553643
41229#5NQ	PCT responsible for patient data	333078/1890(334968)	Admission and discharge	General health	CAT-MUL	0.0220124	-0.0234566	0.0674217	0.342344	-0.0175751	-0.0632888	0.0278185	0.449491	-0.00923578	-0.0547676	0.0363137	0.690989	0.0310974	-0.0144105	0.0766	0.18041	-0.0803225	-0.126357	-0.0344246	0.000614438
6138#2	Qualifications	240087/91779(331866)	Sociodemographics	Sociodemographics	CAT-MUL	-0.0378153	-0.0455481	-0.0300842	9.17183e-22	0.00351156	-0.00421009	0.0112294	0.372633	-8.1053e-05	-0.00780293	0.00764105	0.983587	0.00789678	0.000175945	0.0156178	0.0450041	0.0134543	0.00573552	0.0211718	0.000634024
23099	Body fat percentage	328904	Anthropometry	General health	CONTINUOUS	0.00785548	0.00529437	0.0104166	1.83835e-09	-0.00250656	-0.00506685	5.37375e-05	0.0550062	-0.00693465	-0.00949499	-0.0043743	1.10571e-07	0.008389	0.00582767	0.0109503	1.37013e-10	-0.00443828	-0.00699909	-0.00187746	0.000681555
6162#4	Types of transport used (excluding work)	309581/23845(333426)	Lifestyle and environment	Sociodemographics	CAT-MUL	-0.0100869	-0.0233944	0.00321618	0.137288	-0.011945	-0.0252922	0.00137876	0.0791364	-0.000607845	-0.0139076	0.0126932	0.928623	0.000515625	-0.01278	0.013811	0.939407	0.0228915	0.0096043	0.0361705	0.000730363
6160#100	Leisure/social activities	232921/101224(334145)	Psychosocial factors	Mental health	CAT-MUL	0.0141471	0.0067571	0.0215368	0.000175315	0.00213838	-0.00525166	0.00952514	0.570536	-9.96791e-05	-0.00749024	0.00729108	0.978911	0.00142659	-0.00596389	0.00881707	0.705182	-0.0127229	-0.0201173	-0.00533005	0.000744366
41200#L869	Operative procedures - main OPCS	334957/11(334968)	Operations	General health	CAT-MUL	-0.0781508	-0.675414	0.50778	0.795659	0.00812577	-0.613818	0.576038	0.978457	0.209416	-0.38238	0.803786	0.48893	-0.0107856	-0.604761	0.582207	0.971582	0.953428	0.393049	1.50823	0.000780637
41230#5NQ	PCT where patients GP was registered	333094/1874(334968)	Admission and discharge	General health	CAT-MUL	0.0196213	-0.0260469	0.0652291	0.399387	-0.0228813	-0.0688472	0.0227591	0.327464	-0.00952202	-0.0552474	0.0362211	0.683199	0.0354115	-0.0102898	0.0811077	0.128796	-0.0785603	-0.124783	-0.0324755	0.000848623
1021	Duration of light DIY	167668	Lifestyle and environment	Sociodemographics	CAT-SIN	-7.32061e-05	-0.00861611	0.0084697	0.9866	-0.00712855	-0.0156601	0.00140302	0.101491	-0.00667064	-0.0151974	0.00185608	0.125191	-0.012563	-0.0210974	-0.00402859	0.00391211	-0.0144555	-0.0229689	-0.00594212	0.000874814
41200#J183	Operative procedures - main OPCS	325151/9817(334968)	Operations	General health	CAT-MUL	0.0172373	-0.00290913	0.0373731	0.0934423	0.00213706	-0.0180342	0.0222502	0.835255	-0.0157745	-0.035923	0.00437719	0.124912	0.0203896	0.00023481	0.0405444	0.047373	-0.0342851	-0.0545008	-0.014094	0.000880021
20111#12	Illnesses of siblings	240828/18175(259003)	Family history	Sociodemographics	CAT-MUL	-0.00222722	-0.0173453	0.012885	0.772731	-0.00555233	-0.0206911	0.00955575	0.471781	0.0575949	0.0424682	0.0727251	8.53657e-14	0.0636002	0.0484888	0.0787131	1.60128e-16	0.0255351	0.0104544	0.0406049	0.000900461
25257	Mean L2 in medial lemniscus on FA skeleton (left)	9105	Brain MRI	Brain and Cognition	CONTINUOUS	0.0128836	-0.0247438	0.050511	0.502172	-0.0253658	-0.0628608	0.0121292	0.184885	-0.00675378	-0.0443183	0.0308108	0.724554	-0.0106655	-0.0483351	0.027004	0.578948	-0.0630834	-0.100432	-0.0257346	0.000934911
41200#P295	Operative procedures - main OPCS	334949/19(334968)	Operations	General health	CAT-MUL	-0.143253	-0.599004	0.306252	0.534952	-0.287348	-0.79785	0.177049	0.245046	0.00541164	-0.444304	0.456838	0.981219	0.123904	-0.326007	0.573562	0.589266	0.719291	0.289548	1.14258	0.00093576
2139	Age first had sexual intercourse	295123	Lifestyle and environment	Sociodemographics	INTEGER	-0.0247605	-0.0282649	-0.0212562	1.3413e-43	0.0024521	-0.00105037	0.00595457	0.170007	-0.00717045	-0.010674	-0.00366689	6.0397e-05	-0.00713582	-0.010636	-0.0036356	6.45052e-05	0.00585604	0.00235192	0.00936016	0.00105495
1329	Oily fish intake	333487	Lifestyle and environment	Sociodemographics	CAT-SIN	-0.0163504	-0.0225642	-0.0101366	2.5061e-07	-0.00565724	-0.0118755	0.000560982	0.0745584	0.0233781	0.0171651	0.0295911	1.64664e-13	0.00816379	0.00194893	0.0143786	0.0100348	0.010352	0.00414414	0.0165598	0.00108157
41202#Z466	Diagnoses - main ICD10	331799/3169(334968)	Diagnoses	General health	CAT-MUL	0.0218433	-0.0132628	0.0569174	0.222437	0.0286337	-0.00633533	0.0634257	0.107613	0.0305651	-0.00459956	0.0657433	0.0885141	-0.0195946	-0.0547624	0.0155707	0.274793	-0.0588391	-0.0942058	-0.0235532	0.00109639
40011#9962	Histology of cancer tumour	334899/69(334968)	Cancer register	General health	CAT-MUL	0.0414885	-0.194595	0.275968	0.729628	-0.254749	-0.513417	-0.00830522	0.0476768	0.0194189	-0.216655	0.256075	0.872078	-0.11613	-0.35241	0.120055	0.335298	0.380519	0.150564	0.607741	0.00110107
41200#K606	Operative procedures - main OPCS	334098/870(334968)	Operations	General health	CAT-MUL	0.0440614	-0.0224472	0.110451	0.193693	0.00390163	-0.0629686	0.0700892	0.908472	0.0600819	-0.00661944	0.126835	0.0775753	-0.00978461	-0.0765128	0.0569371	0.773779	0.109697	0.0436038	0.175532	0.00111512
894	Duration of moderate activity	249416	Lifestyle and environment	Sociodemographics	INTEGER	0.0148808	0.00755674	0.0222049	6.82837e-05	0.002095	-0.00523271	0.00942271	0.57523	0.00788526	0.000562109	0.0152084	0.034821	-0.00486139	-0.012186	0.00246318	0.193304	-0.01215	-0.019461	-0.00483893	0.0011251
41202#I248	Diagnoses - main ICD10	334695/273(334968)	Diagnoses	General health	CAT-MUL	0.00944045	-0.109414	0.127888	0.876067	-0.0765961	-0.198463	0.0428664	0.213236	-6.06322e-05	-0.118683	0.118709	0.999201	0.0176588	-0.101198	0.136479	0.77085	0.19316	0.0762249	0.309315	0.00115859
41202#D66	Diagnoses - main ICD10	334948/20(334968)	Diagnoses	General health	CAT-MUL	0.181575	-0.255782	0.613892	0.413016	-0.0318004	-0.491895	0.396646	0.887877	-0.116954	-0.554112	0.32189	0.600744	-0.4695	-0.909868	-0.0302351	0.0363756	-0.787412	-1.27278	-0.319747	0.00118663
20003#1140872026	Treatment/medication code	334893/34(334927)	Medications	General health	CAT-MUL	0.259269	-0.0751231	0.590299	0.126663	0.120124	-0.215419	0.441018	0.471968	0.302171	-0.0355538	0.640705	0.079871	-0.311913	-0.649395	0.0249605	0.0697946	0.533551	0.208256	0.854143	0.00119619
20003#1140866756	Treatment/medication code	334879/48(334927)	Medications	General health	CAT-MUL	-0.121873	-0.407342	0.161362	0.400848	0.129377	-0.151435	0.399999	0.356789	-0.000533495	-0.283049	0.282879	0.997051	-0.0102239	-0.293526	0.273069	0.943611	0.449415	0.175208	0.719982	0.001216
6147#3	Reason for glasses/contact lenses	304452/29044(333496)	Health and medical history	General health	CAT-MUL	0.00262298	-0.00949409	0.0147368	0.671322	0.00553642	-0.00658599	0.0176407	0.37035	-0.00511424	-0.0172294	0.00700195	0.408041	0.00643081	-0.00569037	0.018552	0.298406	-0.019966	-0.032103	-0.00783689	0.00125827
41200#F488	Operative procedures - main OPCS	334949/19(334968)	Operations	General health	CAT-MUL	-0.141897	-0.598088	0.308196	0.539321	-0.122432	-0.606873	0.324793	0.604482	0.147494	-0.301977	0.598844	0.521039	-0.286888	-0.737904	0.163508	0.21215	-0.805567	-1.30546	-0.32515	0.00126018
20425	Ever worried more than most people would in similar situation	68485/23749(92234)	Anxiety	Mental health	CAT-SIN	0.000427003	-0.0146033	0.0154544	0.955591	0.00423691	-0.0107195	0.0191775	0.578535	0.0491667	0.0341751	0.0641638	1.30302e-10	0.0693741	0.0544197	0.0843344	9.84354e-20	0.0245069	0.00960671	0.0394028	0.00126359
41204#K512	Diagnoses - secondary ICD10	334899/69(334968)	Diagnoses	General health	CAT-MUL	0.0454129	-0.191023	0.280235	0.7056	-0.177031	-0.4295	0.0644429	0.159364	0.0663772	-0.169596	0.302908	0.58185	-0.113633	-0.349884	0.122552	0.345737	-0.403778	-0.651688	-0.160227	0.00127394
41204#Y793	Diagnoses - secondary ICD10	334955/13(334968)	Diagnoses	General health	CAT-MUL	-0.184234	-0.737041	0.359658	0.510126	-0.449715	-1.11289	0.131076	0.152332	-0.00481324	-0.546431	0.540048	0.986144	0.0559009	-0.48824	0.599894	0.840433	-1.00107	-1.62826	-0.407696	0.00127585
41200#P243	Operative procedures - main OPCS	334952/16(334968)	Operations	General health	CAT-MUL	0.447871	-0.0350282	0.923671	0.0670324	-0.377137	-0.956121	0.139957	0.174063	-0.212149	-0.700082	0.278259	0.395328	-0.183631	-0.673548	0.306561	0.462821	-0.888628	-1.44343	-0.3599	0.00128269
23128	Trunk fat mass	328871	Anthropometry	General health	INTEGER	0.0081839	0.00478426	0.0115835	2.3803e-06	-0.000790728	-0.00418914	0.00260769	0.648363	-0.0126015	-0.0160001	-0.00920286	3.6779e-13	0.0102505	0.00685049	0.0136505	3.44533e-09	-0.00557653	-0.00897552	-0.00217753	0.00130181
41204#Z524	Diagnoses - secondary ICD10	334953/15(334968)	Diagnoses	General health	CAT-MUL	0.00625876	-0.503208	0.508858	0.980654	0.271303	-0.224839	0.74166	0.268393	-0.132288	-0.635946	0.3741	0.60761	0.111951	-0.39467	0.618368	0.664864	0.782487	0.300699	1.25584	0.0013027
41200#C052	Operative procedures - main OPCS	334958/10(334968)	Operations	General health	CAT-MUL	0.0714224	-0.552005	0.683355	0.820692	0.158346	-0.467853	0.738198	0.60353	0.312106	-0.309708	0.936541	0.326394	0.0408777	-0.580272	0.660681	0.897213	0.946433	0.360506	1.52246	0.00137739
41200#X341	Operative procedures - main OPCS	334953/15(334968)	Operations	General health	CAT-MUL	-0.00132442	-0.512778	0.502533	0.995918	-0.190806	-0.753226	0.319729	0.482472	-0.563571	-1.0688	-0.0573869	0.0289039	-0.592706	-1.10207	-0.0860424	0.0221221	-0.916812	-1.49213	-0.366391	0.00139409
41204#Z876	Diagnoses - secondary ICD10	334944/24(334968)	Diagnoses	General health	CAT-MUL	-0.0516254	-0.454229	0.346211	0.800363	0.188906	-0.206024	0.565298	0.33517	-0.107731	-0.506991	0.293116	0.597639	-0.0477856	-0.448397	0.352516	0.815057	-0.702245	-1.14038	-0.278323	0.00139418
41210#Y255	Operative procedures - secondary OPCS	334943/25(334968)	Operations	General health	CAT-MUL	-0.128243	-0.524854	0.263877	0.523852	0.129979	-0.263186	0.503478	0.504753	-0.095044	-0.485791	0.297112	0.634151	0.0924096	-0.299155	0.484092	0.643734	0.606515	0.230483	0.97614	0.00142014
41202#C509	Diagnoses - main ICD10	329153/5815(334968)	Diagnoses	General health	CAT-MUL	-8.23883e-05	-0.0262709	0.026087	0.995078	-0.0103767	-0.0366749	0.0158211	0.438425	-0.00739611	-0.0335488	0.0187628	0.579424	-0.0274168	-0.053592	-0.00124354	0.0400701	-0.0426789	-0.0689476	-0.0164521	0.00143788
41202#N300	Diagnoses - main ICD10	334881/87(334968)	Diagnoses	General health	CAT-MUL	0.108281	-0.101269	0.316431	0.309487	0.0646355	-0.14505	0.268366	0.539486	-0.00575179	-0.216001	0.204935	0.957281	-0.0240069	-0.234254	0.186056	0.822821	-0.35307	-0.572741	-0.136876	0.00149307
20004#1548	Operation code	334676/251(334927)	Operations	General health	CAT-MUL	0.0242824	-0.099492	0.147648	0.700124	0.00972365	-0.115083	0.132166	0.877435	0.0697613	-0.0541866	0.193888	0.270316	0.0189573	-0.105092	0.142985	0.764521	0.197075	0.074953	0.318333	0.00150173
41202#J851	Diagnoses - main ICD10	334953/15(334968)	Diagnoses	General health	CAT-MUL	0.358886	-0.143162	0.854356	0.158331	0.068792	-0.449605	0.551742	0.786362	-0.0330673	-0.538543	0.475085	0.898239	0.0853464	-0.420371	0.591107	0.740773	0.770742	0.289935	1.243	0.00150194
41202#M1196	Diagnoses - main ICD10	334958/10(334968)	Diagnoses	General health	CAT-MUL	0.297452	-0.320832	0.907113	0.341998	0.0819471	-0.560767	0.671211	0.792384	0.262818	-0.356487	0.88739	0.407415	0.0178849	-0.602642	0.638564	0.954938	-1.1433	-1.87422	-0.456441	0.00153484
90191	Sample rate maximum	72236	Raw accelerometer statistics	General health	CONTINUOUS	0.00491598	-0.00239047	0.0122224	0.18726	-0.0028729	-0.0101841	0.00443832	0.441202	-0.00482903	-0.0121122	0.0024541	0.193755	0.00214158	-0.0051772	0.00946037	0.566292	0.011727	0.00446969	0.0189844	0.00154016
6160#3	Leisure/social activities	286834/47311(334145)	Psychosocial factors	Mental health	CAT-MUL	-0.0277151	-0.0375571	-0.0178756	3.3901e-08	0.00920483	-0.000613978	0.0190136	0.0660109	-0.010547	-0.0203778	-0.000715825	0.0354904	0.00992018	8.80488e-05	0.0197524	0.0479842	0.0158542	0.00603648	0.0256683	0.00154734
2010	Suffer from 'nerves'	254171/69085(323256)	Psychosocial factors	Mental health	CAT-SIN	-0.00811404	-0.0165442	0.000314708	0.0592089	0.0211816	0.0127727	0.0295848	7.86382e-07	0.0245304	0.0160963	0.0329655	1.19681e-08	0.0454471	0.0370136	0.0538816	4.49657e-26	0.0135791	0.00515541	0.0220007	0.00157822
3143	Ankle spacing width	192954	Bone-densitometry of heel	General health	CONTINUOUS	0.00176275	-0.00209767	0.00562317	0.370806	0.000374965	-0.00347636	0.00422629	0.848664	-0.00617042	-0.0100291	-0.00231173	0.00172353	0.00607681	0.00221858	0.00993503	0.00202206	-0.00619726	-0.0100479	-0.00234662	0.00160849
23102	Whole body water mass	329096	Anthropometry	General health	CONTINUOUS	0.00157797	-0.000546115	0.00370205	0.14538	0.0012319	-0.000891372	0.00335516	0.255475	-0.0113964	-0.0135196	-0.00927313	7.04897e-26	0.00339552	0.00127118	0.00551986	0.00173167	-0.00340661	-0.00553026	-0.00128296	0.00166641
25873	Volume of grey matter in Planum Temporale (right)	10250	Brain MRI	Brain and Cognition	CONTINUOUS	-0.000619838	-0.0179998	0.0167601	0.944268	-0.000394771	-0.0177847	0.0169952	0.964508	0.00883729	-0.00869452	0.0263691	0.323137	0.010841	-0.00668749	0.0283694	0.225411	0.0278336	0.0104839	0.0451833	0.00166744
41202#M150	Diagnoses - main ICD10	334767/201(334968)	Diagnoses	General health	CAT-MUL	0.157834	0.0200581	0.295078	0.0244697	-0.0239119	-0.164797	0.113877	0.736478	0.0194178	-0.118977	0.158051	0.7835	0.0122882	-0.126322	0.150863	0.86204	-0.226943	-0.36921	-0.0860971	0.00167504
6770	Errors before selecting correct item in numeric path (trail #1)	1761	Trail making	Brain and Cognition	INTEGER	-0.00161492	-0.0904017	0.0871719	0.971566	0.0372798	-0.0509699	0.12553	0.407799	0.00569186	-0.0805878	0.0919715	0.897134	0.0252734	-0.0637524	0.114299	0.577995	0.141813	0.0533838	0.230242	0.001699
41210#W131	Operative procedures - secondary OPCS	334958/10(334968)	Operations	General health	CAT-MUL	0.18371	-0.437441	0.794262	0.558722	0.668546	0.0974168	1.22874	0.0195163	-0.289492	-0.904984	0.330761	0.358582	0.206472	-0.411415	0.823813	0.512323	0.928733	0.343113	1.50748	0.00171515
41204#N422	Diagnoses - secondary ICD10	334916/52(334968)	Diagnoses	General health	CAT-MUL	0.202552	-0.0676438	0.47092	0.140384	0.128788	-0.140968	0.388918	0.339864	0.0588915	-0.213547	0.332146	0.672252	-0.163635	-0.436072	0.108728	0.239043	-0.455196	-0.743334	-0.173299	0.00173956
25875	Volume of grey matter in Supracalcarine Cortex (right)	10250	Brain MRI	Brain and Cognition	CONTINUOUS	0.0311474	0.0127369	0.0495578	0.000915314	0.00826816	-0.0101621	0.0266985	0.379217	0.00471195	-0.01387	0.0232939	0.619158	0.00889946	-0.00967883	0.0274777	0.347762	0.0293757	0.0109873	0.0477641	0.00174444
136	Number of operations, self-reported	334927	Operations	General health	INTEGER	0.00939229	0.00293641	0.0158482	0.00435171	-0.00492725	-0.0113746	0.00152011	0.134164	-0.00791442	-0.0143705	-0.00145833	0.0162735	0.0203385	0.0138813	0.0267957	6.68791e-10	-0.0102911	-0.0167446	-0.00383772	0.00177473
41210#Z648	Operative procedures - secondary OPCS	334950/18(334968)	Operations	General health	CAT-MUL	-0.238979	-0.709428	0.224759	0.315898	-0.296878	-0.823931	0.1808	0.243704	0.203843	-0.258776	0.668123	0.38869	0.0299048	-0.432229	0.491847	0.899049	0.697523	0.255366	1.13188	0.00179356
23122	Arm predicted mass (right)	328992	Anthropometry	General health	CONTINUOUS	0.00325656	0.00115011	0.00536302	0.00244494	0.000624102	-0.00148153	0.00272973	0.561288	-0.0118749	-0.0139805	-0.00976933	2.12725e-28	0.00394679	0.00184008	0.0060535	0.000240806	-0.00334855	-0.00545454	-0.00124256	0.00183101
25888	Volume of grey matter in Amygdala (left)	10250	Brain MRI	Brain and Cognition	CONTINUOUS	0.0111387	-0.00623374	0.0285111	0.208848	0.001575	-0.0158088	0.0189588	0.859043	-0.0149638	-0.0324878	0.0025602	0.094197	0.0109303	-0.00659192	0.0284524	0.221448	0.0275691	0.0102254	0.0449127	0.00183908
20003#1140871188	Treatment/medication code	334696/231(334927)	Medications	General health	CAT-MUL	0.0634495	-0.0655368	0.191956	0.334066	-0.0400899	-0.171719	0.0888148	0.546199	-0.0402493	-0.169152	0.0888303	0.540812	-0.0570886	-0.18623	0.072027	0.386194	-0.209209	-0.341501	-0.0781106	0.00184607
20550#3	Activities undertaken to treat anxiety	103469/6056(109525)	Anxiety	Mental health	CAT-MUL	-0.00166075	-0.0278451	0.0245083	0.901039	-0.000762288	-0.0269576	0.0253427	0.954438	0.0688342	0.042627	0.0950543	2.65076e-07	0.094774	0.06864	0.120917	1.18985e-12	0.0414161	0.0153311	0.0674696	0.00184673
20003#1140871604	Treatment/medication code	334915/12(334927)	Medications	General health	CAT-MUL	-0.142596	-0.71656	0.42227	0.623466	0.0317527	-0.557386	0.573387	0.911649	-0.314477	-0.875392	0.25033	0.273619	0.107713	-0.458498	0.67425	0.709304	-1.00132	-1.65133	-0.386694	0.00186592
20500	Ever suffered mental distress preventing usual activities	72633/35899(108532)	Mental distress	Mental health	CAT-SIN	0.0193829	0.00646524	0.0323005	0.00327213	0.00463282	-0.0082511	0.0175089	0.480818	0.0475335	0.0346189	0.0604521	5.48104e-13	0.0798664	0.0669926	0.0927462	5.29767e-34	0.0203223	0.00749003	0.0331528	0.00190786
6164#1	Types of physical activity in last 4 weeks	92754/240618(333372)	Lifestyle and environment	Sociodemographics	CAT-MUL	-0.0170366	-0.0246308	-0.00944216	1.09816e-05	0.00829911	0.000701396	0.0159009	0.0323282	0.00756317	-3.3359e-05	0.0151596	0.0510127	0.000207324	-0.00738813	0.00780283	0.957334	0.0119933	0.00439531	0.019593	0.00197867
1960	Fed-up feelings	195317/133048(328365)	Psychosocial factors	Mental health	CAT-SIN	0.0152278	0.00819415	0.0222615	2.20252e-05	0.00841441	0.00138176	0.0154458	0.0190135	0.00030866	-0.00672654	0.00734397	0.931474	0.0456303	0.0385906	0.052671	5.66218e-37	-0.0111033	-0.0181403	-0.00406707	0.00198352
41202#N904	Diagnoses - main ICD10	334851/117(334968)	Diagnoses	General health	CAT-MUL	0.00369895	-0.178195	0.184607	0.96812	-0.108962	-0.298368	0.0745374	0.251624	0.0634909	-0.117775	0.245129	0.492843	-0.0114296	-0.193019	0.17012	0.901809	-0.293748	-0.481478	-0.108452	0.00201943
41203#2165	Diagnoses - main ICD9	334860/108(334968)	Diagnoses	General health	CAT-MUL	-0.0389702	-0.228709	0.149565	0.686327	-0.0865282	-0.281586	0.102542	0.376784	-0.00910297	-0.197824	0.179918	0.924742	-0.0532002	-0.242474	0.135963	0.581582	-0.306108	-0.501915	-0.113013	0.0020286
20002#1433	Non-cancer illness code, self-reported	334823/104(334927)	Medical conditions	General health	CAT-MUL	0.0129699	-0.179515	0.204388	0.894639	0.0537373	-0.138971	0.241133	0.579103	0.0199314	-0.172516	0.212705	0.839279	-0.123674	-0.31603	0.0685965	0.207504	0.295441	0.106681	0.482358	0.00204797
41204#M139	Diagnoses - secondary ICD10	331840/3128(334968)	Diagnoses	General health	CAT-MUL	0.0023703	-0.0329358	0.0376418	0.895262	0.00140507	-0.0339653	0.0365876	0.937773	-0.00544925	-0.0407313	0.0298463	0.762152	0.016012	-0.0193131	0.0513353	0.374311	-0.055774	-0.0912821	-0.0203465	0.00205528
41203#6810	Diagnoses - main ICD9	334956/12(334968)	Diagnoses	General health	CAT-MUL	0.258578	-0.306916	0.815541	0.366198	0.0316458	-0.556869	0.574156	0.911968	0.453116	-0.115633	1.02495	0.119403	0.533937	-0.0316909	1.09947	0.0641178	0.834443	0.297573	1.36349	0.00210526
20446	Ever had prolonged feelings of sadness or depression	49817/59828(109645)	Depression	Mental health	CAT-SIN	0.0142596	0.00206604	0.0264544	0.0219084	0.00557753	-0.00657821	0.0177354	0.368528	0.0395345	0.027357	0.0517147	1.9861e-10	0.0736368	0.061477	0.0858018	1.76406e-32	0.0188942	0.00677585	0.0310147	0.00224594
41200#W165	Operative procedures - main OPCS	334932/36(334968)	Operations	General health	CAT-MUL	-0.171995	-0.502565	0.155374	0.305449	-0.151235	-0.501472	0.17855	0.38192	0.0207017	-0.305978	0.348343	0.901303	-0.00491664	-0.331655	0.32169	0.976466	0.488976	0.172503	0.800684	0.00226871
40001#C61	Underlying (primary) cause of death: ICD10	334661/307(334968)	Death register	General health	CAT-MUL	0.0651333	-0.0466609	0.176601	0.252787	-0.0886438	-0.204143	0.0246299	0.128662	-0.0181726	-0.130175	0.0939661	0.75062	-0.0141286	-0.126515	0.0982278	0.80535	-0.177889	-0.292629	-0.0640723	0.00227955
41200#W913	Operative procedures - main OPCS	334817/151(334968)	Operations	General health	CAT-MUL	0.0436724	-0.115886	0.202516	0.590802	-0.104035	-0.270161	0.0575132	0.212979	-0.0194514	-0.178885	0.14026	0.811173	0.0116669	-0.148089	0.171395	0.886174	-0.254355	-0.418976	-0.0916227	0.00231777
41202#N488	Diagnoses - main ICD10	334727/241(334968)	Diagnoses	General health	CAT-MUL	-0.0420205	-0.168807	0.0842968	0.515171	-0.0203255	-0.148473	0.105293	0.753445	0.0272204	-0.0991416	0.153713	0.673031	0.0337409	-0.0925702	0.160016	0.600531	0.192853	0.0682073	0.316625	0.00233954
23101	Whole body fat-free mass	329070	Anthropometry	General health	CONTINUOUS	0.00141714	-0.000702773	0.00353706	0.190122	0.00127516	-0.000843919	0.00339424	0.238234	-0.0114756	-0.0135946	-0.00935662	2.57937e-26	0.00340194	0.00128181	0.00552208	0.00166134	-0.00328806	-0.00540755	-0.00116858	0.00236127
1558	Alcohol intake frequency.	334735	Lifestyle and environment	Sociodemographics	CAT-SIN	0.0208669	0.0148532	0.0268806	1.04059e-11	0.00411909	-0.00189864	0.0101368	0.179725	0.00607329	6.00442e-05	0.0120865	0.0477525	0.0102843	0.00426759	0.016301	0.000807602	-0.00929846	-0.0153136	-0.0032833	0.00244703
40006#D473	Type of cancer: ICD10	334902/66(334968)	Cancer register	General health	CAT-MUL	0.0256908	-0.215915	0.265635	0.834343	-0.254555	-0.51923	-0.00266128	0.0529919	0.0191476	-0.222135	0.26105	0.876556	-0.079975	-0.321601	0.161546	0.516429	0.361264	0.125736	0.593924	0.0024831
22601#23193405	Job coding	82895/1278(84173)	Employment history	Sociodemographics	CAT-MUL	0.0188757	-0.0364186	0.0740983	0.503168	0.0436833	-0.0113245	0.0982645	0.118133	0.0177043	-0.0376384	0.0730799	0.530777	0.062271	0.00701181	0.117539	0.0272082	0.0844265	0.0294933	0.1392	0.00255515
41210#S473	Operative procedures - secondary OPCS	334828/140(334968)	Operations	General health	CAT-MUL	-0.203499	-0.371075	-0.0367541	0.0170281	0.0261378	-0.140867	0.189016	0.755949	-0.0131428	-0.178733	0.152736	0.876486	-0.0649313	-0.230936	0.101013	0.443217	0.249867	0.0867451	0.411566	0.00256374
20515	Recent trouble relaxing	109590	Anxiety	Mental health	CAT-SIN	0.00668982	-0.00648985	0.0198695	0.319802	-0.000972524	-0.0141146	0.0121696	0.884679	0.0427002	0.0295292	0.0558712	2.10205e-10	0.0474616	0.0343436	0.0605796	1.3359e-12	0.0201308	0.0070405	0.0332211	0.00257744
41200#A579	Operative procedures - main OPCS	334949/19(334968)	Operations	General health	CAT-MUL	-0.0166927	-0.469216	0.429264	0.941931	-0.0394528	-0.510256	0.399151	0.864275	0.524965	0.0732809	0.977881	0.0229046	-0.0458406	-0.497005	0.404362	0.841958	-0.74519	-1.23979	-0.268839	0.00259613
30260	Mean reticulocyte volume	319711	Blood assays	General health	CONTINUOUS	0.00053717	-0.00290974	0.00398408	0.760028	-0.00208598	-0.0055325	0.00136053	0.235519	0.000682639	-0.00276533	0.00413061	0.697986	0.00104679	-0.0023988	0.00449239	0.551543	0.00529106	0.00184482	0.0087373	0.00261979
25853	Volume of grey matter in Lingual Gyrus (right)	10250	Brain MRI	Brain and Cognition	CONTINUOUS	0.0115912	-0.00517104	0.0283534	0.175292	0.0031318	-0.0136415	0.0199051	0.714376	0.000416462	-0.0164945	0.0173275	0.9615	-0.00135579	-0.0182639	0.0155523	0.875106	0.0256922	0.00895699	0.0424275	0.00262465
40011#8500	Histology of cancer tumour	326820/8148(334968)	Cancer register	General health	CAT-MUL	0.00170513	-0.0205867	0.0239838	0.880792	-0.000214774	-0.0225507	0.0220517	0.98494	-0.00712098	-0.0293822	0.0151445	0.530723	-0.0119217	-0.0342063	0.0103619	0.294382	-0.034254	-0.0565944	-0.011943	0.00263692
41200#N119	Operative procedures - main OPCS	334936/32(334968)	Operations	General health	CAT-MUL	0.0752299	-0.271436	0.418375	0.668978	-0.227759	-0.607987	0.127194	0.222984	-0.0930928	-0.438439	0.253373	0.597881	-0.347376	-0.695277	7.99826e-06	0.0501515	-0.562377	-0.935005	-0.199997	0.00269005
41204#C795	Diagnoses - secondary ICD10	333386/1582(334968)	Diagnoses	General health	CAT-MUL	0.047805	-0.00155952	0.0971033	0.0575047	0.00470856	-0.0448446	0.0538897	0.85169	0.0144461	-0.0350062	0.0639244	0.567026	-0.0107733	-0.0602544	0.0387042	0.669539	-0.0761517	-0.126007	-0.0264575	0.00271014
41204#V041	Diagnoses - secondary ICD10	334946/22(334968)	Diagnoses	General health	CAT-MUL	0.107124	-0.311159	0.520369	0.613527	-0.402282	-0.892565	0.0425983	0.0899133	0.0926448	-0.324786	0.511061	0.66397	0.0886599	-0.329409	0.50605	0.677364	0.607824	0.206258	1.00248	0.00274539
25845	Volume of grey matter in Cuneal Cortex (right)	10250	Brain MRI	Brain and Cognition	CONTINUOUS	0.0160387	-0.00215552	0.034233	0.0840244	0.00305709	-0.0151502	0.0212644	0.742067	0.0152593	-0.00309512	0.0336137	0.103207	0.00181454	-0.0165391	0.0201682	0.84634	0.0277114	0.00954536	0.0458775	0.00279476
20003#1140869842	Treatment/medication code	334892/35(334927)	Medications	General health	CAT-MUL	0.082807	-0.248694	0.411122	0.622726	0.250025	-0.0709491	0.559716	0.11924	-0.191767	-0.521837	0.139496	0.255733	-0.259382	-0.591437	0.0723059	0.125556	-0.534445	-0.889661	-0.188422	0.00279683
41200#W572	Operative procedures - main OPCS	334217/751(334968)	Operations	General health	CAT-MUL	0.00242638	-0.0692797	0.0739875	0.947068	-0.00487624	-0.0770621	0.0665094	0.894071	0.053653	-0.0180224	0.125385	0.142492	-0.000174081	-0.0718926	0.0715373	0.996204	0.108139	0.0370582	0.178927	0.00280759
41202#T858	Diagnoses - main ICD10	334681/287(334968)	Diagnoses	General health	CAT-MUL	0.0883739	-0.0271806	0.20355	0.133248	-0.0592417	-0.177788	0.057043	0.322542	-0.0552593	-0.170931	0.0605432	0.349379	0.0798599	-0.0359223	0.195615	0.176366	-0.179479	-0.297717	-0.0621729	0.00281643
41200#H041	Operative procedures - main OPCS	334853/115(334968)	Operations	General health	CAT-MUL	0.0269693	-0.156096	0.209078	0.772194	0.103642	-0.0772529	0.280138	0.255249	-0.0952076	-0.277686	0.0875878	0.306922	0.0333009	-0.149584	0.216081	0.721102	-0.286527	-0.475866	-0.0996488	0.00282771
20501	Ever had period of mania / excitability	103020/4415(107435)	Mania	Mental health	CAT-SIN	0.0226098	-0.00772413	0.0529231	0.143906	0.00724174	-0.0230614	0.0374173	0.638793	0.0907377	0.0603753	0.121118	4.7505e-09	0.0526792	0.0225014	0.0828622	0.000623648	0.0457128	0.0156412	0.0757391	0.00286659
41248#5000	Destinations on discharge from hospital (recoded)	332977/373(333350)	Admission and discharge	General health	CAT-MUL	-0.0560427	-0.158332	0.0459054	0.282084	0.0937234	-0.00632417	0.192492	0.0645492	-0.0469234	-0.14863	0.0548815	0.36609	-0.00657836	-0.108738	0.0955427	0.899546	-0.156909	-0.260454	-0.0540901	0.00287562
20003#1140857044	Treatment/medication code	334901/26(334927)	Medications	General health	CAT-MUL	-0.19025	-0.580824	0.195426	0.336636	-0.220374	-0.643671	0.172123	0.287597	-0.0741076	-0.457928	0.310727	0.705498	0.146378	-0.238204	0.53046	0.455306	-0.623942	-1.04132	-0.219689	0.00289153
20440	Impact on normal roles during worst period of depression	61742	Depression	Mental health	CAT-SIN	0.00633174	-0.0081075	0.020771	0.39008	-0.00648931	-0.0208437	0.00786506	0.37558	0.0349395	0.0205081	0.0493708	2.08648e-06	0.0443293	0.0300007	0.058658	1.33744e-09	0.0217667	0.00741921	0.0361141	0.00294505
2764	Age at last live birth	123143	Sex-specific factors	Sociodemographics	INTEGER	-0.0102557	-0.015765	-0.00474626	0.000263905	0.00221899	-0.00328789	0.00772588	0.429662	0.00253932	-0.00296504	0.00804368	0.365893	-0.0056048	-0.0111063	-0.00010331	0.0458503	0.00833449	0.00283271	0.0138363	0.00298706
41204#F009	Diagnoses - secondary ICD10	334814/154(334968)	Diagnoses	General health	CAT-MUL	-0.0533162	-0.211966	0.104625	0.509153	-0.0853007	-0.248882	0.07389	0.299905	-0.110156	-0.267867	0.0478973	0.171469	-0.0759742	-0.234391	0.0823765	0.34714	-0.244214	-0.407448	-0.0829011	0.00317743
4079	Diastolic blood pressure, automated reading	315733	Blood pressure	General health	INTEGER	-0.000742818	-0.00417675	0.00269112	0.671584	-0.00385587	-0.00729077	-0.000420967	0.0277951	0.000785571	-0.0026487	0.00421984	0.653913	-0.00168665	-0.0051194	0.00174611	0.335543	-0.00516627	-0.00860053	-0.001732	0.00319399
41202#M4699	Diagnoses - main ICD10	334957/11(334968)	Diagnoses	General health	CAT-MUL	-0.0600554	-0.657238	0.526885	0.842391	-0.0669942	-0.704575	0.509685	0.827222	-0.148209	-0.736689	0.44403	0.622769	0.309825	-0.281461	0.901058	0.304477	0.831327	0.270766	1.37812	0.00321545
25887	Volume of grey matter in Hippocampus (right)	10250	Brain MRI	Brain and Cognition	CONTINUOUS	0.0244295	0.00686368	0.0419953	0.0064192	-0.00761248	-0.0251942	0.00996923	0.396057	0.0116308	-0.00609438	0.0293559	0.198393	0.0162022	-0.0015186	0.033923	0.0731281	0.0263493	0.00880664	0.043892	0.00324477
41204#O471	Diagnoses - secondary ICD10	334944/24(334968)	Diagnoses	General health	CAT-MUL	0.04619	-0.356821	0.446144	0.821551	0.0817204	-0.323242	0.463764	0.682747	0.0882137	-0.31254	0.491857	0.667256	-0.0555079	-0.45631	0.344838	0.785929	0.583677	0.19204	0.971266	0.00328252
41200#P033	Operative procedures - main OPCS	334926/42(334968)	Operations	General health	CAT-MUL	0.136014	-0.16612	0.435437	0.375452	0.14491	-0.155129	0.433648	0.333609	0.185118	-0.117761	0.488827	0.231581	-0.10393	-0.406428	0.198463	0.500616	0.43821	0.14389	0.728599	0.00329135
20003#1140867504	Treatment/medication code	334718/209(334927)	Medications	General health	CAT-MUL	0.00202366	-0.133884	0.137391	0.976671	0.00587268	-0.131034	0.139962	0.93227	0.163376	0.0274256	0.299505	0.0185812	0.0710937	-0.0646052	0.20678	0.304466	0.199805	0.0660516	0.332575	0.00329345
41200#E369	Operative procedures - main OPCS	333850/1118(334968)	Operations	General health	CAT-MUL	0.0133743	-0.0453563	0.0720045	0.655051	0.0297784	-0.0287587	0.0878108	0.31656	-0.00907356	-0.067825	0.0497108	0.762163	0.0721706	0.0134278	0.13091	0.0160271	-0.0887031	-0.148031	-0.0296035	0.00332016
41202#D294	Diagnoses - main ICD10	334956/12(334968)	Diagnoses	General health	CAT-MUL	-0.198354	-0.772931	0.367028	0.495119	-0.179984	-0.806031	0.382378	0.549127	0.198546	-0.367862	0.767432	0.493101	-0.302182	-0.869895	0.264079	0.296059	0.794849	0.257593	1.32147	0.00335373
6138#4	Qualifications	287739/44127(331866)	Sociodemographics	Sociodemographics	CAT-MUL	0.0244022	0.0137809	0.0350223	6.69129e-06	0.0105047	-0.000109848	0.0211093	0.0523056	-0.00776109	-0.0183806	0.00285872	0.152028	-0.00188598	-0.0125047	0.00873256	0.727755	-0.0159213	-0.0265654	-0.0052817	0.00336421
20547#1	Activities undertaken to treat depression	85581/23874(109455)	Depression	Mental health	CAT-MUL	0.0174949	0.00287614	0.0321122	0.0189903	-0.00397248	-0.0186035	0.0106408	0.594394	0.0366726	0.0220449	0.0513044	8.96333e-07	0.0964706	0.0818357	0.111113	3.62675e-38	0.021799	0.00719444	0.0363983	0.00343321
6152#100	Blood clot, DVT, bronchitis, emphysema, asthma, rhinitis, eczema, allergy diagnosed by doctor	107438/227134(334572)	Health and medical history	General health	CAT-MUL	-0.00493255	-0.0122165	0.00235186	0.18444	0.00409633	-0.00318821	0.0113839	0.270493	-0.00893177	-0.0162165	-0.00164748	0.0162527	-0.0192251	-0.0265097	-0.0119409	2.30625e-07	-0.0108689	-0.0181493	-0.00358753	0.00343532
41202#M659	Diagnoses - main ICD10	334887/81(334968)	Diagnoses	General health	CAT-MUL	0.10495	-0.112826	0.321379	0.343381	-0.0139889	-0.236563	0.201085	0.900167	-0.063399	-0.280749	0.154431	0.567954	-0.00320032	-0.221171	0.214704	0.977039	-0.335725	-0.562526	-0.11246	0.00344699
41204#Y490	Diagnoses - secondary ICD10	334952/16(334968)	Diagnoses	General health	CAT-MUL	0.279956	-0.208082	0.760908	0.257405	0.2212	-0.26293	0.679082	0.35465	-0.0324634	-0.521233	0.459083	0.896722	0.0337249	-0.457315	0.524184	0.892866	0.691514	0.223063	1.15097	0.00345148
3731	Former alcohol drinker	10274/11404(21678)	Lifestyle and environment	Sociodemographics	CAT-SIN	0.0299142	0.00254649	0.0572939	0.0321968	-0.0448673	-0.0720754	-0.0176685	0.00122603	0.0289218	0.00147494	0.056379	0.0389236	0.0625353	0.0351904	0.0899026	7.44236e-06	-0.0408796	-0.068286	-0.0134853	0.00345256
41210#C794	Operative procedures - secondary OPCS	334656/312(334968)	Operations	General health	CAT-MUL	-0.0866676	-0.198302	0.0246098	0.127485	-0.0102871	-0.122492	0.0999817	0.856119	0.0087601	-0.102323	0.119976	0.877236	0.00612757	-0.105017	0.117259	0.913945	0.162572	0.0528897	0.271559	0.0035622
41210#Y804	Operative procedures - secondary OPCS	333365/1603(334968)	Operations	General health	CAT-MUL	0.0072118	-0.0419614	0.0563194	0.77361	-0.0046915	-0.0543225	0.0445656	0.852452	-0.0297394	-0.0790983	0.0196398	0.237716	0.0139591	-0.0352958	0.0632155	0.578567	-0.0736699	-0.123345	-0.0241543	0.00359646
22617#8149	Job SOC coding	83838/335(84173)	Employment history	Sociodemographics	CAT-MUL	0.00955428	-0.0983681	0.11721	0.862073	0.0209671	-0.0868011	0.126984	0.700554	-0.0709716	-0.178045	0.0362651	0.194229	0.0958861	-0.0120377	0.203835	0.0816415	0.157851	0.0511527	0.263941	0.00363571
41230#5L7	PCT where patients GP was registered	334348/620(334968)	Admission and discharge	General health	CAT-MUL	0.0567787	-0.0219578	0.13535	0.157101	-0.023898	-0.103815	0.0550192	0.555264	-0.0151494	-0.0939108	0.0636748	0.706287	-0.0561312	-0.135011	0.0227391	0.163068	0.115647	0.0374981	0.193444	0.00364828
41230#5CR	PCT where patients GP was registered	334107/861(334968)	Admission and discharge	General health	CAT-MUL	0.0692207	0.00241326	0.135892	0.0420671	0.0491042	-0.0172677	0.114846	0.145078	0.0429208	-0.0241112	0.109989	0.209611	0.0256718	-0.0412568	0.0925865	0.452131	-0.100362	-0.168186	-0.0328386	0.00365183
41200#L849	Operative procedures - main OPCS	334925/43(334968)	Operations	General health	CAT-MUL	-0.0440112	-0.344712	0.254042	0.773232	0.049526	-0.25299	0.339253	0.742506	0.0269436	-0.271788	0.326565	0.859898	-0.220085	-0.519352	0.0790879	0.149411	0.427296	0.136835	0.713605	0.00367131
41202#I442	Diagnoses - main ICD10	334692/276(334968)	Diagnoses	General health	CAT-MUL	0.0749367	-0.0429385	0.19243	0.212015	0.0971886	-0.0192435	0.211749	0.0989728	-0.0793719	-0.197315	0.0387361	0.187477	-0.00937942	-0.127808	0.109024	0.87663	0.172208	0.0554546	0.288158	0.00371914
41204#G809	Diagnoses - secondary ICD10	334872/96(334968)	Diagnoses	General health	CAT-MUL	-0.0605173	-0.261633	0.13943	0.554181	-0.0584045	-0.264852	0.141263	0.572525	-0.0123305	-0.212414	0.188114	0.903947	-0.124434	-0.324547	0.075607	0.222845	0.289132	0.0927127	0.483519	0.00372465
41201#V041	External causes	334950/18(334968)	Diagnoses	General health	CAT-MUL	0.104836	-0.358012	0.561548	0.654912	-0.376178	-0.917073	0.110547	0.148514	0.0616821	-0.399656	0.524561	0.793642	0.099811	-0.362559	0.561429	0.671909	0.648986	0.205785	1.0839	0.00373312
20004#1478	Operation code	282302/52625(334927)	Operations	General health	CAT-MUL	-0.00374974	-0.0130722	0.00557097	0.430449	-0.0126787	-0.0220207	-0.00334638	0.00778145	-0.00422529	-0.0135457	0.00509555	0.374267	0.0171836	0.00786245	0.0265051	0.000302493	-0.0137834	-0.0231114	-0.00445934	0.00377069
41202#C443	Diagnoses - main ICD10	330417/4551(334968)	Diagnoses	General health	CAT-MUL	-0.0104906	-0.0398468	0.0188419	0.483495	-0.000183399	-0.0295877	0.0290921	0.990225	-0.000794731	-0.0301478	0.0285671	0.957686	0.00271732	-0.0266545	0.0320882	0.85611	0.0431867	0.0139361	0.0723876	0.00377658
20161	Pack years of smoking	100223	Lifestyle and environment	Sociodemographics	CONTINUOUS	0.0158612	0.00982853	0.0218939	2.56527e-07	0.00468569	-0.00131641	0.0106878	0.125992	0.0107941	0.00477143	0.0168168	0.00044365	0.00959849	0.00360248	0.0155945	0.00170401	-0.00888493	-0.0148984	-0.00287143	0.00378183
41203#4739	Diagnoses - main ICD9	334879/89(334968)	Diagnoses	General health	CAT-MUL	0.045706	-0.162165	0.252182	0.665439	0.0344531	-0.174223	0.237151	0.742417	-0.169911	-0.376847	0.0374272	0.107908	0.0366814	-0.17165	0.244985	0.73	-0.315427	-0.530964	-0.103196	0.0038382
41210#Z222	Operative procedures - secondary OPCS	334931/37(334968)	Operations	General health	CAT-MUL	-0.0277404	-0.352141	0.293742	0.866291	0.14872	-0.170788	0.45551	0.350747	0.178932	-0.143619	0.502524	0.277688	-0.0346633	-0.356972	0.287637	0.833052	0.456696	0.144553	0.764072	0.00383972
41204#M7929	Diagnoses - secondary ICD10	334939/29(334968)	Diagnoses	General health	CAT-MUL	0.194134	-0.169615	0.554117	0.292954	0.115667	-0.248566	0.462835	0.522524	0.0466099	-0.316959	0.411513	0.801961	-0.0675004	-0.432079	0.296801	0.716582	0.513827	0.162129	0.859618	0.00385628
41210#Q493	Operative procedures - secondary OPCS	334851/117(334968)	Operations	General health	CAT-MUL	-0.044619	-0.226887	0.13677	0.630539	0.0129925	-0.170321	0.191291	0.887902	0.129809	-0.052062	0.311978	0.162181	0.102661	-0.0786897	0.283962	0.267132	0.262375	0.0835588	0.439616	0.00386458
20003#1141188512	Treatment/medication code	334907/20(334927)	Medications	General health	CAT-MUL	0.427785	-0.00592606	0.856783	0.0518736	0.0970095	-0.347329	0.515429	0.657896	0.278485	-0.161448	0.720346	0.215726	0.141718	-0.296168	0.579732	0.525886	0.614482	0.192294	1.02926	0.00397095
41204#L578	Diagnoses - secondary ICD10	334891/77(334968)	Diagnoses	General health	CAT-MUL	-0.0651031	-0.290064	0.158362	0.56924	0.126331	-0.0944351	0.340714	0.254499	0.00840146	-0.214942	0.232254	0.94129	0.0916992	-0.131842	0.31512	0.421238	-0.340106	-0.573597	-0.110549	0.00397374
25797	Volume of grey matter in Temporal Pole (right)	10250	Brain MRI	Brain and Cognition	CONTINUOUS	0.026928	0.00960227	0.0442538	0.00232055	0.0141358	-0.00320568	0.0314772	0.110109	0.00412509	-0.0133606	0.0216108	0.64378	0.000622138	-0.0168608	0.0181051	0.944391	0.0253818	0.00807697	0.0426866	0.00404719
22617#9249	Job SOC coding	84046/127(84173)	Employment history	Sociodemographics	CAT-MUL	0.0408464	-0.13332	0.214285	0.64505	-0.0567501	-0.235788	0.117184	0.528191	-0.177458	-0.350492	-0.00411379	0.0445999	0.147716	-0.0265473	0.322061	0.0966791	-0.26127	-0.440696	-0.0839813	0.00408336
20002#1593	Non-cancer illness code, self-reported	334903/24(334927)	Medical conditions	General health	CAT-MUL	-0.0506323	-0.45375	0.348117	0.804477	0.00189753	-0.413028	0.391482	0.992593	0.0577645	-0.342183	0.459632	0.777627	-0.332349	-0.733743	0.0687307	0.104498	-0.627906	-1.06445	-0.205993	0.00410996
41202#K140	Diagnoses - main ICD10	334801/167(334968)	Diagnoses	General health	CAT-MUL	-0.036807	-0.189047	0.114764	0.634826	0.0545188	-0.0970476	0.202794	0.475722	0.0679401	-0.0838887	0.219998	0.380792	0.0666425	-0.0852359	0.21846	0.389653	-0.226509	-0.38254	-0.0720989	0.00422683
20004#1319	Operation code	330779/4148(334927)	Operations	General health	CAT-MUL	-0.0214724	-0.0522501	0.00927918	0.17132	0.0100298	-0.0207181	0.0406389	0.521655	-0.0422953	-0.0730312	-0.0115507	0.00700259	0.0016748	-0.0291146	0.032463	0.915094	-0.044988	-0.0758904	-0.0141467	0.00428766
20003#1140910814	Treatment/medication code	334776/151(334927)	Medications	General health	CAT-MUL	0.0498669	-0.109986	0.209006	0.539999	0.064237	-0.0950994	0.219984	0.423887	-0.121977	-0.281037	0.0373405	0.133138	0.172927	0.0132352	0.332564	0.033767	-0.23665	-0.400864	-0.0742448	0.00450307
20003#1140883706	Treatment/medication code	334854/73(334927)	Medications	General health	CAT-MUL	0.049946	-0.180026	0.278434	0.669327	0.354324	0.136996	0.567319	0.00123119	-0.0954386	-0.324405	0.134047	0.414475	0.144301	-0.0851999	0.373792	0.217792	-0.343489	-0.583017	-0.107963	0.0045797
25874	Volume of grey matter in Supracalcarine Cortex (left)	10250	Brain MRI	Brain and Cognition	CONTINUOUS	0.0274088	0.0089081	0.0459094	0.00369176	0.00417292	-0.0143459	0.0226917	0.658716	0.00432377	-0.0143469	0.0229945	0.64988	0.0206697	0.00200629	0.0393332	0.0299606	0.0267026	0.00822488	0.0451804	0.00462432
1050	Time spend outdoors in summer	304498	Lifestyle and environment	Sociodemographics	INTEGER	0.0157237	0.00889599	0.0225514	6.3718e-06	-0.00337252	-0.0101956	0.00345058	0.332652	-0.00764029	-0.0144657	-0.000814828	0.0282372	-0.0130394	-0.0198746	-0.0062042	0.000184743	-0.009853	-0.0166742	-0.00303177	0.00463848
41210#Z601	Operative procedures - secondary OPCS	334901/67(334968)	Operations	General health	CAT-MUL	-0.0422416	-0.283167	0.197003	0.730193	0.0493329	-0.19194	0.282327	0.683021	-0.134226	-0.3731	0.105183	0.271286	0.0745345	-0.165086	0.313995	0.541938	0.336362	0.101934	0.56803	0.00465936
41204#C153	Diagnoses - secondary ICD10	334957/11(334968)	Diagnoses	General health	CAT-MUL	-0.344203	-0.949825	0.249857	0.260393	0.0931183	-0.514654	0.653382	0.752583	0.722212	0.125839	1.32054	0.0178131	0.488111	-0.10236	1.07741	0.104803	0.801599	0.238757	1.35136	0.00469084
41200#H013	Operative procedures - main OPCS	334811/157(334968)	Operations	General health	CAT-MUL	0.013085	-0.143622	0.16907	0.869701	0.125901	-0.0279813	0.276663	0.105026	-0.0872063	-0.243734	0.0694953	0.275122	-0.079195	-0.235906	0.0774101	0.321763	-0.230573	-0.391577	-0.0712387	0.0047758
41205#V254	Diagnoses - secondary ICD9	334888/80(334968)	Diagnoses	General health	CAT-MUL	0.0983138	-0.120206	0.315106	0.375974	0.187358	-0.0260986	0.395523	0.081183	-0.0530653	-0.272316	0.166654	0.635593	-0.219893	-0.439053	-0.000800104	0.0492025	-0.326346	-0.55508	-0.101333	0.00480117
6156#100	Manic/hyper symptoms	13982/7926(21908)	Psychosocial factors	Mental health	CAT-MUL	-0.0395957	-0.0673988	-0.0118102	0.00523373	0.0161618	-0.0115594	0.043857	0.252927	-0.0453651	-0.0731314	-0.0176136	0.00135898	0.00196447	-0.025799	0.0297298	0.8897	-0.0399503	-0.067754	-0.012174	0.00483642
20162	Pack years adult smoking as proportion of life span exposed to smoking	100223	Lifestyle and environment	Sociodemographics	CONTINUOUS	0.0152071	0.00908524	0.0213289	1.12479e-06	0.00424567	-0.00184506	0.0103364	0.171863	0.0110847	0.00497311	0.0171963	0.000378351	0.00918512	0.00310055	0.0152697	0.00308961	-0.00876472	-0.014867	-0.00266242	0.00487678
30090	Platelet crit	325029	Blood assays	General health	CONTINUOUS	0.00948865	0.00621944	0.0127579	1.28136e-08	8.99525e-06	-0.00325917	0.00327716	0.995696	-0.000649226	-0.00391885	0.0026204	0.697145	-0.00051075	-0.00377969	0.00275819	0.759428	0.00469283	0.00142492	0.00796075	0.00488436
41230#5E2	PCT where patients GP was registered	334715/253(334968)	Admission and discharge	General health	CAT-MUL	0.137258	0.0143577	0.259747	0.0283298	0.0761902	-0.0461982	0.196462	0.218224	0.0672732	-0.0560565	0.19075	0.285298	-0.0173199	-0.140782	0.106106	0.783315	0.174467	0.0524997	0.295612	0.00490299
6155#4	Vitamin and mineral supplements	320868/12507(333375)	Health and medical history	General health	CAT-MUL	-0.00176864	-0.0197196	0.0161739	0.846837	0.0161591	-0.00175236	0.0340265	0.0766563	0.0385512	0.0206007	0.0565057	2.56639e-05	0.0241255	0.0061772	0.0420741	0.00842528	0.0256375	0.00773127	0.0435267	0.00499142
41210#Q559	Operative procedures - secondary OPCS	334653/315(334968)	Operations	General health	CAT-MUL	0.0955282	-0.0148335	0.205492	0.0891997	-0.0537144	-0.166568	0.0571607	0.346485	-0.0855399	-0.196272	0.0253068	0.130207	-0.00510442	-0.115646	0.105424	0.927881	-0.160708	-0.273536	-0.0487409	0.00506934
20002#1417	Non-cancer illness code, self-reported	333452/1475(334927)	Medical conditions	General health	CAT-MUL	0.0126455	-0.0385359	0.0637542	0.627947	-0.0280889	-0.0798061	0.0232084	0.285085	0.012535	-0.0386622	0.0637581	0.631389	0.00981974	-0.0413827	0.061019	0.706979	0.0726533	0.0217296	0.123423	0.00509922
1448-3	Bread type	187292/323421	Lifestyle and environment	Sociodemographics	CAT-SIN	-999	-999	-999	2.43764e-05	-999	-999	-999	0.00104844	-999	-999	-999	0.188777	-999	-999	-999	0.000242504	-999	-999	-999	0.00539685
41204#N813	Diagnoses - secondary ICD10	334917/51(334968)	Diagnoses	General health	CAT-MUL	-0.14724	-0.424969	0.128097	0.296644	-0.149247	-0.441749	0.129081	0.304401	-0.032428	-0.306393	0.242448	0.816846	-0.109759	-0.384556	0.16507	0.433759	0.376615	0.109146	0.640334	0.00543586
22642	Usual length of each night shift during mixed shift periods	18476	Employment history	Sociodemographics	INTEGER	0.00303684	-0.0249847	0.0310583	0.831785	0.000869226	-0.0273104	0.0290489	0.951792	-0.00382479	-0.0318768	0.0242272	0.789288	0.00142263	-0.0267701	0.0296153	0.921216	0.0395764	0.0116595	0.0674932	0.00546494
6142#100	Current employment status	332491/1536(334027)	Sociodemographics	Sociodemographics	CAT-MUL	0.0406023	-0.00948277	0.0906179	0.111837	0.000363669	-0.0499813	0.0503221	0.98866	0.0274382	-0.0227243	0.0776256	0.283804	0.00769179	-0.0424613	0.0578413	0.763716	-0.0714968	-0.122049	-0.0211051	0.00549555
6144#3	Never eat eggs, dairy, wheat, sugar	325156/8703(333859)	Lifestyle and environment	Sociodemographics	CAT-MUL	0.0203006	-0.00100456	0.0415939	0.0617453	0.00859636	-0.0127086	0.0298358	0.428318	0.0209072	-0.000417477	0.0422365	0.0546765	0.0064058	-0.0149147	0.0277259	0.55593	0.0300467	0.00878097	0.0512871	0.00558856
20002#1122	Non-cancer illness code, self-reported	334861/66(334927)	Medical conditions	General health	CAT-MUL	0.0345285	-0.207482	0.274921	0.77901	0.0666365	-0.17571	0.300817	0.583006	-0.0409615	-0.281803	0.20044	0.739139	0.0634332	-0.177826	0.304719	0.606311	-0.352758	-0.604966	-0.105114	0.00565421
1508-2	Coffee type	148092/264017	Lifestyle and environment	Sociodemographics	CAT-SIN	-999	-999	-999	0.000173716	-999	-999	-999	0.169243	-999	-999	-999	0.96347	-999	-999	-999	2.28884e-05	-999	-999	-999	0.00571941
20003#1140868784	Treatment/medication code	334907/20(334927)	Medications	General health	CAT-MUL	0.226887	-0.210743	0.6591	0.306573	0.277725	-0.15013	0.68654	0.19127	-0.147922	-0.583809	0.290284	0.507072	0.290377	-0.148484	0.729011	0.19472	-0.663263	-1.14338	-0.201341	0.00572235
41202#T848	Diagnoses - main ICD10	333772/1196(334968)	Diagnoses	General health	CAT-MUL	-0.0493691	-0.10636	0.00752809	0.0892422	0.0166149	-0.0402547	0.0729997	0.565179	0.0373215	-0.0195351	0.094211	0.19834	0.0385955	-0.0182467	0.0954351	0.183203	-0.0806226	-0.137967	-0.0234905	0.00576236
22502	Cough on most days	74215/11715(85930)	Medical information	General health	CAT-SIN	0.0114459	-0.00810534	0.0309915	0.251129	0.00461378	-0.0149528	0.0241382	0.643601	0.0192427	-0.000329781	0.0388202	0.0540128	0.0317395	0.0121399	0.0513422	0.00150467	-0.0275154	-0.0470809	-0.00796928	0.00581974
41205#V455	Diagnoses - secondary ICD9	334955/13(334968)	Diagnoses	General health	CAT-MUL	-0.109685	-0.662378	0.432279	0.694327	0.0745297	-0.482809	0.59316	0.784448	-0.124292	-0.668055	0.420949	0.654702	-0.35371	-0.903001	0.195133	0.206711	-0.834045	-1.44281	-0.25357	0.00589015
41210#Q235	Operative procedures - secondary OPCS	334835/133(334968)	Operations	General health	CAT-MUL	-0.000452867	-0.171015	0.169266	0.995837	-0.0104201	-0.183463	0.15806	0.90473	0.05463	-0.115707	0.225217	0.529917	-0.0645313	-0.23477	0.105657	0.45744	-0.244574	-0.419705	-0.0714488	0.00590027
40002#J189	Contributory (secondary) causes of death: ICD10	334501/467(334968)	Death register	General health	CAT-MUL	0.047167	-0.0435623	0.137668	0.307627	-0.0398313	-0.132071	0.0510581	0.393776	-0.0631877	-0.153916	0.0276291	0.172455	-0.0526374	-0.143601	0.0383121	0.256688	-0.129173	-0.221439	-0.0374795	0.00591188
40011#8930	Histology of cancer tumour	334948/20(334968)	Cancer register	General health	CAT-MUL	-0.0803333	-0.523177	0.357061	0.720491	-0.0940934	-0.562643	0.340362	0.681393	0.415888	-0.0239734	0.85783	0.0644947	0.250192	-0.18824	0.688131	0.263162	0.586935	0.164849	1.00149	0.00591338
41210#G452	Operative procedures - secondary OPCS	334897/71(334968)	Operations	General health	CAT-MUL	0.121019	-0.111258	0.35179	0.305591	0.0856759	-0.146601	0.310564	0.461974	-0.161434	-0.393266	0.071028	0.172904	0.139171	-0.0938386	0.372028	0.241596	-0.338002	-0.580891	-0.0992635	0.00592878
41204#D140	Diagnoses - secondary ICD10	334953/15(334968)	Diagnoses	General health	CAT-MUL	0.0966149	-0.411185	0.597037	0.707156	0.102033	-0.412202	0.582496	0.68575	-0.317391	-0.818712	0.187126	0.216148	0.0531153	-0.453421	0.559177	0.83711	0.673485	0.188554	1.14953	0.0059414
41202#M543	Diagnoses - main ICD10	334641/327(334968)	Diagnoses	General health	CAT-MUL	-0.162764	-0.272354	-0.0535202	0.00355014	-0.000886291	-0.110607	0.106997	0.987258	0.0239607	-0.0846737	0.132713	0.665699	-0.0700052	-0.178729	0.038696	0.206905	-0.154663	-0.265324	-0.0447998	0.00597092
41201#Y408	External causes	334880/88(334968)	Diagnoses	General health	CAT-MUL	-0.0698874	-0.280264	0.139239	0.513712	0.107807	-0.0995472	0.30938	0.300887	-0.118052	-0.326423	0.0907804	0.267354	0.169013	-0.040102	0.378046	0.113095	0.286216	0.0810199	0.489194	0.00597362
40013#1808	Type of cancer: ICD9	334954/14(334968)	Cancer register	General health	CAT-MUL	-0.0285901	-0.557881	0.492004	0.914982	0.154857	-0.372283	0.648749	0.549565	0.37014	-0.156904	0.900458	0.169941	-0.187575	-0.71139	0.336312	0.482842	0.699303	0.195629	1.19454	0.00599375
41200#Q028	Operative procedures - main OPCS	334917/51(334968)	Operations	General health	CAT-MUL	-0.0329302	-0.309248	0.241206	0.814587	0.0160851	-0.26401	0.28477	0.908354	0.172189	-0.102692	0.447731	0.22009	0.0788964	-0.195871	0.353619	0.573545	0.37325	0.104976	0.638158	0.00604886
22601#35633274	Job coding	84009/164(84173)	Employment history	Sociodemographics	CAT-MUL	0.0320867	-0.121336	0.184934	0.681305	0.0480074	-0.105324	0.197912	0.534625	0.1419	-0.0116261	0.295711	0.0703183	0.0057406	-0.147691	0.159162	0.941538	0.210777	0.0595042	0.360827	0.00610019
90188	Sample rate average	72236	Raw accelerometer statistics	General health	CONTINUOUS	0.00350493	-0.00380383	0.0108137	0.347262	-0.00465193	-0.0119654	0.00266151	0.212506	-0.00452976	-0.0118152	0.00275564	0.222983	0.00177294	-0.00554811	0.00909399	0.635036	0.0101531	0.00289341	0.0174128	0.00612365
20008	Interpolated Year when non-cancer illness first diagnosed	247851	Medical conditions	General health	CONTINUOUS	-0.00298897	-0.00692276	0.000944823	0.136429	-0.000530288	-0.00446506	0.00340449	0.791669	-0.00103153	-0.00496546	0.00290241	0.607301	0.000236677	-0.00370056	0.00417392	0.906211	-0.00549416	-0.00942365	-0.00156467	0.00613668
41210#X281	Operative procedures - secondary OPCS	334952/16(334968)	Operations	General health	CAT-MUL	0.154743	-0.33519	0.638298	0.53317	0.00297179	-0.509603	0.477732	0.990528	-0.292987	-0.780886	0.196823	0.240071	0.248652	-0.241087	0.738483	0.319705	-0.742624	-1.28623	-0.222192	0.00614705
2159	Ever had same-sex intercourse	293744/9886(303630)	Lifestyle and environment	Sociodemographics	CAT-SIN	0.0219625	0.00182227	0.0420931	0.0325284	-0.0335034	-0.0538154	-0.0132529	0.00120432	0.046928	0.0267817	0.0670787	4.99318e-06	0.0285324	0.00841646	0.0486486	0.00543492	0.0280739	0.00796152	0.0481652	0.0061941
41210#T911	Operative procedures - secondary OPCS	334191/777(334968)	Operations	General health	CAT-MUL	-0.0060373	-0.0766632	0.0644428	0.866805	0.066689	-0.0031841	0.135876	0.0600917	-0.0403557	-0.110751	0.0300895	0.261353	-0.0106514	-0.0811802	0.0598703	0.76722	-0.0991011	-0.170361	-0.0281656	0.00629477
41210#C758	Operative procedures - secondary OPCS	334956/12(334968)	Operations	General health	CAT-MUL	0.195058	-0.371082	0.753563	0.49641	-0.228222	-0.87156	0.345515	0.45816	0.132417	-0.432819	0.700778	0.647039	-0.0123009	-0.580306	0.554144	0.966107	0.738571	0.200629	1.26102	0.00630422
23127	Trunk fat percentage	328890	Anthropometry	General health	CONTINUOUS	0.00705694	0.00398206	0.0101318	6.85568e-06	-0.0013911	-0.00446485	0.00168265	0.375062	-0.00779408	-0.0108681	-0.00472002	6.71999e-07	0.00913402	0.00605886	0.0122092	5.83327e-09	-0.00428226	-0.00735654	-0.00120797	0.00633192
3079	Pace-maker	333593/1080(334673)	Operations	General health	CAT-SIN	0.0104362	-0.0493575	0.070132	0.732071	0.0110151	-0.0488711	0.0703595	0.717219	0.0231662	-0.0366715	0.0830432	0.448115	0.00483017	-0.0550628	0.0647171	0.874398	0.0826028	0.0231294	0.141864	0.00638869
41202#Z006	Diagnoses - main ICD10	334906/62(334968)	Diagnoses	General health	CAT-MUL	0.268027	0.0208953	0.513575	0.032955	-0.101911	-0.363147	0.148205	0.433901	0.132464	-0.116829	0.382371	0.298268	0.0291256	-0.220181	0.278326	0.81885	0.336379	0.0929662	0.576826	0.00641285
23232	Pelvis BMD (bone mineral density)	3705	DXA assessment	General health	CONTINUOUS	0.00621848	-0.0215882	0.0340252	0.661082	-0.0070276	-0.035008	0.0209528	0.622446	0.0103493	-0.0179766	0.0386752	0.473829	-0.00461182	-0.0329342	0.0237106	0.749554	0.0390922	0.0109476	0.0672368	0.00649489
25737	Discrepancy between dMRI brain image and T1 brain image	9474	Brain MRI	Brain and Cognition	CONTINUOUS	-0.007671	-0.0250877	0.00974572	0.387964	0.0229174	0.00558868	0.0402462	0.0095455	-5.46419e-05	-0.0174849	0.0173756	0.995097	0.00461138	-0.0129191	0.0221418	0.606122	0.0240426	0.00672306	0.0413622	0.00651793
22601#52112921	Job coding	84146/27(84173)	Employment history	Sociodemographics	CAT-MUL	0.183968	-0.193566	0.558936	0.337857	0.195077	-0.176905	0.550703	0.291658	-0.00534791	-0.38125	0.373158	0.977831	-0.271198	-0.652124	0.10909	0.162367	-0.556393	-0.9641	-0.161682	0.00652788
22617#5211	Job SOC coding	84146/27(84173)	Employment history	Sociodemographics	CAT-MUL	0.183968	-0.193566	0.558936	0.337857	0.195077	-0.176905	0.550703	0.291658	-0.00534791	-0.38125	0.373158	0.977831	-0.271198	-0.652124	0.10909	0.162367	-0.556393	-0.9641	-0.161682	0.00652788
41210#O131	Operative procedures - secondary OPCS	334733/235(334968)	Operations	General health	CAT-MUL	0.0176058	-0.110496	0.145227	0.787233	-0.216424	-0.35353	-0.082728	0.00172278	0.0856776	-0.0424491	0.213981	0.190246	-0.0664656	-0.194507	0.0615741	0.308906	0.174494	0.0481325	0.299949	0.00659215
41204#C260	Diagnoses - secondary ICD10	334914/54(334968)	Diagnoses	General health	CAT-MUL	0.232286	-0.0328868	0.495488	0.0848281	0.0967622	-0.169239	0.353218	0.46706	0.137968	-0.129329	0.406064	0.312424	0.18491	-0.0819397	0.451629	0.174322	0.35849	0.097957	0.615492	0.00660512
22166	Recent medication for hayfever or allergic rhinitis	10169/9259(19428)	Medical information	General health	CAT-SIN	-0.00717618	-0.0354018	0.0210459	0.618227	-0.015131	-0.0433347	0.0130611	0.292905	-0.0253647	-0.0537285	0.00298947	0.0795824	-0.0109346	-0.0390816	0.0172075	0.446348	-0.0388318	-0.0668851	-0.0107957	0.00664789
25256	Mean L2 in medial lemniscus on FA skeleton (right)	9105	Brain MRI	Brain and Cognition	CONTINUOUS	0.0193399	-0.0182691	0.056949	0.313528	-0.0146539	-0.0520298	0.0227221	0.442239	-0.0139105	-0.0515273	0.0237062	0.468593	-0.00625523	-0.0439009	0.0313905	0.744678	-0.051567	-0.0888004	-0.0143337	0.00664933
41200#T342	Operative procedures - main OPCS	334915/53(334968)	Operations	General health	CAT-MUL	0.0636187	-0.206289	0.331445	0.642803	0.0848093	-0.185047	0.344725	0.529581	0.0965763	-0.172732	0.36652	0.482663	0.121947	-0.147509	0.391298	0.374963	0.361932	0.09876	0.621708	0.00665087
41204#G253	Diagnoses - secondary ICD10	334908/60(334968)	Diagnoses	General health	CAT-MUL	-0.0190071	-0.273407	0.233535	0.883136	-0.352841	-0.639928	-0.0816232	0.0130531	-0.0261378	-0.278944	0.227272	0.839588	0.160421	-0.0926884	0.413477	0.214039	0.340509	0.0929572	0.584932	0.00665115
41204#D333	Diagnoses - secondary ICD10	334925/43(334968)	Diagnoses	General health	CAT-MUL	-0.0366088	-0.337234	0.261345	0.810527	-0.0637467	-0.375635	0.23293	0.680649	0.0879293	-0.211252	0.388081	0.565228	0.0146142	-0.284499	0.313731	0.923713	0.399691	0.108552	0.686628	0.00670167
41210#Z399	Operative procedures - secondary OPCS	334889/79(334968)	Operations	General health	CAT-MUL	0.0449286	-0.176138	0.264636	0.689441	0.0305012	-0.19248	0.24622	0.784931	0.189572	-0.0315391	0.411202	0.0932316	0.0128603	-0.207987	0.233637	0.90911	0.29684	0.0806672	0.510509	0.00677139
41202#D282	Diagnoses - main ICD10	334948/20(334968)	Diagnoses	General health	CAT-MUL	0.102646	-0.336669	0.536387	0.644868	-0.0447971	-0.506247	0.38475	0.842979	0.0241304	-0.412992	0.46336	0.914068	-0.145026	-0.584628	0.294328	0.517771	-0.645478	-1.12169	-0.186111	0.00678173
41202#T149	Diagnoses - main ICD10	334950/18(334968)	Diagnoses	General health	CAT-MUL	0.283735	-0.174614	0.735892	0.221847	-0.080557	-0.572633	0.374434	0.737359	0.220511	-0.242135	0.684374	0.350908	-0.0540385	-0.515913	0.407286	0.818494	0.607737	0.162129	1.04414	0.00686255
41202#H335	Diagnoses - main ICD10	334842/126(334968)	Diagnoses	General health	CAT-MUL	-0.060018	-0.235684	0.114779	0.502017	0.101408	-0.0715247	0.270283	0.244487	-0.00525431	-0.179852	0.169675	0.95301	0.187278	0.0124947	0.362043	0.0357117	0.235493	0.0637909	0.40551	0.00689725
22601#34213150	Job coding	83896/277(84173)	Employment history	Sociodemographics	CAT-MUL	0.162744	0.0451018	0.280044	0.00662011	-0.00334217	-0.122699	0.113837	0.955809	0.00912393	-0.108827	0.127239	0.87956	-0.00899869	-0.126812	0.108815	0.880981	-0.164671	-0.284877	-0.0453574	0.00703577
22617#3421	Job SOC coding	83896/277(84173)	Employment history	Sociodemographics	CAT-MUL	0.162744	0.0451018	0.280044	0.00662011	-0.00334217	-0.122699	0.113837	0.955809	0.00912393	-0.108827	0.127239	0.87956	-0.00899869	-0.126812	0.108815	0.880981	-0.164671	-0.284877	-0.0453574	0.00703577
41205#E88499	Diagnoses - secondary ICD9	334957/11(334968)	Diagnoses	General health	CAT-MUL	-0.0171525	-0.61308	0.56709	0.954552	0.238193	-0.344549	0.789016	0.406246	-0.398262	-0.982823	0.18959	0.183499	-0.231602	-0.829123	0.362976	0.446196	0.766593	0.202078	1.31959	0.00704118
22601#35633247	Job coding	84082/91(84173)	Employment history	Sociodemographics	CAT-MUL	0.0961898	-0.109319	0.300728	0.35779	0.179405	-0.0216878	0.375608	0.0764126	0.138191	-0.0678079	0.344693	0.189105	0.221788	0.016305	0.427398	0.0344351	0.275577	0.0738437	0.475233	0.00710609
22601#81332776	Job coding	84155/18(84173)	Employment history	Sociodemographics	CAT-MUL	-0.77961	-1.25684	-0.30858	0.00126195	0.058421	-0.414067	0.499833	0.801108	-0.072852	-0.536674	0.392623	0.758652	-0.0315396	-0.496597	0.433247	0.894184	0.60637	0.160163	1.04495	0.00713964
41202#H409	Diagnoses - main ICD10	334466/502(334968)	Diagnoses	General health	CAT-MUL	0.0112235	-0.0764055	0.0986364	0.801548	0.0186973	-0.0691069	0.105345	0.674332	0.00514043	-0.082478	0.0928437	0.908499	-0.0321686	-0.119877	0.0555306	0.472208	0.11892	0.0320501	0.205341	0.00714232
41204#M353	Diagnoses - secondary ICD10	334087/881(334968)	Diagnoses	General health	CAT-MUL	-0.0128322	-0.0791223	0.053334	0.704124	-0.0258948	-0.0928969	0.0404067	0.446327	-0.00472105	-0.0709488	0.0615605	0.888929	-0.0392923	-0.105617	0.0270259	0.245564	-0.0914924	-0.158455	-0.0248292	0.00727473
40006#C188	Type of cancer: ICD10	334948/20(334968)	Cancer register	General health	CAT-MUL	0.100147	-0.338062	0.532979	0.652185	-0.494989	-1.03031	-0.0163602	0.0540348	-0.0364442	-0.473751	0.403099	0.870585	-0.247566	-0.686971	0.191459	0.269257	-0.643047	-1.12207	-0.181758	0.00728
5157	6mm asymmetry index (left)	37222	Eye measures	General health	CONTINUOUS	-0.0105744	-0.0207609	-0.000387963	0.0418904	-0.003749	-0.013891	0.00639303	0.468749	0.00107608	-0.00905531	0.0112075	0.83509	-0.00772087	-0.0178159	0.00237418	0.133866	-0.0139239	-0.0241068	-0.00374097	0.00736336
5993	ECG, number of stages in a phase	49677	ECG during exercise	General health	INTEGER	-0.00571762	-0.0235279	0.0120926	0.529208	0.00414333	-0.013645	0.0219316	0.64801	-0.00770828	-0.025546	0.0101295	0.39701	-0.000613786	-0.0183832	0.0171556	0.946023	0.0243731	0.00653086	0.0422153	0.00742144
41210#S278	Operative procedures - secondary OPCS	334754/214(334968)	Operations	General health	CAT-MUL	-0.0443842	-0.178948	0.0896553	0.517145	0.0254535	-0.109194	0.157412	0.708091	0.114938	-0.0193367	0.249401	0.0936251	0.0111981	-0.122968	0.145332	0.870039	0.180036	0.0476189	0.311446	0.00746801
23242	Trunk BMD (bone mineral density) (left)	3117	DXA assessment	General health	CONTINUOUS	0.0163439	-0.0122562	0.044944	0.262594	-0.0158476	-0.0447019	0.0130067	0.281613	0.00841653	-0.0210639	0.0378969	0.57567	0.00567724	-0.0233912	0.0347457	0.701789	0.0395137	0.0105601	0.0684674	0.00749306
41210#C751	Operative procedures - secondary OPCS	334201/767(334968)	Operations	General health	CAT-MUL	0.0298993	-0.0409943	0.100654	0.407995	-0.0745499	-0.147194	-0.00277217	0.0429991	-0.00609395	-0.0770097	0.0648811	0.866305	0.0565415	-0.0144985	0.127573	0.118747	-0.0975889	-0.169381	-0.0261396	0.00756996
41204#M8696	Diagnoses - secondary ICD10	334949/19(334968)	Diagnoses	General health	CAT-MUL	0.0292803	-0.422597	0.475306	0.898267	0.267551	-0.170386	0.685086	0.218073	-0.159456	-0.607135	0.290633	0.486315	0.0876114	-0.363351	0.537782	0.703136	-0.65705	-1.14901	-0.183088	0.00759837
41202#N498	Diagnoses - main ICD10	334955/13(334968)	Diagnoses	General health	CAT-MUL	0.0133041	-0.534251	0.552201	0.961703	-0.130922	-0.72566	0.408129	0.64816	0.109111	-0.434646	0.65579	0.694888	0.0160232	-0.527702	0.559591	0.953929	0.696758	0.178048	1.20299	0.00763373
40011#8340	Histology of cancer tumour	334912/56(334968)	Cancer register	General health	CAT-MUL	0.0129071	-0.250544	0.274355	0.923205	0.0399901	-0.225302	0.295191	0.762874	-0.0882553	-0.349532	0.173663	0.508453	0.0894137	-0.17277	0.351367	0.503655	-0.36986	-0.644359	-0.100557	0.00764986
41210#H463	Operative procedures - secondary OPCS	334942/26(334968)	Operations	General health	CAT-MUL	0.302674	-0.0795011	0.680459	0.118496	-0.0864287	-0.493256	0.294307	0.665821	-0.180042	-0.563592	0.204952	0.358499	-0.433381	-0.819184	-0.0478638	0.0276444	-0.556812	-0.97299	-0.153828	0.00766321
40002#K767	Contributory (secondary) causes of death: ICD10	334952/16(334968)	Death register	General health	CAT-MUL	0.192913	-0.295298	0.674381	0.435342	-0.327551	-0.89373	0.181169	0.228798	0.258767	-0.232298	0.751447	0.302605	0.00451001	-0.485818	0.493812	0.985601	-0.721658	-1.26442	-0.20195	0.00767465
6164#2	Types of physical activity in last 4 weeks	171485/161887(333372)	Lifestyle and environment	Sociodemographics	CAT-MUL	-0.0170102	-0.0238537	-0.0101673	1.10517e-06	-0.0112173	-0.0180592	-0.00437592	0.00131125	0.000160011	-0.00668207	0.00700211	0.963441	-0.0040454	-0.0108872	0.00279634	0.246502	0.00930296	0.00246232	0.0161437	0.00768858
41210#Z496	Operative procedures - secondary OPCS	333869/1099(334968)	Operations	General health	CAT-MUL	0.0217774	-0.0374353	0.0808922	0.470604	0.00601003	-0.0534015	0.0648852	0.842106	0.0305377	-0.0287323	0.0898423	0.312679	0.00667213	-0.0525828	0.0659227	0.825312	0.0799571	0.0210481	0.138662	0.00769614
20003#1140865840	Treatment/medication code	334887/40(334927)	Medications	General health	CAT-MUL	0.109992	-0.199837	0.416898	0.484471	0.0308593	-0.284072	0.331618	0.843864	-0.151367	-0.460674	0.158956	0.338318	-0.167069	-0.47705	0.142636	0.290577	-0.440989	-0.769716	-0.120109	0.00775953
41200#W612	Operative procedures - main OPCS	334949/19(334968)	Operations	General health	CAT-MUL	0.0700607	-0.381245	0.515675	0.75941	-0.165597	-0.657421	0.286599	0.489238	-0.0633756	-0.511611	0.386924	0.782171	-0.198355	-0.647975	0.251317	0.387234	-0.655124	-1.14737	-0.181554	0.00777494
41229#5K8	PCT responsible for patient data	334156/812(334968)	Admission and discharge	General health	CAT-MUL	0.0299502	-0.038942	0.0987118	0.39372	-0.0387566	-0.108698	0.0304091	0.274716	0.057536	-0.0113787	0.126497	0.10188	-0.0241434	-0.0930536	0.0447587	0.492248	0.0927106	0.0243021	0.160851	0.00777902
41200#C275	Operative procedures - main OPCS	334944/24(334968)	Operations	General health	CAT-MUL	0.195324	-0.203775	0.590127	0.334777	-0.15287	-0.5867	0.250088	0.471955	0.190519	-0.209964	0.592817	0.352228	0.374439	-0.026465	0.7753	0.0671559	0.521101	0.133695	0.901726	0.00778352
41200#C278	Operative procedures - main OPCS	334956/12(334968)	Operations	General health	CAT-MUL	0.250906	-0.313313	0.806199	0.379482	-0.0899027	-0.701795	0.464475	0.760491	-0.459961	-1.02114	0.105015	0.1095	0.620309	0.0565647	1.18315	0.0308549	-0.839933	-1.47539	-0.235629	0.00780231
41210#U093	Operative procedures - secondary OPCS	334895/73(334968)	Operations	General health	CAT-MUL	-0.257453	-0.490488	-0.0260236	0.0297804	0.0390606	-0.192598	0.263017	0.736481	-0.0817861	-0.310749	0.147706	0.484361	0.0537451	-0.175821	0.283238	0.646272	-0.321555	-0.560575	-0.0865141	0.00782096
41210#K606	Operative procedures - secondary OPCS	334909/59(334968)	Operations	General health	CAT-MUL	0.0031743	-0.252911	0.257462	0.980548	-0.0967586	-0.364544	0.159325	0.468275	0.235933	-0.0201888	0.492839	0.0714224	-0.02793	-0.283454	0.227576	0.830361	0.336045	0.0866324	0.582059	0.00782336
41204#L891	Diagnoses - secondary ICD10	334718/250(334968)	Diagnoses	General health	CAT-MUL	0.0574233	-0.0664953	0.180921	0.362899	-0.0788315	-0.206683	0.0463415	0.221757	0.0466379	-0.0774794	0.170921	0.461712	-0.0163255	-0.140518	0.107852	0.796657	-0.171114	-0.297802	-0.0455138	0.00783551
20009	Interpolated Age of participant when non-cancer illness first diagnosed	247851	Medical conditions	General health	CONTINUOUS	-0.0022567	-0.00552653	0.00101314	0.176157	-0.000507888	-0.00377854	0.00276276	0.760856	-0.00106644	-0.0043364	0.00220351	0.522684	0.000582778	-0.00268992	0.00385548	0.727076	-0.0044281	-0.00769436	-0.00116184	0.00788089
20003#1140871004	Treatment/medication code	334914/13(334927)	Medications	General health	CAT-MUL	-0.126899	-0.678044	0.415693	0.64917	-0.0689859	-0.651221	0.462293	0.806619	0.147603	-0.396524	0.694759	0.595952	-0.137771	-0.681637	0.405878	0.619453	-0.805136	-1.41486	-0.224942	0.00788823
41204#T922	Diagnoses - secondary ICD10	334852/116(334968)	Diagnoses	General health	CAT-MUL	0.202944	0.0218907	0.383083	0.0276262	-0.00874802	-0.193814	0.171122	0.925072	0.143312	-0.0388813	0.325796	0.123452	0.108835	-0.0732467	0.290851	0.241297	0.24148	0.0623478	0.418877	0.00792202
41210#X961	Operative procedures - secondary OPCS	334912/56(334968)	Operations	General health	CAT-MUL	0.0893913	-0.172946	0.349849	0.502674	-0.152506	-0.431923	0.11365	0.272268	0.0894486	-0.172654	0.352299	0.50418	-0.210907	-0.473113	0.0512371	0.114867	0.343982	0.0881473	0.596331	0.00795252
41204#L088	Diagnoses - secondary ICD10	334909/59(334968)	Diagnoses	General health	CAT-MUL	0.034568	-0.221446	0.288725	0.790536	0.107386	-0.146648	0.352869	0.398647	0.0385998	-0.216555	0.294499	0.767177	0.171106	-0.0844675	0.426618	0.189407	-0.35829	-0.625609	-0.0960354	0.00797982
104380	Other vegetables intake	47519	Fruit/vegetables yesterday	Sociodemographics	CAT-SIN	-0.0230824	-0.0661998	0.020035	0.294063	0.00746095	-0.0357618	0.0506837	0.735118	0.0161383	-0.0271407	0.0594172	0.464866	0.000574724	-0.0425363	0.0436858	0.979154	0.0580997	0.0151419	0.101058	0.00803123
41210#T691	Operative procedures - secondary OPCS	334868/100(334968)	Operations	General health	CAT-MUL	-0.105194	-0.302756	0.0912525	0.295288	-0.000368584	-0.199753	0.193041	0.997062	-0.0203858	-0.216217	0.175817	0.838482	-0.0734046	-0.269612	0.122749	0.463338	-0.272209	-0.474908	-0.0722801	0.00803324
41204#T451	Diagnoses - secondary ICD10	334955/13(334968)	Diagnoses	General health	CAT-MUL	0.274561	-0.265625	0.807061	0.315555	-0.356858	-0.996996	0.208988	0.24156	0.139341	-0.405704	0.686532	0.617054	-0.060646	-0.6051	0.482831	0.826992	0.696571	0.17495	1.20716	0.0080676
22601#82162625	Job coding	84110/63(84173)	Employment history	Sociodemographics	CAT-MUL	0.0856302	-0.162331	0.332246	0.49733	0.0382467	-0.21127	0.278666	0.759233	0.0247773	-0.220798	0.271236	0.843535	0.0234883	-0.224793	0.271694	0.852858	0.324699	0.0827715	0.56367	0.00810455
25113	Mean MD in medial lemniscus on FA skeleton (left)	9105	Brain MRI	Brain and Cognition	CONTINUOUS	-0.00752876	-0.0451125	0.0300549	0.694604	-0.0142585	-0.0516389	0.023122	0.454706	-0.0192856	-0.0568082	0.018237	0.313776	-0.0089947	-0.0466029	0.0286135	0.639245	-0.0505512	-0.0879692	-0.0131332	0.00811257
41200#Q072	Operative procedures - main OPCS	334933/35(334968)	Operations	General health	CAT-MUL	0.0621295	-0.269927	0.390755	0.712385	-0.262539	-0.630557	0.081334	0.146963	0.0880185	-0.243632	0.42068	0.603503	0.0207089	-0.310987	0.352388	0.902606	0.431653	0.109423	0.748996	0.00812833
41203#6262	Diagnoses - main ICD9	333969/999(334968)	Diagnoses	General health	CAT-MUL	-0.0377793	-0.101201	0.0254889	0.242413	-0.0173969	-0.0810355	0.045677	0.590407	-0.0209283	-0.0842363	0.0424231	0.517166	0.0173926	-0.0458064	0.0806009	0.589632	-0.086023	-0.149882	-0.022429	0.00814898
41202#S098	Diagnoses - main ICD10	334934/34(334968)	Diagnoses	General health	CAT-MUL	-0.167359	-0.507732	0.169606	0.332712	0.133172	-0.20132	0.453244	0.423884	0.239218	-0.0978843	0.577375	0.164938	0.153399	-0.183313	0.48958	0.371523	0.437897	0.110582	0.759833	0.0081677
6164#4	Types of physical activity in last 4 weeks	159113/174259(333372)	Lifestyle and environment	Sociodemographics	CAT-MUL	-0.0192235	-0.0260522	-0.0123951	3.436e-08	-0.00599522	-0.0128209	0.000830657	0.0851599	-0.00409387	-0.0109218	0.00273393	0.239923	0.00560986	-0.00121752	0.0124374	0.107299	0.00920245	0.00237568	0.0160296	0.00824195
41204#V104	Diagnoses - secondary ICD10	334956/12(334968)	Diagnoses	General health	CAT-MUL	0.418689	-0.141472	0.971564	0.140212	0.426129	-0.111679	0.941643	0.110226	0.41494	-0.15349	0.985871	0.153465	0.124402	-0.442631	0.69132	0.667039	0.72298	0.179898	1.25559	0.00831863
41204#S923	Diagnoses - secondary ICD10	334945/23(334968)	Diagnoses	General health	CAT-MUL	-0.361427	-0.780362	0.0520836	0.0887237	0.124571	-0.284793	0.512895	0.538793	0.0453432	-0.362827	0.455212	0.828004	-0.127624	-0.536031	0.280823	0.54025	-0.584688	-1.02691	-0.157379	0.00834047
41200#H153	Operative procedures - main OPCS	334918/50(334968)	Operations	General health	CAT-MUL	-0.176616	-0.457006	0.101531	0.215125	-0.247341	-0.552185	0.0406911	0.101206	-0.221243	-0.497321	0.0557163	0.116857	0.067656	-0.209932	0.345086	0.632777	-0.388394	-0.680129	-0.102752	0.00834316
41202#E039	Diagnoses - main ICD10	334869/99(334968)	Diagnoses	General health	CAT-MUL	0.00331359	-0.194365	0.199811	0.973711	-0.0154556	-0.216523	0.179471	0.878277	0.0831006	-0.113992	0.280595	0.409048	0.0401435	-0.156971	0.237215	0.689733	-0.272184	-0.475923	-0.0712687	0.00835688
41200#S305	Operative procedures - main OPCS	334947/21(334968)	Operations	General health	CAT-MUL	0.40793	-0.015008	0.826032	0.0572474	-0.173259	-0.640801	0.258051	0.447582	-0.111673	-0.538483	0.317151	0.60895	0.239622	-0.188302	0.667426	0.272365	-0.612184	-1.07681	-0.164133	0.00848854
20042-202	Reason for skipping spirometry	296/1190	Spirometry	General health	CAT-SIN	-999	-999	-999	0.142739	-999	-999	-999	0.71576	-999	-999	-999	0.52945	-999	-999	-999	0.323632	-999	-999	-999	0.00850177
102810	Low fat hard cheese intake	47519	Milk/eggs/cheese yesterday	Sociodemographics	CAT-SIN	0.000272786	-0.0399326	0.0404781	0.98939	-0.0219882	-0.0626338	0.0186573	0.289008	0.00340906	-0.0369889	0.043807	0.868631	-0.00473621	-0.045013	0.0355406	0.81772	0.053835	0.0136789	0.0939912	0.0086002
41204#S608	Diagnoses - secondary ICD10	334914/54(334968)	Diagnoses	General health	CAT-MUL	-0.057419	-0.325973	0.209028	0.673955	-0.0611493	-0.337756	0.203429	0.657218	0.141463	-0.125574	0.40912	0.299709	0.197495	-0.0692207	0.46407	0.146584	0.34686	0.0862675	0.603943	0.00860696
41200#R221	Operative procedures - main OPCS	334951/17(334968)	Operations	General health	CAT-MUL	-0.135311	-0.623084	0.34432	0.583414	-0.00720092	-0.506722	0.455784	0.976464	-0.150949	-0.625449	0.324779	0.533183	-0.262512	-0.744903	0.219379	0.285894	0.62183	0.154595	1.08432	0.00862769
41202#M7969	Diagnoses - main ICD10	334833/135(334968)	Diagnoses	General health	CAT-MUL	-0.0575034	-0.227189	0.111356	0.505471	0.0621938	-0.106352	0.226736	0.463854	-0.100987	-0.269315	0.0676235	0.239991	0.112479	-0.0562809	0.281203	0.191342	-0.231187	-0.404749	-0.0596529	0.00862964
41202#D121	Diagnoses - main ICD10	334945/23(334968)	Diagnoses	General health	CAT-MUL	0.00438876	-0.406332	0.409772	0.98318	0.117477	-0.292528	0.505858	0.562491	-0.509352	-0.911273	-0.104253	0.0133764	0.143979	-0.265575	0.552826	0.490417	-0.583577	-1.02702	-0.154824	0.00866363
20003#1141145996	Treatment/medication code	334917/10(334927)	Medications	General health	CAT-MUL	0.129467	-0.493811	0.7426	0.681313	-0.128169	-0.812915	0.483118	0.695228	-0.152026	-0.769652	0.469199	0.630513	0.158338	-0.463198	0.778484	0.617111	0.786404	0.191903	1.36999	0.00874258
90189	Sample rate standard deviation	72236	Raw accelerometer statistics	General health	CONTINUOUS	-0.00209188	-0.0164907	0.0123069	0.775836	0.0016649	-0.0127595	0.0160893	0.821025	0.00491038	-0.00945873	0.0192795	0.502992	-0.00622316	-0.0206659	0.00821953	0.398372	0.0191471	0.00483171	0.0334624	0.00875522
1408	Cheese intake	327245	Lifestyle and environment	Sociodemographics	CAT-SIN	-0.0180671	-0.0243892	-0.0117449	2.1308e-08	0.00701712	0.000698102	0.0133361	0.0295161	0.00152965	-0.00479142	0.00785072	0.635283	-0.00613563	-0.0124619	0.000190614	0.0573102	0.00844661	0.00212968	0.0147635	0.00877297
41200#A733	Operative procedures - main OPCS	334738/230(334968)	Operations	General health	CAT-MUL	-0.171134	-0.301566	-0.0411985	0.00997951	-0.0629013	-0.195646	0.0669984	0.347622	-0.0966154	-0.225774	0.0327082	0.142869	0.228264	0.0990049	0.357515	0.000537502	-0.175804	-0.30793	-0.04483	0.00880578
25844	Volume of grey matter in Cuneal Cortex (left)	10250	Brain MRI	Brain and Cognition	CONTINUOUS	0.0107452	-0.0078054	0.0292958	0.256226	0.010806	-0.00775532	0.0293673	0.253821	0.0183581	-0.000353327	0.0370695	0.054485	0.0213678	0.00266071	0.0400748	0.0251776	0.0247444	0.00622217	0.0432667	0.00883999
20090#395	Type of fat/oil used in cooking	47371/148(47519)	Spreads/sauces/cooking oils yesterday	Sociodemographics	CAT-MUL	0.0189752	-0.142929	0.180324	0.818006	0.107635	-0.0522287	0.264056	0.181932	-0.127964	-0.288863	0.0333847	0.119568	0.101386	-0.0602219	0.262982	0.21881	0.211298	0.0523593	0.368824	0.00885434
22617#5223	Job SOC coding	83074/1099(84173)	Employment history	Sociodemographics	CAT-MUL	-0.0507239	-0.111077	0.00953841	0.0992423	0.00179698	-0.058388	0.0614417	0.953119	0.00372959	-0.0562331	0.0637419	0.90301	0.00215228	-0.0581583	0.0624606	0.944235	-0.0810849	-0.141923	-0.0204911	0.00885511
699	Length of time at current address	327386	Sociodemographics	Sociodemographics	INTEGER	-0.00682724	-0.00998821	-0.00366627	2.30398e-05	0.00577488	0.00261529	0.00893447	0.000340633	-0.0113491	-0.0145094	-0.00818887	1.94482e-12	-0.00958732	-0.0127483	-0.00642631	2.7744e-09	-0.0042159	-0.00737518	-0.00105661	0.00891074
41200#C818	Operative procedures - main OPCS	334941/27(334968)	Operations	General health	CAT-MUL	0.101804	-0.276024	0.475834	0.595505	0.153701	-0.221239	0.511238	0.409154	-0.142797	-0.518639	0.234327	0.457221	-0.274907	-0.652871	0.102581	0.153678	0.483716	0.117787	0.843552	0.00893472
22150	Age COPD (Chronic Obstructive Pulmonary Disease) diagnosed by doctor	1232	Medical information	General health	INTEGER	0.0357194	-0.0102548	0.0816937	0.127694	-0.0102571	-0.0543522	0.033838	0.648208	-0.0336442	-0.0783317	0.0110433	0.139913	0.00992526	-0.0343971	0.0542476	0.660494	-0.0607985	-0.106415	-0.0151821	0.00903618
20002#1443	Non-cancer illness code, self-reported	334907/20(334927)	Medical conditions	General health	CAT-MUL	-0.144087	-0.588553	0.294833	0.522492	0.403821	-0.0131941	0.806494	0.0524626	0.281956	-0.157163	0.722846	0.209156	0.0968774	-0.341661	0.535052	0.664896	0.558061	0.13445	0.973423	0.00907101
41204#H541	Diagnoses - secondary ICD10	334957/11(334968)	Diagnoses	General health	CAT-MUL	0.261982	-0.328211	0.843296	0.38054	-0.398906	-1.1131	0.221478	0.235887	-0.135583	-0.724539	0.458128	0.653185	0.37864	-0.211708	0.968292	0.208339	0.740234	0.17645	1.29011	0.00907637
41204#M2137	Diagnoses - secondary ICD10	334824/144(334968)	Diagnoses	General health	CAT-MUL	0.0580367	-0.105242	0.220574	0.485018	0.0107447	-0.154439	0.171832	0.897217	-0.133017	-0.296056	0.0302956	0.110107	-0.144392	-0.307868	0.019075	0.0834143	0.21341	0.0523142	0.373056	0.00909482
41210#H071	Operative procedures - secondary OPCS	334942/26(334968)	Operations	General health	CAT-MUL	0.252916	-0.129986	0.63189	0.193097	0.152846	-0.229415	0.517085	0.42054	-0.207909	-0.590178	0.176018	0.287479	0.0532924	-0.33155	0.437852	0.785994	-0.54044	-0.953168	-0.140346	0.00909718
20105#78	Liquid used to make porridge	44814/2705(47519)	Cereal yesterday	Sociodemographics	CAT-MUL	-0.0121744	-0.0512535	0.0268734	0.541296	0.0110724	-0.0280654	0.050008	0.578242	0.0146404	-0.0244288	0.0537347	0.462805	-0.00345983	-0.0425288	0.0356062	0.862196	0.0516995	0.0128121	0.0905148	0.00910195
20002#1255	Non-cancer illness code, self-reported	334469/458(334927)	Medical conditions	General health	CAT-MUL	0.00675803	-0.085098	0.0983774	0.885188	0.0151076	-0.0769677	0.105906	0.745993	-0.0241191	-0.115851	0.0676957	0.606454	-0.0364041	-0.128237	0.0554143	0.43711	0.120764	0.029758	0.211287	0.00910496
41248#1001	Destinations on discharge from hospital (recoded)	324050/9300(333350)	Admission and discharge	General health	CAT-MUL	-0.0239771	-0.0458868	-0.00208031	0.0318991	0.0213532	-0.000373854	0.0430276	0.0537676	-0.0251012	-0.0470095	-0.00319193	0.0247234	0.00327283	-0.0186512	0.0251958	0.76982	-0.0291089	-0.0510105	-0.00723236	0.00914475
2453	Cancer diagnosed by doctor	307812/26232(334044)	Health and medical history	General health	CAT-SIN	0.00400713	-0.00871619	0.0167268	0.536973	0.00619017	-0.00653016	0.0188904	0.339783	0.00202832	-0.010697	0.0147551	0.754736	0.000948358	-0.0117819	0.0136785	0.883907	-0.0169323	-0.0296717	-0.00420157	0.00915904
20107#12	Illnesses of father	279941/11044(290985)	Family history	Sociodemographics	CAT-MUL	0.00815265	-0.0108856	0.0271816	0.401182	-0.000505617	-0.0195742	0.0185108	0.958496	0.0670373	0.0479844	0.0860956	5.38109e-12	0.0620387	0.0430045	0.0810741	1.68083e-10	0.025239	0.00623553	0.0442232	0.00920318
41204#F102	Diagnoses - secondary ICD10	333642/1326(334968)	Diagnoses	General health	CAT-MUL	0.0250665	-0.028905	0.0789546	0.362298	0.00614137	-0.0479107	0.0597558	0.823059	0.0300665	-0.0239743	0.0841313	0.275616	0.0500563	-0.00394091	0.104048	0.0692125	-0.0722364	-0.126709	-0.0179526	0.00922289
41200#E343	Operative procedures - main OPCS	334950/18(334968)	Operations	General health	CAT-MUL	-0.347243	-0.8198	0.118481	0.146767	-0.0850995	-0.576718	0.369839	0.723019	0.334334	-0.128804	0.799256	0.157964	0.487653	0.0266552	0.947662	0.0379283	-0.658556	-1.16474	-0.172174	0.00922406
100860	Other cereal intake	47519	Cereal yesterday	Sociodemographics	CAT-SIN	-0.0018334	-0.065929	0.0622622	0.955291	0.055913	-0.00788235	0.119708	0.0858344	-0.0136272	-0.0780364	0.050782	0.678376	0.00724249	-0.0570221	0.0715071	0.825181	-0.0859502	-0.150707	-0.0211933	0.00928565
6017	Able to walk or cycle unaided for 10 minutes	50514	ECG during exercise	General health	CAT-SIN	-0.0344838	-0.0725336	0.00356594	0.0756873	0.0117122	-0.0265399	0.0499643	0.548427	-0.0246803	-0.0628242	0.0134636	0.204739	0.000958703	-0.0371476	0.039065	0.960672	0.050982	0.0125571	0.0894069	0.00931096
22601#81492548	Job coding	84073/100(84173)	Employment history	Sociodemographics	CAT-MUL	0.0439899	-0.152991	0.24013	0.660904	-0.00433094	-0.203691	0.188926	0.965474	-0.222782	-0.417395	-0.0275752	0.0250666	0.0231689	-0.17377	0.220132	0.817635	0.255199	0.0617097	0.446738	0.00935473
41203#28099	Diagnoses - main ICD9	334950/18(334968)	Diagnoses	General health	CAT-MUL	0.0473938	-0.418005	0.503857	0.840335	0.115395	-0.349914	0.554834	0.615299	-0.353173	-0.805699	0.105981	0.129114	0.409607	-0.0524793	0.872234	0.0824032	0.584694	0.138978	1.02211	0.00936262
41202#M7022	Diagnoses - main ICD10	334893/75(334968)	Diagnoses	General health	CAT-MUL	-0.0320007	-0.259227	0.193763	0.781834	-0.0859029	-0.32123	0.140512	0.465221	-0.0863927	-0.312264	0.139925	0.453915	-0.0542943	-0.28077	0.172052	0.638343	-0.30915	-0.544394	-0.0777214	0.00939385
41200#E042	Operative procedures - main OPCS	334715/253(334968)	Operations	General health	CAT-MUL	0.0439653	-0.0793794	0.166867	0.484002	-0.14022	-0.2692	-0.0140857	0.0311272	-0.0699259	-0.193075	0.0533583	0.266015	-0.0258003	-0.149117	0.097478	0.68171	-0.1659	-0.291661	-0.0411725	0.00942096
20003#1140879482	Treatment/medication code	334875/52(334927)	Medications	General health	CAT-MUL	-0.153289	-0.428059	0.119216	0.2722	-0.173935	-0.465373	0.102959	0.229305	-0.0136018	-0.285199	0.258747	0.921919	0.0879786	-0.184092	0.359918	0.526113	-0.37377	-0.658836	-0.0943326	0.00942129
41202#Q230	Diagnoses - main ICD10	334955/13(334968)	Diagnoses	General health	CAT-MUL	0.0426954	-0.505179	0.58258	0.877688	0.256259	-0.278511	0.761376	0.330717	0.392814	-0.152795	0.941285	0.159345	-0.0216755	-0.565417	0.522153	0.937718	-0.782194	-1.38827	-0.205048	0.00942505
41202#R430	Diagnoses - main ICD10	334958/10(334968)	Diagnoses	General health	CAT-MUL	0.494007	-0.119031	1.09761	0.1113	0.148362	-0.483424	0.731994	0.629198	0.153156	-0.466827	0.776497	0.629161	-0.184864	-0.805839	0.435582	0.559343	0.777883	0.183789	1.36085	0.00943415
41200#Q014	Operative procedures - main OPCS	334713/255(334968)	Operations	General health	CAT-MUL	-0.0412193	-0.164863	0.0820006	0.512771	0.026851	-0.096564	0.147991	0.666789	0.0381882	-0.084906	0.161424	0.543381	0.0162178	-0.106859	0.139246	0.796161	-0.165428	-0.290859	-0.0409513	0.00945847
41210#Y661	Operative procedures - secondary OPCS	334952/16(334968)	Operations	General health	CAT-MUL	-0.290673	-0.792495	0.203047	0.252287	-0.153411	-0.688562	0.335557	0.554424	0.0677835	-0.421848	0.558896	0.786483	-0.0497467	-0.540455	0.439895	0.842292	0.619846	0.146506	1.08431	0.00949219
41200#B282	Operative procedures - main OPCS	331550/3418(334968)	Operations	General health	CAT-MUL	0.041725	0.00786139	0.0755581	0.0156891	0.0202124	-0.0136542	0.0539141	0.240939	-0.0300563	-0.0639171	0.00381474	0.0819477	-0.0107811	-0.044687	0.0231233	0.533133	-0.0450031	-0.0790502	-0.0110273	0.00950318
41200#T094	Operative procedures - main OPCS	334953/15(334968)	Operations	General health	CAT-MUL	0.585998	0.0874362	1.07804	0.0203849	-0.0604307	-0.599484	0.434642	0.817608	-0.0480905	-0.552872	0.459788	0.852337	-0.0685801	-0.575786	0.438267	0.790965	0.635058	0.148913	1.10969	0.00951518
41200#W593	Operative procedures - main OPCS	333964/1004(334968)	Operations	General health	CAT-MUL	0.0325113	-0.0294952	0.0944085	0.303685	-0.0207459	-0.0834223	0.0413197	0.514407	0.00462099	-0.0574075	0.0666906	0.883949	-0.0527922	-0.114869	0.00927921	0.0955355	-0.0826587	-0.145285	-0.0202867	0.00953575
41210#K605	Operative procedures - secondary OPCS	334958/10(334968)	Operations	General health	CAT-MUL	-0.0144774	-0.639861	0.599033	0.963455	0.637815	0.0641859	1.20017	0.0264965	0.0411249	-0.577426	0.663665	0.896664	-0.380349	-1.00177	0.240636	0.230128	0.770135	0.179817	1.34757	0.00960578
41210#Z944	Operative procedures - secondary OPCS	334713/255(334968)	Operations	General health	CAT-MUL	-0.0388638	-0.16205	0.0838717	0.535595	-0.046103	-0.171352	0.0766611	0.466024	-0.0260198	-0.14879	0.096893	0.678032	0.117468	-0.00532483	0.240237	0.0607697	-0.16476	-0.290054	-0.0405111	0.00964505
20002#1589	Non-cancer illness code, self-reported	334846/81(334927)	Medical conditions	General health	CAT-MUL	-0.208718	-0.429042	0.0101714	0.0624766	0.169361	-0.044092	0.377122	0.114588	-0.252623	-0.469387	-0.0354019	0.0225004	-0.151234	-0.369326	0.0667432	0.173989	0.280609	0.0666015	0.492096	0.00971968
41202#Z305	Diagnoses - main ICD10	334550/418(334968)	Diagnoses	General health	CAT-MUL	0.0347927	-0.0613148	0.130635	0.477373	0.0227857	-0.0735128	0.117704	0.640344	0.027071	-0.0690748	0.1233	0.58121	0.00659324	-0.0895359	0.102693	0.893045	-0.12827	-0.225824	-0.0313115	0.0097353
20074	Home location at assessment - east co-ordinate (rounded)	331869	Reception	Sociodemographics	INTEGER	0.0030793	-0.00013753	0.00629613	0.060632	0.00158956	-0.00162716	0.00480627	0.33278	-0.000311444	-0.00352898	0.00290609	0.849531	0.00157473	-0.00164314	0.00479259	0.337483	0.00424212	0.00102547	0.00745876	0.00974372
41230#5FN	PCT where patients GP was registered	334941/27(334968)	Admission and discharge	General health	CAT-MUL	-0.172133	-0.554786	0.206269	0.375253	-0.0128771	-0.404591	0.356099	0.9469	-0.0200615	-0.396278	0.35764	0.916926	-0.0664204	-0.444268	0.311241	0.730385	-0.524217	-0.928012	-0.132215	0.00976335
41204#S807	Diagnoses - secondary ICD10	334955/13(334968)	Diagnoses	General health	CAT-MUL	0.330064	-0.210161	0.862085	0.227517	0.249776	-0.286332	0.755474	0.344054	-0.121777	-0.662493	0.422863	0.660125	-0.478694	-1.02344	0.0659781	0.0850001	0.678054	0.157165	1.18687	0.00976597
21-1	Weight method	329105/334666	Anthropometry	General health	CONTINUOUS	-999	-999	-999	0.177084	-999	-999	-999	0.462678	-999	-999	-999	0.201088	-999	-999	-999	0.829601	-999	-999	-999	0.00979866
20003#1140876052	Treatment/medication code	334877/50(334927)	Medications	General health	CAT-MUL	0.100897	-0.176218	0.375855	0.473715	-0.102519	-0.39421	0.175349	0.479538	0.140538	-0.136975	0.418731	0.321522	-0.0256044	-0.302933	0.251577	0.856366	0.354231	0.0833283	0.621354	0.00983199
23218	Femur wards BMD (bone mineral density) (right)	3716	DXA assessment	General health	CONTINUOUS	-0.000627075	-0.0297103	0.0284561	0.966283	-0.00914805	-0.0383749	0.0200788	0.539469	0.00562658	-0.0239641	0.0352173	0.709317	0.00133464	-0.0282275	0.0308967	0.929472	0.0386744	0.00927316	0.0680757	0.00994751
41202#O033	Diagnoses - main ICD10	334954/14(334968)	Diagnoses	General health	CAT-MUL	-0.196768	-0.730068	0.328975	0.466191	0.16076	-0.365462	0.651754	0.532909	0.417922	-0.111702	0.949324	0.122706	-0.145081	-0.670617	0.379034	0.587829	0.661877	0.15367	1.16444	0.0100631
41202#C172	Diagnoses - main ICD10	334929/39(334968)	Diagnoses	General health	CAT-MUL	0.0486714	-0.265635	0.360133	0.760437	0.146905	-0.163611	0.44536	0.343187	0.378191	0.0631196	0.694266	0.0188275	-0.181674	-0.496045	0.132523	0.257219	0.397759	0.0919609	0.698912	0.010167
41204#A048	Diagnoses - secondary ICD10	334222/746(334968)	Diagnoses	General health	CAT-MUL	0.0558194	-0.01595	0.12744	0.127015	0.0740608	0.00309026	0.144326	0.0398024	0.0313265	-0.0405871	0.103293	0.393395	-0.0357597	-0.107689	0.036156	0.32981	-0.09504	-0.167709	-0.0227147	0.0101849
102120	Ice-cream intake	47519	Soup/snacks/pastries yesterday	Sociodemographics	CAT-SIN	0.00639249	-0.022145	0.03493	0.660631	-0.0188672	-0.0476792	0.0099448	0.199329	0.0249379	-0.003784	0.0536598	0.0888037	-0.00945756	-0.0380722	0.0191571	0.517112	0.0374137	0.00886507	0.0659624	0.0102132
2306	Weight change compared with 1 year ago	329618	Health and medical history	General health	CAT-SIN	0.00890699	0.00225017	0.0155638	0.00872837	0.00440951	-0.00224116	0.0110602	0.193769	0.00100546	-0.00565477	0.00766569	0.767314	0.00120523	-0.00545284	0.0078633	0.722742	-0.00871205	-0.0153624	-0.00206175	0.0102396
41200#X318	Operative procedures - main OPCS	334880/88(334968)	Operations	General health	CAT-MUL	0.00759328	-0.201908	0.215858	0.943196	0.00744206	-0.204888	0.213	0.944281	-0.236927	-0.444923	-0.0284338	0.0257484	0.210568	0.00133178	0.419724	0.0485042	-0.281561	-0.498111	-0.0681452	0.0102409
41202#K759	Diagnoses - main ICD10	334889/79(334968)	Diagnoses	General health	CAT-MUL	-0.0100568	-0.231303	0.209773	0.92878	0.162533	-0.0535672	0.372789	0.134634	-0.0570815	-0.277354	0.163709	0.61194	0.0256881	-0.19505	0.246369	0.819552	-0.297392	-0.526329	-0.0720064	0.0102716
41210#Y021	Operative procedures - secondary OPCS	334286/682(334968)	Operations	General health	CAT-MUL	-0.00655759	-0.0818023	0.0685273	0.864224	0.0389087	-0.0359419	0.112939	0.305541	-0.0264041	-0.101526	0.0487753	0.491037	0.0227379	-0.0525134	0.0979761	0.553653	-0.0993497	-0.175423	-0.0236538	0.010282
23219	Femur wards BMD (bone mineral density) T-score (right)	3695	DXA assessment	General health	CONTINUOUS	-0.000455245	-0.0303144	0.0294039	0.976155	-0.00937622	-0.0393768	0.0206244	0.540074	0.00781277	-0.0225879	0.0382134	0.614387	0.00130688	-0.029053	0.0316668	0.932746	0.039506	0.00933607	0.0696758	0.010288
41202#K135	Diagnoses - main ICD10	334958/10(334968)	Diagnoses	General health	CAT-MUL	0.174847	-0.445949	0.784398	0.577313	0.113792	-0.521647	0.699907	0.712442	0.414529	-0.205544	1.03899	0.191626	0.353232	-0.268298	0.974155	0.265194	0.764622	0.173091	1.34333	0.0102888
25153	Mean MO in pontine crossing tract on FA skeleton	9105	Brain MRI	Brain and Cognition	CONTINUOUS	-0.0178924	-0.0383072	0.00252241	0.0858263	-0.00507392	-0.0253302	0.0151823	0.623431	0.0116756	-0.00871496	0.0320662	0.261712	0.0179812	-0.00247935	0.0384418	0.0849785	0.0264934	0.00625078	0.046736	0.0103178
41210#W928	Operative procedures - secondary OPCS	334928/40(334968)	Operations	General health	CAT-MUL	0.0163532	-0.294657	0.324598	0.917549	-0.29248	-0.639754	0.0325325	0.0872025	0.182266	-0.128412	0.493804	0.250869	-0.199099	-0.509324	0.110991	0.208325	0.392847	0.0901831	0.690956	0.0103403
41204#M2543	Diagnoses - secondary ICD10	334953/15(334968)	Diagnoses	General health	CAT-MUL	-0.231546	-0.748247	0.277638	0.376194	-0.118545	-0.668063	0.383921	0.656454	0.649681	0.14019	1.16407	0.0128299	-0.355915	-0.859195	0.149124	0.166552	0.630276	0.143429	1.10941	0.0104203
41204#R391	Diagnoses - secondary ICD10	334167/801(334968)	Diagnoses	General health	CAT-MUL	0.0686819	-0.000531796	0.137765	0.0515615	-0.00368698	-0.0734652	0.0653439	0.917063	0.0201779	-0.0492231	0.0896289	0.568914	0.0418855	-0.0275666	0.111331	0.237166	0.0899046	0.0209323	0.158594	0.0104628
41203#4780	Diagnoses - main ICD9	334924/44(334968)	Diagnoses	General health	CAT-MUL	-0.0576929	-0.355944	0.237826	0.703279	0.0175801	-0.282625	0.305391	0.9065	-0.0647192	-0.359132	0.230624	0.667093	-0.244758	-0.541771	0.0519405	0.10608	-0.400267	-0.710503	-0.0972064	0.0104789
41202#Z718	Diagnoses - main ICD10	334928/40(334968)	Diagnoses	General health	CAT-MUL	-0.116775	-0.42994	0.193585	0.462837	0.205802	-0.097357	0.498154	0.174553	-0.145311	-0.454533	0.164978	0.357889	-0.128276	-0.43846	0.181865	0.417605	-0.422841	-0.750625	-0.102706	0.010485
41200#L544	Operative procedures - main OPCS	334806/162(334968)	Operations	General health	CAT-MUL	0.202545	0.049515	0.354921	0.00932917	-0.0397195	-0.196914	0.113586	0.615837	0.103247	-0.0509853	0.257731	0.189864	0.0201605	-0.134178	0.174442	0.797899	0.197664	0.0456101	0.348386	0.0104865
41210#Z824	Operative procedures - secondary OPCS	334872/96(334968)	Operations	General health	CAT-MUL	-0.107713	-0.309414	0.092839	0.293859	-0.0650745	-0.272177	0.135187	0.53075	-0.0397592	-0.239504	0.1604	0.696737	0.0796735	-0.120559	0.279862	0.435409	-0.2681	-0.475031	-0.0641024	0.0105278
104580	Plum intake	47519	Fruit/vegetables yesterday	Sociodemographics	CAT-SIN	0.01614	-0.0229189	0.0551989	0.417993	-0.0066952	-0.0460714	0.0326811	0.738938	0.0119695	-0.027312	0.051251	0.550353	0.0108979	-0.0282385	0.0500343	0.58522	-0.0512937	-0.0906489	-0.0119384	0.0106351
20544#15	Mental health problems ever diagnosed by a professional	93819/15491(109310)	Mental distress	Mental health	CAT-MUL	0.00447651	-0.0126121	0.0215602	0.607591	0.00550621	-0.0115708	0.022552	0.527024	0.0535881	0.0364823	0.0707003	8.30017e-10	0.0763122	0.0592202	0.0934101	2.14206e-18	0.0222302	0.00516528	0.0392842	0.0106464
25112	Mean MD in medial lemniscus on FA skeleton (right)	9105	Brain MRI	Brain and Cognition	CONTINUOUS	-0.0212202	-0.0587735	0.016333	0.26809	-0.0169861	-0.054336	0.0203638	0.372753	-0.00668945	-0.044232	0.0308531	0.726918	-0.0034979	-0.0411069	0.0341111	0.855356	-0.0487085	-0.0860909	-0.0113261	0.0106704
41200#J439	Operative procedures - main OPCS	334135/833(334968)	Operations	General health	CAT-MUL	-0.0380636	-0.106292	0.0300279	0.273718	0.0778969	0.0107373	0.144428	0.022355	0.0123026	-0.0557397	0.0803924	0.723148	0.0640716	-0.00397804	0.132115	0.0649667	-0.0893121	-0.158042	-0.0208898	0.0106894
41210#Y942	Operative procedures - secondary OPCS	334955/13(334968)	Operations	General health	CAT-MUL	0.268405	-0.273988	0.804531	0.329041	0.407452	-0.111398	0.904178	0.113405	-0.110616	-0.652807	0.434433	0.690022	-0.519401	-1.06588	0.0253436	0.0619752	0.669991	0.148802	1.1804	0.0107863
41200#C128	Operative procedures - main OPCS	334924/44(334968)	Operations	General health	CAT-MUL	0.0760111	-0.219343	0.368835	0.612437	-0.163827	-0.480823	0.13608	0.296702	-0.156178	-0.450782	0.139409	0.299624	0.120375	-0.175422	0.416051	0.425005	-0.400316	-0.711753	-0.0957013	0.0108254
20427	Frequent trouble falling or staying asleep during worst period of anxiety	6003/26963(32966)	Anxiety	Mental health	CAT-SIN	-0.00585571	-0.034204	0.0225035	0.685631	-0.00331579	-0.0314228	0.024865	0.817375	0.00257517	-0.0259308	0.0310757	0.859445	0.0499656	0.0217863	0.0781553	0.000511348	0.0367526	0.00849937	0.0650445	0.0108369
20003#1140888628	Treatment/medication code	334908/19(334927)	Medications	General health	CAT-MUL	0.228773	-0.218313	0.669841	0.312592	0.0437995	-0.419319	0.477538	0.847415	0.141412	-0.30884	0.593369	0.538981	-0.0796311	-0.529989	0.370399	0.728811	0.55695	0.123913	0.981658	0.010844
25143	Mean MD in fornix cres+stria terminalis on FA skeleton (left)	9105	Brain MRI	Brain and Cognition	CONTINUOUS	-0.00870425	-0.0465027	0.0290942	0.651748	-0.00231508	-0.0397396	0.0351094	0.903499	0.00307787	-0.0346106	0.0407663	0.872833	0.00707014	-0.0306762	0.0448165	0.713538	-0.0486582	-0.0860924	-0.0112241	0.0108605
25855	Volume of grey matter in Temporal Fusiform Cortex, anterior division (right)	10250	Brain MRI	Brain and Cognition	CONTINUOUS	0.0127854	-0.00469861	0.0302693	0.15177	-0.00597728	-0.0234727	0.0115181	0.503066	-0.000687053	-0.0183264	0.0169523	0.939142	0.00802992	-0.00960577	0.0256656	0.372135	0.0226811	0.00522291	0.0401393	0.0108917
41204#I442	Diagnoses - secondary ICD10	334703/265(334968)	Diagnoses	General health	CAT-MUL	-0.0277313	-0.14843	0.0925634	0.651935	0.011192	-0.110048	0.130206	0.855053	0.0011001	-0.119391	0.121755	0.985733	-0.00216718	-0.122893	0.118525	0.971929	0.154431	0.035109	0.27292	0.0109057
41204#E101	Diagnoses - secondary ICD10	334908/60(334968)	Diagnoses	General health	CAT-MUL	0.0174229	-0.236589	0.269505	0.892638	-0.100298	-0.365576	0.153556	0.448006	-0.188103	-0.440435	0.0648407	0.144453	0.188943	-0.0640737	0.441787	0.143102	-0.340214	-0.604646	-0.0805773	0.0109121
30210	Eosinophill percentage	324448	Blood assays	General health	CONTINUOUS	0.00457259	0.00114766	0.00799752	0.0088778	-0.00614903	-0.00957288	-0.00272518	0.000431618	0.00701861	0.00359314	0.0104441	5.92382e-05	-0.00104867	-0.00447319	0.00237585	0.548379	0.00444604	0.00102252	0.00786956	0.0109168
41204#M418	Diagnoses - secondary ICD10	334954/14(334968)	Diagnoses	General health	CAT-MUL	0.00384509	-0.522643	0.522733	0.988493	-0.185036	-0.767236	0.341592	0.509757	-0.194478	-0.71501	0.329106	0.46527	0.203119	-0.322612	0.728635	0.448816	0.647228	0.143004	1.14108	0.0109257
40011#8560	Histology of cancer tumour	334903/65(334968)	Cancer register	General health	CAT-MUL	0.073487	-0.169924	0.315192	0.552635	0.0379525	-0.207839	0.275058	0.757673	0.242135	-0.00168697	0.48652	0.0518806	0.00755534	-0.235857	0.250843	0.951478	0.307433	0.0690267	0.542855	0.010959
41200#T523	Operative procedures - main OPCS	334919/49(334968)	Operations	General health	CAT-MUL	-0.00658746	-0.288117	0.272598	0.963267	0.022006	-0.263014	0.295293	0.876967	0.0253217	-0.254456	0.305804	0.859381	0.100001	-0.179962	0.37994	0.483855	0.352227	0.0787617	0.621687	0.010962
41245#1160	Main speciality of consultant (recoded)	330304/3319(333623)	Admission and discharge	General health	CAT-MUL	0.0180967	-0.016133	0.0522946	0.299843	0.00361831	-0.0306974	0.0377567	0.835838	0.0319554	-0.00228378	0.0662073	0.0673923	-0.0183008	-0.05256	0.0159561	0.295049	-0.0446023	-0.0790097	-0.0102688	0.0109699
41200#W653	Operative procedures - main OPCS	334907/61(334968)	Operations	General health	CAT-MUL	-0.0584611	-0.313228	0.194451	0.651678	-0.13262	-0.40062	0.123431	0.320312	-0.144547	-0.396739	0.108257	0.261846	-0.0807647	-0.33391	0.172281	0.531663	-0.339463	-0.603618	-0.0801511	0.0109884
41210#Y141	Operative procedures - secondary OPCS	334933/35(334968)	Operations	General health	CAT-MUL	-0.00460155	-0.338001	0.325785	0.97832	-0.0142796	-0.357269	0.311084	0.933067	-0.17253	-0.502767	0.15899	0.306787	0.137751	-0.194044	0.469583	0.415857	-0.451162	-0.803751	-0.107854	0.010995
41204#F020	Diagnoses - secondary ICD10 # Schizophrenia #	334942/26(334968)	Diagnoses	General health	CAT-MUL	0.0861634	-0.298591	0.466889	0.658999	0.103578	-0.28262	0.470459	0.588396	-0.187326	-0.569351	0.196996	0.337893	0.0405123	-0.343877	0.424997	0.836367	-0.531387	-0.94819	-0.128147	0.0110123
25843	Volume of grey matter in Precuneous Cortex (right)	10250	Brain MRI	Brain and Cognition	CONTINUOUS	0.0115504	-0.00601826	0.029119	0.197526	-0.0030587	-0.0206388	0.0145214	0.733074	0.0125312	-0.00519159	0.0302539	0.165781	0.000102232	-0.0176192	0.0178237	0.990978	0.0227486	0.00520623	0.0402911	0.0110384
41200#P091	Operative procedures - main OPCS	334174/794(334968)	Operations	General health	CAT-MUL	0.0165493	-0.0532977	0.0862523	0.642023	-0.0275958	-0.098269	0.0423013	0.441515	-0.0172431	-0.0869721	0.052538	0.628032	-0.022124	-0.0919379	0.047682	0.534499	-0.0911247	-0.161612	-0.0209577	0.0110958
41204#T504	Diagnoses - secondary ICD10	334957/11(334968)	Diagnoses	General health	CAT-MUL	-0.0360756	-0.633387	0.551604	0.904977	0.166866	-0.428697	0.721247	0.566217	0.025971	-0.564437	0.619212	0.931453	-0.350092	-0.940882	0.239827	0.244964	0.721861	0.157528	1.27391	0.0111196
41203#4550	Diagnoses - main ICD9	334948/20(334968)	Diagnoses	General health	CAT-MUL	0.190076	-0.246562	0.619717	0.389708	-0.206795	-0.686839	0.235919	0.377205	-0.112903	-0.548456	0.324387	0.612125	0.0753653	-0.365978	0.51623	0.737676	-0.604292	-1.08047	-0.146105	0.0111218
41204#M332	Diagnoses - secondary ICD10	334950/18(334968)	Diagnoses	General health	CAT-MUL	0.178476	-0.284593	0.635682	0.447078	-0.160016	-0.664821	0.302951	0.514369	-0.0139317	-0.474656	0.449995	0.952904	0.158107	-0.304079	0.620363	0.502622	0.570843	0.125352	1.00746	0.0111245
25106	Mean MD in genu of corpus callosum on FA skeleton	9105	Brain MRI	Brain and Cognition	CONTINUOUS	0.00432816	-0.033326	0.0419823	0.821757	-0.0110088	-0.048448	0.0264304	0.564408	0.00194293	-0.035744	0.0396299	0.919515	0.00517026	-0.032507	0.0428476	0.787966	-0.048463	-0.0858769	-0.0110491	0.0111389
41200#F442	Operative procedures - main OPCS	334650/318(334968)	Operations	General health	CAT-MUL	-0.0598309	-0.170309	0.0502975	0.28772	-0.0312869	-0.143117	0.0785805	0.580008	-0.0230888	-0.132981	0.0869192	0.680648	0.0128494	-0.09718	0.122858	0.818939	-0.144363	-0.256267	-0.0332733	0.0111538
20002#1264	Non-cancer illness code, self-reported	332117/2810(334927)	Medical conditions	General health	CAT-MUL	0.00901097	-0.0281419	0.0461253	0.634335	-0.0374555	-0.0750273	-0.000106095	0.0500107	-0.00436508	-0.041508	0.0327902	0.817851	0.0159644	-0.0211761	0.0531026	0.399488	0.0478666	0.010842	0.0848118	0.0111884
41210#T249	Operative procedures - secondary OPCS	334895/73(334968)	Operations	General health	CAT-MUL	0.0394002	-0.190345	0.267682	0.735948	-0.134805	-0.377177	0.0976851	0.26508	0.176184	-0.0537385	0.40662	0.133551	0.0698211	-0.159806	0.299345	0.551104	-0.30599	-0.54452	-0.0714044	0.0112119
41204#M5382	Diagnoses - secondary ICD10	334956/12(334968)	Diagnoses	General health	CAT-MUL	-0.0816558	-0.654128	0.481478	0.778012	0.257712	-0.298876	0.781569	0.346223	0.169091	-0.397461	0.738641	0.559618	-0.317023	-0.883388	0.248781	0.27229	0.691069	0.149613	1.21956	0.0112377
41202#H333	Diagnoses - main ICD10	334185/783(334968)	Diagnoses	General health	CAT-MUL	-0.0326237	-0.102921	0.0375382	0.362572	-0.00599377	-0.0767216	0.0639633	0.867348	0.0418114	-0.0283871	0.112063	0.243227	0.000577288	-0.0696531	0.070802	0.987145	0.0899724	0.0202524	0.159406	0.0112579
41210#P092	Operative procedures - secondary OPCS	334951/17(334968)	Operations	General health	CAT-MUL	0.202352	-0.272448	0.670168	0.400066	-0.542107	-1.13854	-0.0162095	0.0562718	0.0210887	-0.453401	0.497598	0.930738	-0.00715548	-0.482976	0.467984	0.976469	-0.657959	-1.17801	-0.158396	0.0113102
41204#E052	Diagnoses - secondary ICD10	334932/36(334968)	Diagnoses	General health	CAT-MUL	-0.0704063	-0.400225	0.255834	0.673974	0.309058	-0.00478797	0.613237	0.0494275	0.0799746	-0.24693	0.408224	0.632296	-0.069697	-0.397093	0.257755	0.676531	0.40814	0.089726	0.721609	0.0113111
41202#I495	Diagnoses - main ICD10	334762/206(334968)	Diagnoses	General health	CAT-MUL	0.0532986	-0.0831598	0.18925	0.443099	-0.0066565	-0.145024	0.128777	0.924041	-0.0069236	-0.143429	0.129789	0.920872	-0.0487284	-0.185612	0.0881396	0.485331	0.17384	0.0387763	0.307841	0.0113141
41230#5HR	PCT where patients GP was registered	333882/1086(334968)	Admission and discharge	General health	CAT-MUL	0.0410013	-0.0186239	0.10053	0.177375	-0.0235515	-0.08394	0.0362642	0.442423	0.00151771	-0.0581309	0.061203	0.960238	-0.0010474	-0.0608036	0.0587037	0.972593	-0.0778031	-0.138186	-0.0176544	0.0113934
41200#L872	Operative procedures - main OPCS	334944/24(334968)	Operations	General health	CAT-MUL	-0.272851	-0.680402	0.129809	0.186757	-0.155574	-0.589627	0.247307	0.464229	0.323712	-0.0778393	0.726675	0.114743	0.159943	-0.239908	0.559523	0.432847	0.495373	0.107641	0.875633	0.0114048
41200#S419	Operative procedures - main OPCS	334953/15(334968)	Operations	General health	CAT-MUL	0.0246189	-0.484355	0.525353	0.923835	0.042245	-0.480795	0.52792	0.868767	-0.283044	-0.786333	0.222716	0.27163	0.0179915	-0.488641	0.523224	0.944423	0.625286	0.135588	1.10564	0.0114144
23238	Total BMD (bone mineral density) (right)	3117	DXA assessment	General health	CONTINUOUS	0.0116547	-0.0154448	0.0387542	0.399153	-0.0203185	-0.0476523	0.00701523	0.145078	0.0204064	-0.007517	0.0483297	0.151988	0.0148594	-0.0126771	0.042396	0.29011	0.0353802	0.00794469	0.0628157	0.0115039
41202#H721	Diagnoses - main ICD10	334958/10(334968)	Diagnoses	General health	CAT-MUL	0.537713	-0.0742585	1.13884	0.0822261	0.191297	-0.434708	0.772728	0.530957	0.295809	-0.323714	0.919508	0.350905	0.426395	-0.193469	1.04655	0.177802	0.75741	0.163339	1.3409	0.0115343
41204#W318	Diagnoses - secondary ICD10	334956/12(334968)	Diagnoses	General health	CAT-MUL	0.340989	-0.2216	0.89577	0.231316	0.0350701	-0.553233	0.57674	0.902391	0.101039	-0.464317	0.66867	0.726699	0.178498	-0.38676	0.742351	0.53537	-0.790767	-1.42295	-0.18967	0.0118105
41210#H202	Operative procedures - secondary OPCS	334689/279(334968)	Operations	General health	CAT-MUL	0.0246681	-0.0927901	0.141732	0.680094	0.032522	-0.0848572	0.147882	0.583717	-0.0293226	-0.146651	0.0881546	0.624461	-0.0156345	-0.133221	0.101919	0.794366	0.148689	0.0325079	0.264086	0.0118322
20004#1568	Operation code	334811/116(334927)	Operations	General health	CAT-MUL	-0.0494199	-0.232246	0.13246	0.595275	0.0401878	-0.14239	0.217936	0.661689	-0.0386748	-0.220545	0.143536	0.677107	0.0386927	-0.143505	0.22085	0.677196	0.228687	0.0495615	0.405991	0.0118853
20003#1140872214	Treatment/medication code	334892/35(334927)	Medications	General health	CAT-MUL	-0.0476769	-0.381234	0.28258	0.778281	0.0360579	-0.301107	0.357111	0.829509	0.471794	0.13873	0.805749	0.00556175	0.0740302	-0.257692	0.405425	0.661657	0.410906	0.0878591	0.728811	0.0119317
924	Usual walking pace	333142	Lifestyle and environment	Sociodemographics	CAT-SIN	-0.014355	-0.0210225	-0.00768749	2.44553e-05	0.00349185	-0.00317458	0.0101583	0.30459	0.00173455	-0.00493531	0.00840442	0.610252	-0.00505344	-0.0117243	0.00161744	0.137605	0.00854292	0.00187775	0.0152081	0.0119992
41200#E544	Operative procedures - main OPCS	334802/166(334968)	Operations	General health	CAT-MUL	-0.0988239	-0.252326	0.0539828	0.205977	-0.0109399	-0.165608	0.140083	0.888369	0.115559	-0.0373158	0.268657	0.138752	-0.118948	-0.271813	0.0338477	0.127148	-0.199465	-0.355943	-0.0446246	0.0120113
20004#1437	Operation code	332893/2034(334927)	Operations	General health	CAT-MUL	-0.00776734	-0.0514264	0.0358389	0.727157	0.00307752	-0.0406554	0.0465205	0.889932	-0.000881086	-0.0445113	0.0427683	0.968434	0.00484914	-0.0388058	0.0485018	0.827649	0.0555822	0.0121276	0.0989246	0.0120648
22601#12263368	Job coding	84011/162(84173)	Employment history	Sociodemographics	CAT-MUL	-0.137749	-0.293305	0.0171799	0.082004	-0.0839431	-0.243592	0.0715615	0.296131	-0.155085	-0.309015	-0.000925346	0.0484612	0.064807	-0.0891009	0.21875	0.409237	-0.201329	-0.359368	-0.0448988	0.0120763
22617#1226	Job SOC coding	84011/162(84173)	Employment history	Sociodemographics	CAT-MUL	-0.137749	-0.293305	0.0171799	0.082004	-0.0839431	-0.243592	0.0715615	0.296131	-0.155085	-0.309015	-0.000925346	0.0484612	0.064807	-0.0891009	0.21875	0.409237	-0.201329	-0.359368	-0.0448988	0.0120763
41200#U131	Operative procedures - main OPCS	334955/13(334968)	Operations	General health	CAT-MUL	0.0439293	-0.503274	0.582287	0.873976	-0.142516	-0.732845	0.394234	0.61734	-0.156166	-0.695353	0.38753	0.572111	-0.0636827	-0.609847	0.480547	0.818893	0.656144	0.137048	1.16333	0.0120791
1210	Snoring	116934/195383(312317)	Lifestyle and environment	Sociodemographics	CAT-SIN	0.00581571	-0.00159142	0.0132234	0.123849	0.003071	-0.00432986	0.0104739	0.416114	0.0129731	0.00556442	0.020382	0.000599158	-0.00116471	-0.0085704	0.00624097	0.757893	0.00947817	0.00207171	0.0168856	0.0121403
41202#K522	Diagnoses - main ICD10	334949/19(334968)	Diagnoses	General health	CAT-MUL	0.179901	-0.269672	0.623939	0.429966	0.582213	0.166222	0.989713	0.00537742	0.236755	-0.214136	0.689564	0.304474	-0.0501703	-0.500433	0.399548	0.827026	-0.61355	-1.10265	-0.142509	0.0121527
23301	Femur wards BMD (bone mineral density) T-score (left)	3695	DXA assessment	General health	CONTINUOUS	-0.012334	-0.0423563	0.0176883	0.420599	-0.0110211	-0.0411952	0.019153	0.473966	0.0115694	-0.0190149	0.0421538	0.458341	-0.00465931	-0.0351981	0.0258794	0.764857	0.0388311	0.00848408	0.0691781	0.0121591
25293	Mean L2 in uncinate fasciculus on FA skeleton (left)	9105	Brain MRI	Brain and Cognition	CONTINUOUS	-0.0223836	-0.0600887	0.0153215	0.244635	-0.00161874	-0.0389862	0.0357487	0.932338	-0.00638133	-0.0442278	0.0314651	0.741047	-0.00427383	-0.0419652	0.0334176	0.824128	-0.0477972	-0.0851534	-0.010441	0.0121651
20003#1140928384	Treatment/medication code	334882/45(334927)	Medications	General health	CAT-MUL	-0.304934	-0.60157	-0.0109622	0.0429587	0.0943476	-0.197968	0.375215	0.517894	0.312913	0.0198474	0.606626	0.0365897	0.165063	-0.127228	0.457146	0.268166	0.36328	0.0771753	0.645484	0.0121857
41205#8540	Diagnoses - secondary ICD9	334951/17(334968)	Diagnoses	General health	CAT-MUL	-0.134563	-0.616362	0.340043	0.581203	0.127791	-0.348813	0.57744	0.586597	-0.404695	-0.876362	0.0692851	0.0935206	0.210693	-0.265607	0.685919	0.385257	-0.649667	-1.16868	-0.151298	0.0121973
20003#1140926592	Treatment/medication code	334414/513(334927)	Medications	General health	CAT-MUL	0.0331944	-0.0535901	0.119757	0.45287	-0.0426794	-0.130911	0.0443255	0.339627	-0.0196366	-0.10627	0.0670763	0.657008	-0.00247775	-0.0892181	0.0842483	0.955348	-0.111965	-0.199785	-0.0246449	0.0122083
41201#W318	External causes	334957/11(334968)	Diagnoses	General health	CAT-MUL	0.246296	-0.344568	0.827772	0.409892	0.0522456	-0.561945	0.616255	0.860827	0.0899804	-0.5006	0.683493	0.765811	0.0812821	-0.508851	0.66979	0.786831	-0.82652	-1.4913	-0.195855	0.0122356
41204#I639	Diagnoses - secondary ICD10	334722/246(334968)	Diagnoses	General health	CAT-MUL	-0.0422569	-0.168006	0.0830391	0.509338	0.152743	0.0306122	0.272964	0.013449	0.0247722	-0.100614	0.150333	0.698771	-0.0811346	-0.206628	0.0443326	0.20502	-0.162205	-0.29003	-0.0354814	0.0124809
41200#K261	Operative procedures - main OPCS	334942/26(334968)	Operations	General health	CAT-MUL	-0.193063	-0.582644	0.192236	0.328649	0.333836	-0.0348641	0.689636	0.0699506	-0.177245	-0.55955	0.206789	0.364583	0.159053	-0.226373	0.54402	0.418384	0.471123	0.0978733	0.837767	0.0125014
41203#5650	Diagnoses - main ICD9	334856/112(334968)	Diagnoses	General health	CAT-MUL	0.00662172	-0.179279	0.1914	0.944173	0.0638856	-0.120557	0.243777	0.491489	0.00788074	-0.177351	0.193381	0.933593	0.169091	-0.0165374	0.354645	0.0741369	0.231065	0.0488069	0.41158	0.0125164
20094#2	Type of bread roll eaten	46010/1509(47519)	Bread/pasta/rice yesterday	Sociodemographics	CAT-MUL	0.000675165	-0.0506257	0.0519165	0.979409	0.00453966	-0.0469205	0.0556177	0.862211	0.0155156	-0.0358116	0.0668857	0.55369	-0.0118223	-0.0631711	0.0395234	0.651789	0.0650562	0.0139151	0.116061	0.0125366
41200#Q474	Operative procedures - main OPCS	334955/13(334968)	Operations	General health	CAT-MUL	0.0390385	-0.509121	0.576415	0.887913	0.102516	-0.454454	0.618791	0.706153	0.286641	-0.262753	0.837147	0.306979	0.155027	-0.388681	0.697048	0.575485	-0.754512	-1.36174	-0.174856	0.0125577
20003#1141167976	Treatment/medication code	334917/10(334927)	Medications	General health	CAT-MUL	-0.0334758	-0.66116	0.583375	0.915996	-0.151955	-0.842078	0.464105	0.644845	0.392514	-0.232751	1.02048	0.219678	-0.0716957	-0.693081	0.549187	0.820946	0.74712	0.151027	1.32655	0.0126174
41204#D695	Diagnoses - secondary ICD10	334922/46(334968)	Diagnoses	General health	CAT-MUL	0.28249	-0.00441168	0.567223	0.0527182	-0.0111299	-0.308452	0.272892	0.940048	-0.181805	-0.47	0.10716	0.216916	-0.02944	-0.318136	0.259274	0.841586	-0.380427	-0.684022	-0.0833759	0.0130001
23129	Trunk fat-free mass	328810	Anthropometry	General health	CONTINUOUS	0.00192839	-0.000193183	0.00404995	0.0748313	0.00182768	-0.000293085	0.00394845	0.0911997	-0.0107213	-0.012842	-0.00860054	3.85248e-23	0.0023438	0.000221968	0.00446563	0.0303879	-0.002688	-0.00480913	-0.000566868	0.0130005
41210#Q108	Operative procedures - secondary OPCS	334556/412(334968)	Operations	General health	CAT-MUL	-0.111788	-0.209194	-0.0146572	0.0242871	-0.052799	-0.151737	0.0445693	0.291618	0.00678492	-0.0898751	0.103537	0.890626	0.0187185	-0.0780792	0.1155	0.704653	0.121295	0.025309	0.216768	0.0130098
41204#S3240	Diagnoses - secondary ICD10	334914/54(334968)	Diagnoses	General health	CAT-MUL	-0.0770573	-0.345903	0.189748	0.572793	-0.123185	-0.405065	0.145598	0.379607	0.0923449	-0.174424	0.359736	0.497975	0.0298613	-0.236733	0.296445	0.826225	0.328164	0.0672404	0.58561	0.0130498
22617#2319	Job SOC coding	82701/1472(84173)	Employment history	Sociodemographics	CAT-MUL	0.0136295	-0.0379752	0.0651722	0.604477	0.0337344	-0.0177035	0.0847977	0.196983	0.000147568	-0.0514792	0.051801	0.995531	0.0671152	0.0155473	0.118693	0.0107518	0.0648844	0.0135563	0.116071	0.0130985
41202#E240	Diagnoses - main ICD10	334955/13(334968)	Diagnoses	General health	CAT-MUL	0.388522	-0.151457	0.921577	0.1557	0.213596	-0.327463	0.722232	0.421853	0.49801	-0.0469358	1.04574	0.0740094	-0.205575	-0.749093	0.337814	0.458452	0.656693	0.132361	1.17199	0.0131337
22601#32143084	Job coding	84036/137(84173)	Employment history	Sociodemographics	CAT-MUL	0.0222353	-0.145533	0.189311	0.794624	0.0710994	-0.0960841	0.234417	0.398741	0.149957	-0.0182182	0.318459	0.0808079	0.043381	-0.124177	0.210971	0.611867	0.207818	0.0426308	0.371578	0.0132551
22617#3214	Job SOC coding	84036/137(84173)	Employment history	Sociodemographics	CAT-MUL	0.0222353	-0.145533	0.189311	0.794624	0.0710994	-0.0960841	0.234417	0.398741	0.149957	-0.0182182	0.318459	0.0808079	0.043381	-0.124177	0.210971	0.611867	0.207818	0.0426308	0.371578	0.0132551
41200#B286	Operative procedures - main OPCS	334957/11(334968)	Operations	General health	CAT-MUL	-0.152991	-0.786117	0.468328	0.632493	0.108879	-0.5282	0.695425	0.724808	-0.202217	-0.818477	0.418629	0.52191	0.263632	-0.356633	0.882931	0.404294	-0.86245	-1.56766	-0.198892	0.0132786
23130	Trunk predicted mass	328777	Anthropometry	General health	CONTINUOUS	0.00190648	-0.000207843	0.00402079	0.0771787	0.00176533	-0.000348273	0.00387893	0.101629	-0.0106305	-0.0127441	-0.00851698	6.3687e-23	0.0023439	0.000229253	0.00445855	0.0298221	-0.00266851	-0.00478244	-0.000554581	0.0133554
41204#Z489	Diagnoses - secondary ICD10	334812/156(334968)	Diagnoses	General health	CAT-MUL	0.0482163	-0.108853	0.204594	0.546509	-0.0591746	-0.220598	0.0980679	0.466377	0.0593677	-0.097607	0.216595	0.458901	0.0163765	-0.140773	0.173479	0.838136	0.194781	0.0397787	0.348448	0.0133655
41210#W788	Operative procedures - secondary OPCS	334816/152(334968)	Operations	General health	CAT-MUL	0.0905874	-0.0682298	0.248684	0.262502	0.0270285	-0.133078	0.183385	0.737619	0.0848034	-0.0743688	0.244249	0.296799	-0.0209784	-0.1802	0.138208	0.796202	0.196792	0.0398452	0.352356	0.0135603
20002#1291	Non-cancer illness code, self-reported	334033/894(334927)	Medical conditions	General health	CAT-MUL	-0.020442	-0.0862417	0.0452324	0.542203	-0.0222257	-0.0885688	0.0434302	0.509187	0.239875	0.173999	0.305794	9.71352e-13	0.082672	0.0170144	0.148324	0.0135878	0.0821085	0.0167893	0.147182	0.0135702
20117-2	Alcohol drinker status	312999/334677	Lifestyle and environment	Sociodemographics	CAT-SIN	-999	-999	-999	0.0099911	-999	-999	-999	0.00426108	-999	-999	-999	0.0264168	-999	-999	-999	1.74785e-06	-999	-999	-999	0.0136291
41202#K146	Diagnoses - main ICD10	334958/10(334968)	Diagnoses	General health	CAT-MUL	0.153787	-0.467459	0.762366	0.624033	0.189278	-0.434803	0.769267	0.53404	-0.387997	-1.00239	0.230835	0.217313	-0.0816434	-0.702395	0.538918	0.796619	-0.854685	-1.55542	-0.193605	0.0136421
41210#H488	Operative procedures - secondary OPCS	334943/25(334968)	Operations	General health	CAT-MUL	0.142652	-0.249775	0.53099	0.473841	-0.00411979	-0.410554	0.378258	0.983601	0.0688595	-0.323106	0.462549	0.731166	-0.0378143	-0.429981	0.354558	0.85014	0.473052	0.0933596	0.845805	0.0136651
41202#F220	Diagnoses - main ICD10	334917/51(334968)	Diagnoses	General health	CAT-MUL	0.0503588	-0.224736	0.323208	0.718637	-0.105435	-0.394427	0.16996	0.463078	0.581293	0.305176	0.85788	3.74657e-05	0.208893	-0.065435	0.483055	0.135436	0.33627	0.0670904	0.601819	0.0136667
20002#1138	Non-cancer illness code, self-reported	320713/14214(334927)	Medical conditions	General health	CAT-MUL	0.0145465	-0.00228071	0.0313666	0.0901365	0.0015234	-0.0153136	0.0183206	0.859078	-0.000302071	-0.0171361	0.0165345	0.971946	0.0339855	0.017147	0.0508242	7.6271e-05	-0.0212002	-0.0380675	-0.00434966	0.0137135
41203#3050	Diagnoses - main ICD9	334953/15(334968)	Diagnoses	General health	CAT-MUL	-0.0548503	-0.567701	0.448259	0.832353	-0.328157	-0.911811	0.195029	0.241475	0.288582	-0.217575	0.794541	0.263649	0.249076	-0.26101	0.759604	0.338474	0.611148	0.119667	1.0926	0.0137157
41202#K30	Diagnoses - main ICD10	327580/7388(334968)	Diagnoses	General health	CAT-MUL	0.0299714	0.00689096	0.0530379	0.0108993	0.0101445	-0.0129374	0.033149	0.388214	-0.0126161	-0.0357062	0.0104788	0.284265	0.0243202	0.001219	0.0474212	0.0390743	-0.0291034	-0.0522665	-0.00597298	0.0137259
41210#Z704	Operative procedures - secondary OPCS	334912/56(334968)	Operations	General health	CAT-MUL	0.0452804	-0.217158	0.305738	0.734231	0.0744415	-0.188398	0.327728	0.571126	-0.126677	-0.388062	0.135379	0.342754	0.0312055	-0.230826	0.293079	0.815363	0.320612	0.0637744	0.573955	0.0137372
41210#Z199	Operative procedures - secondary OPCS	334958/10(334968)	Operations	General health	CAT-MUL	-0.34149	-0.975159	0.280126	0.286112	0.355243	-0.244728	0.922623	0.228936	0.0335566	-0.586471	0.656555	0.915748	0.219151	-0.400502	0.839685	0.488576	-0.858624	-1.56368	-0.194067	0.0137608
5183	Current eye infection	72850/769(73619)	Eye measures	General health	CAT-SIN	0.0543006	-0.0167968	0.125289	0.1341	0.0336999	-0.0372197	0.103899	0.349149	-0.0138655	-0.0848887	0.0572373	0.70214	0.0428538	-0.0283475	0.114044	0.238087	-0.090341	-0.162403	-0.0186094	0.0137815
41202#O994	Diagnoses - main ICD10	334958/10(334968)	Diagnoses	General health	CAT-MUL	0.0668715	-0.560271	0.681985	0.832859	-0.124906	-0.809995	0.484725	0.702262	-0.213402	-0.83522	0.408175	0.500622	0.258354	-0.36404	0.879727	0.415218	-0.846341	-1.54087	-0.188501	0.0138106
41204#M960	Diagnoses - secondary ICD10	334943/25(334968)	Diagnoses	General health	CAT-MUL	0.112724	-0.280625	0.501695	0.572173	0.232734	-0.151616	0.600761	0.223642	-0.20373	-0.593612	0.188241	0.307074	-0.171787	-0.564154	0.220792	0.391	-0.519838	-0.940869	-0.112107	0.0138581
41202#O681	Diagnoses - main ICD10	334566/402(334968)	Diagnoses	General health	CAT-MUL	-0.0254493	-0.124413	0.0732894	0.613829	0.0427219	-0.0555659	0.139594	0.390709	-0.0343432	-0.133317	0.0647228	0.496627	0.00593947	-0.0925345	0.104358	0.905867	0.122917	0.0247328	0.220639	0.0139062
40006#C531	Type of cancer: ICD10	334946/22(334968)	Cancer register	General health	CAT-MUL	0.0707637	-0.34893	0.485806	0.739631	-0.0158714	-0.452867	0.393108	0.941107	-0.0569294	-0.472577	0.360368	0.788749	0.169445	-0.249563	0.588469	0.428023	-0.553911	-1.00299	-0.119231	0.0139199
40006#C449	Type of cancer: ICD10	331700/3268(334968)	Cancer register	General health	CAT-MUL	-0.0119443	-0.04648	0.0225589	0.497656	0.00183417	-0.0327706	0.0362586	0.917043	0.00144894	-0.0330707	0.0359809	0.934445	-0.0255353	-0.0600775	0.00900491	0.147351	0.0430953	0.00869296	0.0774277	0.0139815
41200#Q033	Operative procedures - main OPCS	334715/253(334968)	Operations	General health	CAT-MUL	0.0843375	-0.0388621	0.207083	0.178883	0.0593865	-0.0634669	0.180093	0.338997	-0.0250685	-0.148413	0.0984092	0.690536	-0.0982105	-0.221596	0.0251291	0.118672	-0.15702	-0.28277	-0.0322971	0.0139878
20003#1140872198	Treatment/medication code	334613/314(334927)	Medications	General health	CAT-MUL	-0.071206	-0.18245	0.039676	0.208896	-0.0763395	-0.190122	0.0353362	0.184273	0.195725	0.0847654	0.306801	0.000549418	0.111187	0.000478044	0.221881	0.0490014	0.137006	0.0273275	0.246006	0.0140477
23208	Femur neck BMD (bone mineral density) (right)	3716	DXA assessment	General health	CONTINUOUS	0.013627	-0.0152037	0.0424578	0.354147	-0.00345551	-0.0324333	0.0255222	0.815156	0.0174278	-0.0119046	0.0467603	0.244138	0.00847563	-0.020832	0.0377833	0.57075	0.0365233	0.00737141	0.0656751	0.0140805
41204#N482	Diagnoses - secondary ICD10	334938/30(334968)	Diagnoses	General health	CAT-MUL	-0.293184	-0.656698	0.0664954	0.111975	0.333909	-0.00664491	0.663436	0.0500965	0.362844	0.00326482	0.723551	0.0483033	-0.0409492	-0.398628	0.316735	0.822448	-0.470462	-0.851715	-0.099595	0.0141488
20449	Feelings of tiredness during worst episode of depression	10040/45435(55475)	Depression	Mental health	CAT-SIN	-0.0162036	-0.0381939	0.00579134	0.148716	0.00353205	-0.0183068	0.0254165	0.751496	0.0186184	-0.00335524	0.0405924	0.096772	0.0481946	0.0263408	0.0700542	1.54718e-05	0.0274911	0.00552236	0.0494813	0.0142262
41210#Q231	Operative procedures - secondary OPCS	334499/469(334968)	Operations	General health	CAT-MUL	0.0594208	-0.0312021	0.149802	0.198143	-0.0375812	-0.129793	0.0532895	0.420925	-0.0540011	-0.144705	0.0367709	0.243434	0.0530988	-0.0375806	0.143761	0.251047	-0.114606	-0.206577	-0.0231671	0.0143046
41202#K297	Diagnoses - main ICD10	328724/6244(334968)	Diagnoses	General health	CAT-MUL	0.0261263	0.00106919	0.0511665	0.0409245	0.0143264	-0.0106985	0.0392605	0.260965	0.0114094	-0.0136764	0.0365015	0.372761	0.0133717	-0.0117099	0.0384525	0.296056	-0.0314166	-0.0565755	-0.00629672	0.0143104
41247#1000	Patient classification on admission (recoded)	217579/117389(334968)	Admission and discharge	General health	CAT-MUL	0.0122697	0.00509794	0.0194413	0.000798777	0.00639792	-0.000768903	0.0135626	0.0801263	-0.00456805	-0.0117395	0.00260342	0.211865	0.0144001	0.00722733	0.0215732	8.32793e-05	-0.00896071	-0.0161326	-0.00178993	0.0143245
20002#1396	Non-cancer illness code, self-reported	330375/4552(334927)	Medical conditions	General health	CAT-MUL	-0.025541	-0.055391	0.00428532	0.0933945	-0.0209555	-0.0509539	0.00891237	0.170003	0.000784012	-0.0290797	0.0306563	0.958968	0.0367621	0.00686117	0.0666646	0.0159648	-0.037405	-0.0673832	-0.00748256	0.0143696
41210#Z988	Operative procedures - secondary OPCS	334908/60(334968)	Operations	General health	CAT-MUL	-0.0216212	-0.275848	0.23082	0.867132	-0.140855	-0.40991	0.11601	0.292852	0.0887232	-0.164577	0.342677	0.492889	-0.203143	-0.456367	0.0500427	0.115844	0.307372	0.0594785	0.551961	0.0143983
41200#C293	Operative procedures - main OPCS	334862/106(334968)	Operations	General health	CAT-MUL	0.0876811	-0.102968	0.27725	0.365996	0.0984353	-0.0904881	0.282512	0.300471	-0.12498	-0.314877	0.0653634	0.197594	0.0339311	-0.156753	0.224526	0.727203	-0.243276	-0.43972	-0.0494907	0.0145146
41210#H152	Operative procedures - secondary OPCS	334711/257(334968)	Operations	General health	CAT-MUL	0.0761647	-0.0460012	0.197907	0.220911	-0.000353683	-0.123796	0.120773	0.995475	-0.0607408	-0.182997	0.0616722	0.330466	-0.0897795	-0.212231	0.0326632	0.150689	-0.154722	-0.279354	-0.0311407	0.0145373
41204#H191	Diagnoses - secondary ICD10	334943/25(334968)	Diagnoses	General health	CAT-MUL	0.0113876	-0.38275	0.401045	0.95458	0.264864	-0.116582	0.631112	0.163467	-0.159046	-0.54899	0.23228	0.424912	-0.131401	-0.523282	0.260244	0.510926	0.469523	0.0892066	0.843166	0.0145693
41204#W235	Diagnoses - secondary ICD10	334947/21(334968)	Diagnoses	General health	CAT-MUL	-0.104529	-0.538274	0.323473	0.634395	-0.0610692	-0.513057	0.359827	0.782866	0.00371094	-0.4225	0.431587	0.986413	0.328514	-0.0995904	0.756622	0.132497	-0.564068	-1.02511	-0.118169	0.0146694
40002#T810	Contributory (secondary) causes of death: ICD10	334953/15(334968)	Death register	General health	CAT-MUL	0.435197	-0.0637417	0.927478	0.0851412	-0.468371	-1.08827	0.0778958	0.112234	-0.250288	-0.753523	0.255835	0.331152	-0.227206	-0.735681	0.279871	0.38043	-0.676668	-1.23204	-0.143561	0.0146878
20003#1140874896	Treatment/medication code	334304/623(334927)	Medications	General health	CAT-MUL	-0.074621	-0.153597	0.0041744	0.0637363	0.0535114	-0.0245949	0.130742	0.176832	-0.0685103	-0.147011	0.0100455	0.087278	-0.0642444	-0.142869	0.0143685	0.109239	0.0969554	0.0188922	0.174663	0.0146904
41200#M534	Operative procedures - main OPCS	334950/18(334968)	Operations	General health	CAT-MUL	0.00324288	-0.462746	0.463088	0.989044	0.335711	-0.111398	0.76377	0.130863	0.179418	-0.281946	0.642712	0.446855	0.153768	-0.308671	0.616241	0.514621	0.550892	0.103866	0.989847	0.0146977
23297	Femur wards BMD (bone mineral density) (left)	3716	DXA assessment	General health	CONTINUOUS	-0.00825571	-0.0375573	0.0210459	0.580708	-0.00752109	-0.0369764	0.0219342	0.616669	0.0106185	-0.0192099	0.0404468	0.485253	-0.00267452	-0.03247	0.0271209	0.860312	0.0368849	0.00725076	0.066519	0.0147209
40011#8074	Histology of cancer tumour	334957/11(334968)	Cancer register	General health	CAT-MUL	-0.11141	-0.710996	0.478029	0.713371	0.0845752	-0.524996	0.645947	0.775209	0.163722	-0.427473	0.759517	0.588699	0.171108	-0.420491	0.762261	0.57067	0.696345	0.129307	1.25061	0.0147674
41202#B169	Diagnoses - main ICD10	334949/19(334968)	Diagnoses	General health	CAT-MUL	-0.145005	-0.59998	0.303703	0.529314	-0.0824643	-0.55896	0.359441	0.723405	-0.230331	-0.678586	0.219051	0.314516	-0.22905	-0.678614	0.220425	0.317908	-0.593021	-1.08008	-0.123906	0.0149407
20002#1496	Non-cancer illness code, self-reported	334916/11(334927)	Medical conditions	General health	CAT-MUL	-0.638343	-1.2522	-0.0362152	0.0394988	0.453421	-0.108441	0.992434	0.103724	0.256137	-0.33491	0.849986	0.396807	-0.239635	-0.831183	0.350643	0.426584	0.69656	0.128233	1.25211	0.0149452
40011#8076	Histology of cancer tumour	334893/75(334968)	Cancer register	General health	CAT-MUL	0.133964	-0.0921425	0.358626	0.244022	0.158676	-0.0635061	0.374703	0.155273	0.0958427	-0.130696	0.322832	0.40747	0.0651161	-0.161378	0.291489	0.573001	0.274782	0.0520802	0.494903	0.014976
25280	Mean L2 in external capsule on FA skeleton (right)	9105	Brain MRI	Brain and Cognition	CONTINUOUS	-0.00810733	-0.0458175	0.0296028	0.673487	-0.0163217	-0.0537609	0.0211175	0.392869	-0.000639283	-0.038414	0.0371354	0.97354	-0.00123571	-0.0389068	0.0364354	0.948738	-0.0465713	-0.0840922	-0.0090504	0.0150029
5375	Longest period of unenthusiasm / disinterest	29567	Psychosocial factors	Mental health	INTEGER	-0.00171417	-0.0130342	0.00960582	0.766617	0.00624374	-0.00508471	0.0175722	0.280022	0.0157534	0.00438819	0.0271185	0.00659481	0.0220922	0.0108695	0.0333149	0.000114375	0.0141597	0.0027467	0.0255726	0.0150316
23209	Femur neck BMD (bone mineral density) T-score (right)	3695	DXA assessment	General health	CONTINUOUS	0.0148632	-0.0154503	0.0451766	0.336455	-0.00265448	-0.0331168	0.0278078	0.864353	0.0203034	-0.0105578	0.0511645	0.197176	0.00767912	-0.0231456	0.0385038	0.625273	0.0380067	0.00737113	0.0686422	0.0150488
41204#M1398	Diagnoses - secondary ICD10	334801/167(334968)	Diagnoses	General health	CAT-MUL	0.0222837	-0.129602	0.173493	0.773194	-0.0338886	-0.188787	0.117268	0.664068	0.0947579	-0.0573183	0.247074	0.222363	0.0879957	-0.0638649	0.23982	0.256025	0.185058	0.0351296	0.33369	0.0151012
41202#I713	Diagnoses - main ICD10	334901/67(334968)	Diagnoses	General health	CAT-MUL	-0.0732662	-0.314515	0.166368	0.550327	-0.075561	-0.325244	0.163971	0.54427	-0.219806	-0.458208	0.0192606	0.0711244	-0.154544	-0.395217	0.0861004	0.208178	-0.307381	-0.557719	-0.0616305	0.0151206
40002#G309	Contributory (secondary) causes of death: ICD10	334950/18(334968)	Death register	General health	CAT-MUL	-0.062965	-0.529807	0.39829	0.790234	0.122389	-0.345266	0.562053	0.595081	0.308891	-0.156232	0.777034	0.194414	-0.0209234	-0.484149	0.442251	0.929466	0.545474	0.0996677	0.980652	0.0151507
22601#35313264	Job coding	83799/374(84173)	Employment history	Sociodemographics	CAT-MUL	-0.0768216	-0.179122	0.025227	0.140566	0.0124175	-0.0897247	0.112971	0.810168	0.0611445	-0.0406628	0.163098	0.239469	0.0204938	-0.0816222	0.122618	0.694062	-0.127908	-0.23158	-0.0249402	0.0152425
41202#J384	Diagnoses - main ICD10	334881/87(334968)	Diagnoses	General health	CAT-MUL	0.200081	-0.0100722	0.408938	0.0612283	-0.0107603	-0.226281	0.197707	0.920663	0.134127	-0.0776811	0.346357	0.215004	0.0368035	-0.174597	0.248182	0.732922	-0.268762	-0.487556	-0.0532826	0.0152439
20002#1143	Non-cancer illness code, self-reported	334417/510(334927)	Medical conditions	General health	CAT-MUL	0.0289939	-0.0579263	0.115696	0.512708	0.0950049	0.00946258	0.179545	0.0285198	0.0148737	-0.0719977	0.10182	0.737293	0.0872716	0.000365831	0.174163	0.0490177	-0.108592	-0.196583	-0.0211052	0.0152675
41210#Y472	Operative procedures - secondary OPCS	334801/167(334968)	Operations	General health	CAT-MUL	0.0327523	-0.119136	0.184011	0.671917	-0.145072	-0.304752	0.0102209	0.0708225	-0.0858241	-0.237234	0.0658282	0.266962	-0.0790415	-0.230958	0.072839	0.307785	-0.191153	-0.346519	-0.0374074	0.0153372
41200#E281	Operative procedures - main OPCS	334954/14(334968)	Operations	General health	CAT-MUL	0.366043	-0.155581	0.881475	0.166359	-0.0127092	-0.56503	0.495508	0.962267	-0.185243	-0.707204	0.339801	0.487879	-0.0338109	-0.559002	0.490902	0.899556	-0.698651	-1.27726	-0.145848	0.015342
41202#S0230	Diagnoses - main ICD10	334913/55(334968)	Diagnoses	General health	CAT-MUL	0.00173354	-0.263796	0.265304	0.989752	0.027771	-0.240549	0.285694	0.835829	0.0797477	-0.184306	0.344399	0.55435	0.0892297	-0.174861	0.353296	0.507793	0.31806	0.0590488	0.573527	0.0153483
41210#X411	Operative procedures - secondary OPCS	334954/14(334968)	Operations	General health	CAT-MUL	-0.741136	-1.28897	-0.203629	0.00740608	0.308492	-0.20089	0.792132	0.220455	-0.224954	-0.745215	0.29847	0.398176	0.192805	-0.331067	0.7167	0.470652	-0.700096	-1.27942	-0.145775	0.0153495
40011#9705	Histology of cancer tumour	334956/12(334968)	Cancer register	General health	CAT-MUL	0.131834	-0.436617	0.690415	0.646576	0.161281	-0.408816	0.691781	0.562776	-0.0495956	-0.613984	0.518698	0.863702	0.120078	-0.446943	0.686485	0.677981	0.662043	0.119407	1.19141	0.0153529
41200#K605	Operative procedures - main OPCS	334810/158(334968)	Operations	General health	CAT-MUL	0.0652351	-0.0905223	0.220346	0.410735	-0.0715355	-0.232228	0.0849671	0.376363	0.0329606	-0.122921	0.189152	0.678858	0.0400661	-0.116301	0.196376	0.615463	0.189657	0.0354553	0.342494	0.0154513
20550#1	Activities undertaken to treat anxiety	95784/13741(109525)	Anxiety	Mental health	CAT-MUL	0.0109344	-0.00711013	0.0289737	0.234888	0.00359963	-0.0144442	0.0216074	0.695504	0.0583757	0.0403105	0.0764481	2.41684e-10	0.0848786	0.0668407	0.102923	2.94141e-20	0.0222381	0.00422116	0.0402423	0.015519
20002#1229	Non-cancer illness code, self-reported	334819/108(334927)	Medical conditions	General health	CAT-MUL	0.00756767	-0.181676	0.195794	0.937359	-0.129336	-0.327998	0.0626769	0.193945	-0.053374	-0.241788	0.135397	0.579099	0.116285	-0.0725019	0.30507	0.227326	-0.238114	-0.432359	-0.0463831	0.0155759
4581	Financial situation satisfaction	110251	Psychosocial factors	Mental health	CAT-SIN	0.0190068	0.00800408	0.0300095	0.000709879	0.00948245	-0.00155906	0.020524	0.09233	-0.000603997	-0.0116404	0.0104324	0.914578	0.0200451	0.00904223	0.031048	0.000356126	-0.0136392	-0.0246921	-0.00258635	0.0155804
3064	Peak expiratory flow (PEF)	304936	Spirometry	General health	INTEGER	-0.00320852	-0.00607326	-0.000343785	0.0281515	0.00358522	0.000720751	0.00644969	0.0141623	-0.0132561	-0.016121	-0.0103912	1.20887e-19	-0.00353345	-0.00639794	-0.000668964	0.0156196	-0.00352933	-0.00639224	-0.000666416	0.0156838
41204#Z716	Diagnoses - secondary ICD10	334915/53(334968)	Diagnoses	General health	CAT-MUL	0.278745	0.0114133	0.544112	0.0402373	-0.0854942	-0.366927	0.183345	0.541724	-0.247379	-0.515247	0.021246	0.0706969	0.135913	-0.133487	0.405114	0.322579	0.322382	0.0589259	0.582281	0.0157171
845	Age completed full time education	224722	Sociodemographics	Sociodemographics	INTEGER	-0.0379771	-0.0457288	-0.0302253	7.88652e-22	-0.0135006	-0.0212354	-0.00576593	0.000623784	-0.0207395	-0.0284647	-0.0130144	1.42652e-07	-0.00825094	-0.0160002	-0.000501721	0.0368983	0.00953363	0.00179305	0.0172742	0.0157783
22601#53232905	Job coding	84156/17(84173)	Employment history	Sociodemographics	CAT-MUL	-0.0312151	-0.51078	0.439014	0.897526	0.318597	-0.14324	0.757272	0.16338	-0.125499	-0.601629	0.352518	0.606121	0.236812	-0.237583	0.709481	0.326745	-0.62503	-1.14376	-0.126955	0.0157786
23201	L1-L4 average height	3691	DXA assessment	General health	CONTINUOUS	-0.0053853	-0.0313838	0.0206132	0.684679	0.0144342	-0.0116207	0.0404891	0.277478	0.0041641	-0.0222667	0.0305949	0.757424	0.00907805	-0.0172975	0.0354536	0.499839	0.0323396	0.00608409	0.0585952	0.0157866
41202#L290	Diagnoses - main ICD10	334844/124(334968)	Diagnoses	General health	CAT-MUL	0.0838021	-0.0920465	0.258765	0.34906	0.0538539	-0.122275	0.225544	0.543583	0.0839039	-0.0923057	0.260425	0.351118	-0.19739	-0.373757	-0.0210863	0.0282367	0.212836	0.0390953	0.384865	0.0158139
41204#M234	Diagnoses - secondary ICD10	334728/240(334968)	Diagnoses	General health	CAT-MUL	0.0477945	-0.0787521	0.173886	0.458337	-0.0288273	-0.157613	0.0973723	0.657511	-0.119223	-0.245565	0.00726955	0.0645401	0.0485957	-0.0779716	0.175147	0.4517	-0.158163	-0.287214	-0.0302042	0.0158443
41200#A603	Operative procedures - main OPCS	334951/17(334968)	Operations	General health	CAT-MUL	0.356334	-0.116102	0.822863	0.13681	0.236919	-0.23176	0.681315	0.306572	0.0331003	-0.441058	0.509816	0.891463	0.283999	-0.192128	0.759688	0.242169	0.559318	0.099695	1.00945	0.0158561
25880	Volume of grey matter in Caudate (left)	10250	Brain MRI	Brain and Cognition	CONTINUOUS	0.00510865	-0.0136701	0.0238874	0.593866	-0.00976749	-0.0285564	0.00902144	0.30822	-0.0115945	-0.0305372	0.00734824	0.230246	0.00257338	-0.0163674	0.0215142	0.789998	0.0230754	0.00432529	0.0418255	0.0158664
41205#V779	Diagnoses - secondary ICD9	334947/21(334968)	Diagnoses	General health	CAT-MUL	0.213179	-0.212812	0.63406	0.32379	0.0990776	-0.331361	0.507512	0.641885	0.275376	-0.152	0.704028	0.207299	-0.337782	-0.764772	0.0902388	0.121598	-0.557125	-1.01955	-0.112059	0.0159941
2100	Seen a psychiatrist for nerves, anxiety, tension or depression	295992/37658(333650)	Psychosocial factors	Mental health	CAT-SIN	0.00613958	-0.00459604	0.0168728	0.262266	0.0128264	0.00211065	0.0235288	0.0188967	0.0467081	0.0359642	0.0574539	1.59019e-17	0.0832091	0.0724657	0.0939544	4.83023e-52	0.0131702	0.00244497	0.0238904	0.0160651
41202#T393	Diagnoses - main ICD10	334805/163(334968)	Diagnoses	General health	CAT-MUL	-0.0475835	-0.201959	0.106072	0.544817	0.0870537	-0.0652144	0.236136	0.257197	0.129077	-0.0247575	0.283081	0.100255	0.0432325	-0.110355	0.196729	0.581033	0.185799	0.0337995	0.33655	0.0161309
41204#D130	Diagnoses - secondary ICD10	334948/20(334968)	Diagnoses	General health	CAT-MUL	-0.337493	-0.784927	0.104261	0.136693	0.159002	-0.279058	0.573468	0.462676	-0.139954	-0.577128	0.298843	0.531042	0.235404	-0.202778	0.673477	0.292265	-0.571962	-1.04708	-0.113854	0.0161736
41210#T878	Operative procedures - secondary OPCS	334449/519(334968)	Operations	General health	CAT-MUL	-0.0358739	-0.122253	0.0502895	0.415066	-0.0326666	-0.120059	0.0535237	0.460613	0.00128011	-0.0848537	0.0874927	0.976773	-0.0540611	-0.140264	0.0321323	0.218983	-0.106663	-0.193899	-0.0199249	0.0162443
41204#J181	Diagnoses - secondary ICD10	333131/1837(334968)	Diagnoses	General health	CAT-MUL	0.0353785	-0.0104752	0.081175	0.130222	-0.0215884	-0.0678734	0.0243631	0.358845	-0.000106983	-0.0460356	0.0458434	0.996358	-0.00758159	-0.0535371	0.0383705	0.746411	-0.0565708	-0.102792	-0.0104878	0.0162811
6014	Doctor restricts physical activity due to heart condition	50514	ECG during exercise	General health	CAT-SIN	0.00666748	-0.0355102	0.0488451	0.756685	-0.0062409	-0.0486421	0.0361603	0.772976	0.020194	-0.0220741	0.0624622	0.349067	0.0324456	-0.00991695	0.0748082	0.133318	-0.0521329	-0.0946805	-0.00958518	0.0163293
41204#Q658	Diagnoses - secondary ICD10	334930/38(334968)	Diagnoses	General health	CAT-MUL	0.149583	-0.168006	0.464213	0.353676	-0.123282	-0.46146	0.196141	0.46118	0.231102	-0.0880034	0.551018	0.156314	-0.0239164	-0.342325	0.29417	0.882896	0.378061	0.0668447	0.684614	0.0163967
41202#N871	Diagnoses - main ICD10	334602/366(334968)	Diagnoses	General health	CAT-MUL	-0.0613919	-0.164574	0.0414995	0.242881	-0.0450588	-0.149746	0.0578797	0.394802	-0.00377959	-0.106438	0.0989724	0.9425	0.00128973	-0.101432	0.103986	0.980365	-0.127184	-0.231458	-0.0235764	0.0164679
41210#W702	Operative procedures - secondary OPCS	334957/11(334968)	Operations	General health	CAT-MUL	-0.185219	-0.785501	0.40496	0.541733	-0.168141	-0.825537	0.420446	0.593207	-0.0937546	-0.682972	0.499263	0.75589	-0.0826596	-0.674188	0.508839	0.784077	0.685339	0.117608	1.23984	0.0164888
22702	Home location - east co-ordinate (rounded)	334961	Home locations	Sociodemographics	INTEGER	0.0039261	0.000724694	0.00712751	0.0162331	0.00210842	-0.00109227	0.00530912	0.196666	-0.000105684	-0.00330704	0.00309567	0.94841	0.00118576	-0.0020155	0.00438703	0.46785	0.00391492	0.000714182	0.00711567	0.016517
20516	Recent restlessness	109670	Anxiety	Mental health	CAT-SIN	0.0148941	-0.00334601	0.0331342	0.109501	0.00391602	-0.0142793	0.0221114	0.673148	0.029817	0.0115746	0.0480593	0.0013576	0.0402166	0.0220543	0.0583789	1.42607e-05	0.0221446	0.004038	0.0402513	0.0165269
25852	Volume of grey matter in Lingual Gyrus (left)	10250	Brain MRI	Brain and Cognition	CONTINUOUS	0.00416218	-0.0125722	0.0208966	0.625886	0.0070525	-0.00969118	0.0237962	0.409026	-0.00813767	-0.0250186	0.00874321	0.344711	-0.0157163	-0.0325923	0.00115973	0.0679562	0.0204346	0.00372577	0.0371435	0.016535
40011#8090	Histology of cancer tumour	323514/11454(334968)	Cancer register	General health	CAT-MUL	-0.0138935	-0.0326526	0.00485621	0.146511	0.0031262	-0.0156302	0.0218332	0.743585	-0.0105131	-0.0292653	0.00824211	0.271882	-0.0204412	-0.0392075	-0.00167593	0.0327644	0.0228643	0.00414716	0.0415622	0.0165988
41210#N304	Operative procedures - secondary OPCS	334954/14(334968)	Operations	General health	CAT-MUL	0.0934297	-0.430581	0.610398	0.724928	0.0864557	-0.451046	0.58582	0.742143	-0.570671	-1.08984	-0.0491798	0.0315865	0.275478	-0.248499	0.799341	0.302705	-0.689802	-1.26772	-0.137198	0.0166071
40001#F019	Underlying (primary) cause of death: ICD10	334956/12(334968)	Death register	General health	CAT-MUL	-0.28152	-0.858788	0.286456	0.335149	-0.347929	-1.01829	0.241138	0.273941	-0.505657	-1.06629	0.0577371	0.0776965	-0.175662	-0.74312	0.392119	0.544201	-0.757919	-1.39633	-0.153357	0.0166125
41200#L133	Operative procedures - main OPCS	334699/269(334968)	Operations	General health	CAT-MUL	-0.0246015	-0.144502	0.0948524	0.687012	0.041995	-0.0771597	0.159132	0.485842	0.00916738	-0.110429	0.12889	0.880639	0.0225087	-0.0971112	0.142097	0.71223	-0.148047	-0.269702	-0.027373	0.0166183
20088#347	Types of spreads/sauces consumed	46700/819(47519)	Spreads/sauces/cooking oils yesterday	Sociodemographics	CAT-MUL	-0.0523882	-0.121853	0.0169595	0.139028	-0.0115487	-0.0813009	0.0574713	0.744227	0.00188683	-0.0672705	0.0711211	0.957377	-0.00113048	-0.0702862	0.0680216	0.974439	0.0838085	0.0150442	0.152312	0.0166932
41204#M4950	Diagnoses - secondary ICD10	334953/15(334968)	Diagnoses	General health	CAT-MUL	0.321643	-0.183388	0.821428	0.209468	-0.157942	-0.713809	0.347331	0.556773	0.258108	-0.251698	0.771638	0.322837	0.0147096	-0.4937	0.521716	0.954726	0.587682	0.0995389	1.06266	0.0167271
41202#S0210	Diagnoses - main ICD10	334891/77(334968)	Diagnoses	General health	CAT-MUL	0.0205023	-0.203331	0.242881	0.857056	0.00769573	-0.219195	0.226923	0.946018	-0.143817	-0.366712	0.0795466	0.206485	-0.0710982	-0.2948	0.152436	0.533153	-0.28037	-0.511927	-0.0523683	0.0167508
41201#W235	External causes	334948/20(334968)	Diagnoses	General health	CAT-MUL	-0.135834	-0.581256	0.303383	0.547163	-0.0548898	-0.517524	0.375219	0.808572	-0.0196229	-0.456316	0.418753	0.929961	0.340717	-0.0986322	0.780077	0.128411	-0.565864	-1.03792	-0.109404	0.0167734
41230#5H2	PCT where patients GP was registered	333848/1120(334968)	Admission and discharge	General health	CAT-MUL	-0.0781318	-0.13705	-0.0193249	0.00927897	-0.00170049	-0.0606113	0.0566861	0.954678	0.00733178	-0.0514893	0.0661833	0.807047	-0.00968055	-0.0683816	0.0490131	0.74651	-0.0721983	-0.131482	-0.0131412	0.0167774
41200#W308	Operative procedures - main OPCS	334952/16(334968)	Operations	General health	CAT-MUL	-0.0417689	-0.535982	0.445476	0.86748	-0.0107238	-0.523118	0.464081	0.965823	-0.504829	-0.990781	-0.0166765	0.0422391	-0.203167	-0.692561	0.286087	0.415745	-0.638613	-1.17412	-0.124492	0.0169544
41200#S149	Operative procedures - main OPCS	334958/10(334968)	Operations	General health	CAT-MUL	0.41362	-0.199874	1.01682	0.182548	0.431063	-0.160809	0.996213	0.14088	0.364661	-0.2579	0.991266	0.252442	0.19745	-0.422253	0.816341	0.532071	0.713497	0.119105	1.29354	0.0170629
41205#4939	Diagnoses - secondary ICD9	334920/48(334968)	Diagnoses	General health	CAT-MUL	0.216892	-0.0646052	0.495956	0.12932	-0.0619347	-0.355107	0.218407	0.671407	0.109627	-0.173133	0.392902	0.447753	0.176412	-0.107347	0.460075	0.222936	0.334069	0.0575922	0.606815	0.0170637
41204#M2304	Diagnoses - secondary ICD10	334956/12(334968)	Diagnoses	General health	CAT-MUL	0.306231	-0.256137	0.861369	0.282505	0.18208	-0.384781	0.711104	0.51167	-0.449672	-1.01253	0.115595	0.118215	-0.339988	-0.907572	0.22685	0.240123	0.653359	0.109518	1.18493	0.0170649
41204#N904	Diagnoses - secondary ICD10	334894/74(334968)	Diagnoses	General health	CAT-MUL	0.21244	-0.014249	0.437535	0.0652937	-0.0599278	-0.2965	0.167824	0.612426	-0.086485	-0.313888	0.141444	0.456551	0.123544	-0.104516	0.351553	0.288296	-0.284983	-0.521101	-0.052627	0.0170687
23212	Femur total BMD (bone mineral density) (right)	3706	DXA assessment	General health	CONTINUOUS	0.0145875	-0.0134378	0.0426129	0.307548	0.00420042	-0.0240043	0.0324051	0.770314	0.0218904	-0.00662692	0.0504078	0.13241	0.00466587	-0.0238377	0.0331695	0.748274	0.0344977	0.0061397	0.0628557	0.017125
41203#5275	Diagnoses - main ICD9	334954/14(334968)	Diagnoses	General health	CAT-MUL	0.153542	-0.371713	0.66998	0.563336	-0.0368486	-0.587757	0.470977	0.890711	-0.365604	-0.882562	0.156313	0.167946	-0.430134	-0.958045	0.0959239	0.109568	-0.685832	-1.26405	-0.133848	0.0172045
41204#O411	Diagnoses - secondary ICD10	334957/11(334968)	Diagnoses	General health	CAT-MUL	0.103596	-0.489756	0.690527	0.730661	-0.212513	-0.886289	0.38572	0.507938	-0.17935	-0.778419	0.420831	0.557465	0.167587	-0.424983	0.762042	0.579952	-0.774551	-1.42667	-0.149272	0.017234
41210#E092	Operative procedures - secondary OPCS	334951/17(334968)	Operations	General health	CAT-MUL	-0.403332	-0.891252	0.0772264	0.102466	-0.224241	-0.754431	0.258256	0.382266	-0.0976969	-0.571049	0.378234	0.686662	-0.0693483	-0.545865	0.406564	0.775321	-0.615549	-1.1326	-0.118099	0.0172623
40006#C099	Type of cancer: ICD10	334836/132(334968)	Cancer register	General health	CAT-MUL	-0.0266838	-0.197943	0.143721	0.759488	0.145191	-0.0219937	0.308813	0.0851297	0.00375353	-0.166775	0.174542	0.965616	0.0544766	-0.116202	0.225096	0.531518	0.20362	0.0351855	0.370481	0.0172746
41204#D211	Diagnoses - secondary ICD10	334954/14(334968)	Diagnoses	General health	CAT-MUL	-0.113781	-0.64435	0.408207	0.671712	-0.0276506	-0.580136	0.480436	0.91803	0.0409084	-0.483571	0.568428	0.878852	-0.258666	-0.783249	0.265474	0.333582	0.605516	0.100708	1.09877	0.0172769
41204#Z960	Diagnoses - secondary ICD10	333865/1103(334968)	Diagnoses	General health	CAT-MUL	0.014281	-0.044872	0.0733372	0.635804	0.0180853	-0.0410889	0.0767334	0.54734	-0.00892667	-0.0680883	0.0502702	0.767501	-0.0110028	-0.0702081	0.0481979	0.715666	-0.0723478	-0.132052	-0.0128754	0.0173274
41202#C810	Diagnoses - main ICD10	334955/13(334968)	Diagnoses	General health	CAT-MUL	-0.230801	-0.783978	0.313081	0.409288	0.142865	-0.408421	0.656964	0.596519	0.318249	-0.226862	0.866189	0.253825	0.0196082	-0.527203	0.5656	0.943941	0.625182	0.103277	1.13503	0.0173824
25881	Volume of grey matter in Caudate (right)	10250	Brain MRI	Brain and Cognition	CONTINUOUS	0.0079079	-0.0107077	0.0265235	0.405039	-0.0119617	-0.0305872	0.00666382	0.208103	-0.00651168	-0.025291	0.0122677	0.496716	-0.00394946	-0.0227259	0.014827	0.680121	0.0225546	0.00396694	0.0411423	0.0173997
4080	Systolic blood pressure, automated reading	315732	Blood pressure	General health	INTEGER	0.00117561	-0.00207848	0.00442969	0.478896	-0.00340853	-0.00666355	-0.000153516	0.0401307	0.0024404	-0.000813995	0.0056948	0.141633	-0.00199041	-0.00524337	0.00126256	0.230429	-0.00394635	-0.00720077	-0.000691929	0.0174696
41202#G039	Diagnoses - main ICD10	334927/41(334968)	Diagnoses	General health	CAT-MUL	-0.179788	-0.490161	0.127784	0.254041	-0.0222825	-0.338589	0.278991	0.887256	-0.214309	-0.518645	0.0909553	0.168168	-0.429582	-0.735761	-0.123454	0.00595387	-0.386213	-0.708536	-0.0712514	0.0174724
20110#6	Illnesses of mother	289809/17998(307807)	Family history	Sociodemographics	CAT-MUL	0.0215154	0.00644023	0.0365851	0.00514389	0.00402709	-0.0110505	0.0190742	0.60025	0.0222596	0.00716848	0.037353	0.00384189	0.0165736	0.00149055	0.0316567	0.0312616	-0.0183093	-0.0334172	-0.0032143	0.0174826
41230#5EQ	PCT where patients GP was registered	333562/1406(334968)	Admission and discharge	General health	CAT-MUL	0.0902504	0.0379296	0.1425	0.000716574	0.00826075	-0.0443569	0.0604568	0.757347	-0.00222181	-0.0546598	0.0502456	0.933835	0.00371623	-0.0488617	0.0562864	0.889812	-0.0640751	-0.117014	-0.011311	0.0174911
41202#Z097	Diagnoses - main ICD10	334904/64(334968)	Diagnoses	General health	CAT-MUL	0.0488172	-0.196707	0.292661	0.695737	-0.00627894	-0.256825	0.234861	0.960011	0.177344	-0.0683632	0.423652	0.157651	0.0650713	-0.180216	0.310225	0.602972	0.289314	0.0490035	0.526542	0.017516
22601#41133206	Job coding	79661/4512(84173)	Employment history	Sociodemographics	CAT-MUL	0.00523283	-0.0248601	0.0353068	0.733158	-0.000210674	-0.0303863	0.0298414	0.98906	0.0264662	-0.00365316	0.0565969	0.0850807	0.0363944	0.00631176	0.0664818	0.0177383	-0.0365385	-0.0667254	-0.00640451	0.0175739
22617#4113	Job SOC coding	79661/4512(84173)	Employment history	Sociodemographics	CAT-MUL	0.00523283	-0.0248601	0.0353068	0.733158	-0.000210674	-0.0303863	0.0298414	0.98906	0.0264662	-0.00365316	0.0565969	0.0850807	0.0363944	0.00631176	0.0664818	0.0177383	-0.0365385	-0.0667254	-0.00640451	0.0175739
41230#5CV	PCT where patients GP was registered	334937/31(334968)	Admission and discharge	General health	CAT-MUL	-0.044188	-0.398919	0.30698	0.806147	-0.0382745	-0.40507	0.308066	0.832831	-0.283529	-0.633472	0.0676686	0.112945	0.243561	-0.108325	0.595263	0.174772	-0.446115	-0.819676	-0.082572	0.0175951
41204#S9200	Diagnoses - secondary ICD10	334930/38(334968)	Diagnoses	General health	CAT-MUL	-0.00439119	-0.327958	0.315988	0.978671	0.166904	-0.150995	0.472354	0.292694	-0.243371	-0.563533	0.0779725	0.136964	0.0249336	-0.298214	0.347577	0.879691	0.379178	0.0635318	0.689959	0.0175964
22601#54922904	Job coding	84029/144(84173)	Employment history	Sociodemographics	CAT-MUL	0.0611684	-0.102874	0.224548	0.463963	0.0882635	-0.0738594	0.246683	0.280092	0.0130508	-0.149827	0.176323	0.875359	0.0359341	-0.12826	0.200096	0.667914	-0.202647	-0.370992	-0.0362232	0.0176351
41204#Z752	Diagnoses - secondary ICD10	334929/39(334968)	Diagnoses	General health	CAT-MUL	-0.0566338	-0.372113	0.256167	0.723777	-0.0572873	-0.385517	0.254043	0.724786	-0.133006	-0.44611	0.181061	0.405722	-0.0519394	-0.366055	0.262133	0.745833	-0.396104	-0.727317	-0.0727301	0.0176372
20003#1141172924	Treatment/medication code	334491/436(334927)	Medications	General health	CAT-MUL	-0.0455713	-0.139858	0.0484557	0.342774	0.0520225	-0.0415025	0.144286	0.272227	-0.0528434	-0.146725	0.0411272	0.270124	-0.0401984	-0.134218	0.0538082	0.401963	-0.114969	-0.210252	-0.0202738	0.0176661
41210#B332	Operative procedures - secondary OPCS	334815/153(334968)	Operations	General health	CAT-MUL	-0.101416	-0.261071	0.0574956	0.212052	0.101153	-0.0557917	0.254773	0.201414	0.0881802	-0.0705639	0.247162	0.276633	0.0370126	-0.121615	0.195593	0.647391	0.188887	0.0321479	0.344317	0.0176853
20003#1140865538	Treatment/medication code	334916/11(334927)	Medications	General health	CAT-MUL	-0.0753174	-0.673923	0.513026	0.803491	0.124747	-0.476227	0.681287	0.670076	0.0220595	-0.566355	0.614505	0.941637	0.553979	-0.0374392	1.14466	0.0661417	0.677825	0.110473	1.23296	0.0177302
41202#K29	Diagnoses - main ICD10	333993/975(334968)	Diagnoses	General health	CAT-MUL	0.0328622	-0.0300284	0.0956401	0.305334	0.00928632	-0.0537671	0.0717386	0.771763	0.0735879	0.0105992	0.136617	0.0220768	0.0173582	-0.045591	0.0803	0.588857	-0.0765528	-0.140063	-0.0133026	0.0179151
5156	3mm asymmetry index (left)	67687	Eye measures	General health	CONTINUOUS	0.00144517	-0.00607347	0.00896381	0.706373	0.00295169	-0.00454225	0.0104456	0.440118	-0.0022786	-0.00977361	0.00521641	0.551264	0.00244929	-0.0050552	0.00995379	0.522371	-0.00908364	-0.0166077	-0.00155958	0.0179713
41200#X481	Operative procedures - main OPCS	334575/393(334968)	Operations	General health	CAT-MUL	0.0808354	-0.0179295	0.179314	0.108166	0.0418562	-0.0567831	0.139084	0.402097	0.00543964	-0.0935013	0.104474	0.91423	-0.0207467	-0.119703	0.0781963	0.681114	-0.120626	-0.220992	-0.0209241	0.0181014
41230#5KF	PCT where patients GP was registered	331426/3542(334968)	Admission and discharge	General health	CAT-MUL	0.0315714	-0.00164881	0.0647613	0.0623845	0.0158241	-0.0173115	0.0488006	0.348101	0.0141723	-0.0190698	0.047425	0.40345	0.0101744	-0.0231243	0.0434703	0.549244	0.0398844	0.00676115	0.0729464	0.0181644
20435	Difficulty concentrating during worst depression	11602/42939(54541)	Depression	Mental health	CAT-SIN	-0.00681106	-0.0275714	0.0139534	0.520241	0.00748884	-0.0131757	0.0281914	0.477919	0.0228515	0.0020802	0.0436238	0.0310646	0.0397769	0.0190853	0.0604735	0.000164971	0.0249844	0.0042554	0.0457311	0.0182081
23213	Femur total BMD (bone mineral density) T-score (right)	3685	DXA assessment	General health	CONTINUOUS	0.0141864	-0.0161388	0.0445115	0.359103	0.00279851	-0.0277142	0.0333112	0.857304	0.0230904	-0.007788	0.0539688	0.142703	0.00525389	-0.0255975	0.0361053	0.738485	0.0369247	0.00625616	0.0675933	0.0182994
20004#1523	Operation code	334471/456(334927)	Operations	General health	CAT-MUL	0.0161126	-0.0759092	0.107908	0.731141	0.0504971	-0.0410146	0.140793	0.276155	-0.0577069	-0.149651	0.0343285	0.21887	0.0399142	-0.0522779	0.132092	0.396088	-0.112024	-0.205448	-0.019191	0.0183862
41204#H439	Diagnoses - secondary ICD10	334957/11(334968)	Diagnoses	General health	CAT-MUL	0.523973	-0.0584981	1.09792	0.0755856	0.00493054	-0.621889	0.577324	0.987026	-0.113424	-0.697856	0.476537	0.704988	-0.704958	-1.29338	-0.114211	0.0190707	0.675011	0.106843	1.23186	0.0184387
41204#K575	Diagnoses - secondary ICD10	334947/21(334968)	Diagnoses	General health	CAT-MUL	0.0476	-0.381599	0.4713	0.826809	-0.059007	-0.509124	0.360439	0.789247	-0.0281251	-0.454763	0.400507	0.897448	0.493843	0.0671303	0.91971	0.0231646	0.492675	0.0780797	0.898932	0.0185465
41202#M179	Diagnoses - main ICD10	326786/8182(334968)	Diagnoses	General health	CAT-MUL	0.0125489	-0.00946736	0.0345527	0.263794	-0.00855332	-0.0306551	0.0134768	0.447408	-0.0112772	-0.0333013	0.0107514	0.31563	0.0243767	0.00233287	0.0464205	0.0302052	-0.0265049	-0.0485907	-0.00444891	0.0185861
41210#Z312	Operative procedures - secondary OPCS	334936/32(334968)	Operations	General health	CAT-MUL	-0.135163	-0.485656	0.211835	0.447428	-0.037935	-0.399162	0.303491	0.831873	0.0477801	-0.2982	0.395034	0.787017	0.0532968	-0.293567	0.40004	0.763251	-0.434424	-0.801484	-0.0770527	0.0186599
41204#O324	Diagnoses - secondary ICD10	334943/25(334968)	Diagnoses	General health	CAT-MUL	-0.323784	-0.723296	0.0718165	0.110385	0.0304525	-0.372956	0.410697	0.87846	0.192321	-0.20307	0.589553	0.341458	-0.370401	-0.763051	0.0209265	0.0639963	-0.49336	-0.910448	-0.0873343	0.0187146
41210#H024	Operative procedures - secondary OPCS	334648/320(334968)	Operations	General health	CAT-MUL	0.0409479	-0.0686999	0.15025	0.463491	-0.0599789	-0.172292	0.0503107	0.290722	-0.101624	-0.211044	0.0079125	0.0688573	0.0383386	-0.071315	0.147979	0.493148	-0.133087	-0.24448	-0.0225077	0.0187539
23291	Femur total BMD (bone mineral density) (left)	3702	DXA assessment	General health	CONTINUOUS	0.00601115	-0.0222576	0.0342799	0.676769	0.00578281	-0.0226136	0.0341792	0.689718	0.0157356	-0.0130228	0.044494	0.283442	-0.000281969	-0.0289953	0.0284314	0.98464	0.0342613	0.00569115	0.0628315	0.0187674
41210#W153	Operative procedures - secondary OPCS	334093/875(334968)	Operations	General health	CAT-MUL	-0.0168536	-0.0834214	0.0495844	0.619393	-0.0186247	-0.0857694	0.0478227	0.58468	-0.036117	-0.102503	0.0303133	0.286443	0.0149417	-0.0515063	0.0813829	0.659395	0.0790732	0.0129926	0.1449	0.0187787
6160#1	Leisure/social activities	233324/100821(334145)	Psychosocial factors	Mental health	CAT-MUL	-0.00819006	-0.0156054	-0.000775564	0.0303978	-0.00655611	-0.0139741	0.000858353	0.0831558	-0.00749868	-0.0149119	-8.54711e-05	0.0474152	-0.00744748	-0.0148604	-3.48184e-05	0.0489359	0.00888013	0.00146946	0.0162897	0.0188345
41210#Y669	Operative procedures - secondary OPCS	334870/98(334968)	Operations	General health	CAT-MUL	-0.091554	-0.291141	0.106888	0.367227	-0.00295064	-0.204478	0.192438	0.976729	0.107366	-0.0908984	0.306034	0.289012	-0.0196556	-0.217835	0.178464	0.845848	-0.242902	-0.447208	-0.0414418	0.0189238
41210#A684	Operative procedures - secondary OPCS	334931/37(334968)	Operations	General health	CAT-MUL	0.22317	-0.0975347	0.540828	0.170544	0.170229	-0.147566	0.475647	0.283109	0.121247	-0.201292	0.444753	0.461958	0.141856	-0.180773	0.464242	0.388609	0.374332	0.0590238	0.684574	0.0189436
41204#I890	Diagnoses - secondary ICD10	334673/295(334968)	Diagnoses	General health	CAT-MUL	-0.0296928	-0.144221	0.0844582	0.61076	-0.0577169	-0.174665	0.0570358	0.328669	-0.0504828	-0.164544	0.0637117	0.385963	0.0984426	-0.0157929	0.212662	0.0911951	0.134982	0.0218219	0.2474	0.0189887
40002#I802	Contributory (secondary) causes of death: ICD10	334907/61(334968)	Death register	General health	CAT-MUL	-0.194931	-0.448551	0.05687	0.130556	0.227269	-0.0159372	0.463662	0.0628475	-0.0263473	-0.277049	0.22502	0.83702	-0.0217408	-0.273021	0.229474	0.865327	0.29266	0.0462584	0.535801	0.0190762
22601#23143401	Job coding	77117/7056(84173)	Employment history	Sociodemographics	CAT-MUL	-0.0109854	-0.0355169	0.0135336	0.379981	-0.00450651	-0.0291059	0.0200161	0.719123	0.00626846	-0.0182756	0.030819	0.616714	0.000221826	-0.0243292	0.0247734	0.985871	0.0292854	0.00477851	0.0537655	0.0191054
22617#2314	Job SOC coding	77117/7056(84173)	Employment history	Sociodemographics	CAT-MUL	-0.0109854	-0.0355169	0.0135336	0.379981	-0.00450651	-0.0291059	0.0200161	0.719123	0.00626846	-0.0182756	0.030819	0.616714	0.000221826	-0.0243292	0.0247734	0.985871	0.0292854	0.00477851	0.0537655	0.0191054
41202#K388	Diagnoses - main ICD10	334908/60(334968)	Diagnoses	General health	CAT-MUL	0.259132	0.00757316	0.508922	0.042749	0.0408332	-0.215033	0.287362	0.749641	-0.0562429	-0.308766	0.19687	0.662827	-0.104917	-0.358279	0.148326	0.416889	0.295217	0.0466384	0.540596	0.0191081
40006#C55	Type of cancer: ICD10	334938/30(334968)	Cancer register	General health	CAT-MUL	-0.138721	-0.501276	0.219502	0.45058	0.214455	-0.136895	0.551406	0.220616	-0.169617	-0.526322	0.188223	0.35209	-0.144712	-0.502372	0.213167	0.427944	0.414106	0.0647784	0.758011	0.0191257
22601#92423456	Job coding	84159/14(84173)	Employment history	Sociodemographics	CAT-MUL	0.00750139	-0.521759	0.527959	0.977653	-0.198864	-0.784161	0.328073	0.479977	-0.156373	-0.67915	0.369236	0.558725	-0.476808	-1.00345	0.0481622	0.0753782	-0.669954	-1.24286	-0.119882	0.0191791
41201#W198	External causes	334756/212(334968)	Diagnoses	General health	CAT-MUL	0.00636967	-0.128583	0.140797	0.926148	0.0105609	-0.125229	0.143593	0.877552	-0.154209	-0.288428	-0.0197882	0.0244343	-0.106122	-0.24093	0.0286699	0.122823	-0.163264	-0.300616	-0.0271609	0.0192507
41200#K608	Operative procedures - main OPCS	334925/43(334968)	Operations	General health	CAT-MUL	-0.00446799	-0.304676	0.293259	0.976631	0.199184	-0.0930788	0.481305	0.173132	-0.158787	-0.456636	0.140009	0.296828	-0.231472	-0.530749	0.0677755	0.129526	0.346636	0.0539375	0.634775	0.0192715
41200#B301	Operative procedures - main OPCS	334706/262(334968)	Operations	General health	CAT-MUL	-0.0620685	-0.18396	0.0593911	0.317398	-0.050711	-0.174813	0.0709372	0.418401	0.0467306	-0.0745134	0.168114	0.450254	0.0175726	-0.103744	0.138869	0.776468	0.142901	0.0227686	0.262248	0.0193226
20544#12	Mental health problems ever diagnosed by a professional	108951/317(109268)	Mental distress	Mental health	CAT-MUL	0.0372468	-0.0735414	0.147721	0.509311	-0.0238916	-0.135903	0.0862058	0.673162	-0.00390968	-0.114812	0.107124	0.944942	0.104386	-0.00579428	0.214602	0.0633522	0.130404	0.0207212	0.239415	0.0194058
41202#H050	Diagnoses - main ICD10	334911/57(334968)	Diagnoses	General health	CAT-MUL	-0.154662	-0.417383	0.106064	0.246722	-0.284845	-0.573135	-0.0119256	0.0461523	0.142224	-0.117522	0.402637	0.283779	-0.0105514	-0.270327	0.249162	0.936536	-0.319215	-0.589558	-0.0539009	0.0194334
25281	Mean L2 in external capsule on FA skeleton (left)	9105	Brain MRI	Brain and Cognition	CONTINUOUS	0.00164074	-0.0360977	0.0393791	0.932093	-0.0134576	-0.0509071	0.0239919	0.481245	-0.0179545	-0.0556072	0.0196981	0.350009	-0.00412462	-0.0419161	0.0336668	0.830616	-0.0445734	-0.0819554	-0.00719138	0.0194579
41200#C191	Operative procedures - main OPCS	334898/70(334968)	Operations	General health	CAT-MUL	-0.0322206	-0.267599	0.201521	0.787736	0.0731562	-0.161207	0.299911	0.533445	0.286633	0.051415	0.522318	0.0170281	-0.029656	-0.264116	0.204639	0.804131	0.272828	0.0424459	0.500317	0.0194718
23241	Trunk BMD (bone mineral density)	3705	DXA assessment	General health	CONTINUOUS	0.0108702	-0.015282	0.0370224	0.415165	-0.00865663	-0.0349733	0.01766	0.519016	0.00246125	-0.0241826	0.0291052	0.856289	-0.00303728	-0.0296764	0.0236018	0.823128	0.0315662	0.00508758	0.0580448	0.0194759
41232#12	Administrative and legal statuses	334932/36(334968)	Admission and discharge	General health	CAT-MUL	0.317996	-0.00560597	0.638466	0.0529238	0.0559184	-0.274758	0.371557	0.733821	0.0703439	-0.256453	0.398096	0.673571	0.114842	-0.211962	0.441369	0.490785	0.37711	0.0580531	0.691099	0.0194805
41210#J404	Operative procedures - secondary OPCS	334914/54(334968)	Operations	General health	CAT-MUL	-0.0187303	-0.286778	0.247218	0.890635	0.0949434	-0.171221	0.35162	0.475801	0.164112	-0.103199	0.432216	0.229565	0.0331381	-0.234047	0.300138	0.807876	-0.328951	-0.607753	-0.0556079	0.0194815
41202#M670	Diagnoses - main ICD10	334949/19(334968)	Diagnoses	General health	CAT-MUL	-0.346115	-0.805832	0.107326	0.137246	-0.168511	-0.661013	0.284107	0.482151	0.0491003	-0.399795	0.500163	0.830654	-0.000967088	-0.451275	0.449077	0.99664	-0.567868	-1.05319	-0.0994256	0.0194819
20003#1140872320	Treatment/medication code	334917/10(334927)	Medications	General health	CAT-MUL	-0.0212409	-0.647697	0.593308	0.946488	0.387824	-0.208531	0.956383	0.188048	-0.0307987	-0.650617	0.593301	0.922693	0.190444	-0.431858	0.812143	0.548503	-0.809148	-1.50985	-0.148334	0.0194898
41204#H268	Diagnoses - secondary ICD10	334890/78(334968)	Diagnoses	General health	CAT-MUL	0.053945	-0.168136	0.274655	0.632962	-0.135375	-0.370342	0.0902325	0.248611	0.0179412	-0.203922	0.240321	0.874209	-0.034388	-0.256209	0.187521	0.7613	-0.271516	-0.501386	-0.0454595	0.0195404
41204#S3250	Diagnoses - secondary ICD10	334841/127(334968)	Diagnoses	General health	CAT-MUL	0.0317203	-0.142629	0.205202	0.72073	-0.0576718	-0.236754	0.116301	0.521629	0.0252069	-0.148761	0.199499	0.776624	0.254403	0.0803621	0.428393	0.00416483	0.203537	0.031796	0.373657	0.0195875
41202#N320	Diagnoses - main ICD10	333754/1214(334968)	Diagnoses	General health	CAT-MUL	-0.0182905	-0.0748491	0.0381811	0.525857	0.0136905	-0.0427864	0.0696896	0.63323	-0.0582948	-0.114799	-0.00176213	0.043214	0.0482874	-0.00830427	0.104876	0.0944332	-0.0677319	-0.124724	-0.0109511	0.0196091
41202#K822	Diagnoses - main ICD10	334949/19(334968)	Diagnoses	General health	CAT-MUL	0.0783666	-0.372456	0.524193	0.731803	-0.326384	-0.847111	0.144573	0.194206	-0.17061	-0.620392	0.281325	0.458296	0.348344	-0.102354	0.799247	0.129898	0.511839	0.0763466	0.93697	0.0196458
41202#T855	Diagnoses - main ICD10	334758/210(334968)	Diagnoses	General health	CAT-MUL	0.0988998	-0.036097	0.233385	0.150249	-0.0477693	-0.186133	0.0875702	0.49367	-0.0516902	-0.186875	0.0836775	0.453903	0.11893	-0.0164207	0.254255	0.0850005	0.158718	0.0248362	0.291576	0.0196637
41202#C249	Diagnoses - main ICD10	334945/23(334968)	Diagnoses	General health	CAT-MUL	-0.318103	-0.735084	0.0938127	0.132443	0.242493	-0.15662	0.624391	0.221786	0.283408	-0.126446	0.694975	0.176218	0.0762795	-0.332687	0.485089	0.714639	0.46736	0.0704308	0.857088	0.019772
41200#F149	Operative procedures - main OPCS	334946/22(334968)	Operations	General health	CAT-MUL	-0.00597143	-0.427153	0.409981	0.97769	0.254309	-0.152933	0.643608	0.208917	-0.133341	-0.550744	0.285608	0.532041	0.250046	-0.168321	0.668393	0.241345	0.480663	0.0723904	0.881775	0.0198185
25110	Mean MD in corticospinal tract on FA skeleton (right)	9105	Brain MRI	Brain and Cognition	CONTINUOUS	-0.00895219	-0.0466384	0.028734	0.641521	-0.0109919	-0.0483862	0.0264024	0.56454	-0.0111214	-0.048805	0.0265623	0.562979	-0.00140379	-0.0390183	0.0362107	0.94169	-0.0444182	-0.0817805	-0.00705588	0.0198202
41204#S204	Diagnoses - secondary ICD10	334957/11(334968)	Diagnoses	General health	CAT-MUL	0.621952	0.040945	1.19501	0.0345505	-0.293751	-0.980401	0.311425	0.367673	0.00712925	-0.582476	0.599706	0.981147	-0.0751196	-0.667841	0.514932	0.803424	-0.762644	-1.42197	-0.135615	0.0199117
41210#C224	Operative procedures - secondary OPCS	334953/15(334968)	Operations	General health	CAT-MUL	0.328672	-0.173629	0.824193	0.196521	-0.0375052	-0.571869	0.455248	0.885421	-0.319594	-0.821878	0.185291	0.213632	0.0266851	-0.479998	0.532618	0.917724	0.572757	0.084685	1.05028	0.0199234
41204#Y605	Diagnoses - secondary ICD10	334951/17(334968)	Diagnoses	General health	CAT-MUL	0.551477	0.0880136	1.00863	0.0188438	-0.177806	-0.697555	0.297465	0.480836	0.286576	-0.189927	0.765023	0.239471	0.340679	-0.13455	0.815134	0.159635	0.541272	0.0803152	0.992927	0.0199404
25871	Volume of grey matter in Heschl's Gyrus (includes H1 and H2) (right)	10250	Brain MRI	Brain and Cognition	CONTINUOUS	0.0168282	-0.00046737	0.0341238	0.0565192	-0.0158075	-0.0331135	0.00149837	0.0734064	0.00858304	-0.0088668	0.0260329	0.334989	0.00247103	-0.0149766	0.0199187	0.781314	0.0205117	0.00323936	0.037784	0.0199409
20003#1140888092	Treatment/medication code	334709/218(334927)	Medications	General health	CAT-MUL	0.0569361	-0.0757421	0.189107	0.399395	0.0518118	-0.0807289	0.181828	0.438997	0.132622	-0.000465425	0.26587	0.0509449	-0.0172421	-0.150034	0.115524	0.799098	0.155495	0.023987	0.286026	0.0200027
41204#Z753	Diagnoses - secondary ICD10	334911/57(334968)	Diagnoses	General health	CAT-MUL	-0.0130914	-0.274186	0.246118	0.921429	-0.00280888	-0.268641	0.252503	0.983115	0.0146603	-0.244687	0.274772	0.91191	-0.0990178	-0.358993	0.160921	0.455337	0.300186	0.0453864	0.551562	0.0200512
6147#1	Reason for glasses/contact lenses	306483/27013(333496)	Health and medical history	General health	CAT-MUL	-0.0217685	-0.0342555	-0.00928567	0.00063224	0.0146115	0.0021521	0.0270515	0.0214297	-0.00442767	-0.0168993	0.00804515	0.486556	0.0134391	0.000964376	0.025914	0.0347303	0.014772	0.0023073	0.0272291	0.0201529
41200#W718	Operative procedures - main OPCS	334912/56(334968)	Operations	General health	CAT-MUL	-0.170636	-0.435581	0.0921983	0.204996	0.14644	-0.111886	0.396216	0.257786	0.189446	-0.0731232	0.452575	0.157778	-0.027971	-0.290572	0.234323	0.834527	0.303153	0.0455415	0.557452	0.0202297
41210#A538	Operative procedures - secondary OPCS	334942/26(334968)	Operations	General health	CAT-MUL	0.0188228	-0.367434	0.401098	0.923502	0.104993	-0.281901	0.472164	0.583843	-0.107169	-0.490604	0.27772	0.58453	-0.094019	-0.478716	0.290497	0.631834	-0.477782	-0.887474	-0.0801531	0.0202403
6153#100	Medication for cholesterol, blood pressure, diabetes, or take exogenous hormones	55665/123692(179357)	Health and medical history	General health	CAT-MUL	-0.0178538	-0.0280504	-0.0076569	0.000599645	-0.00219559	-0.0123893	0.00800365	0.672997	0.00299162	-0.00720525	0.0131883	0.565268	-0.0210958	-0.0312957	-0.0108968	5.03779e-05	0.0120819	0.00188426	0.0222822	0.0202425
25020	Volume of hippocampus (right)	10244	Brain MRI	Brain and Cognition	CONTINUOUS	0.0141998	-0.00391911	0.0323187	0.124519	-0.000588672	-0.0187137	0.0175364	0.949239	0.00284177	-0.0154339	0.0211174	0.760524	0.000358693	-0.0179151	0.0186325	0.969309	0.021431	0.00333812	0.0395239	0.0202606
41202#K580	Diagnoses - main ICD10	334749/219(334968)	Diagnoses	General health	CAT-MUL	0.0246072	-0.108069	0.156767	0.715686	-0.027565	-0.162481	0.104517	0.685558	0.0270002	-0.105566	0.159727	0.689923	0.0943851	-0.0381342	0.226873	0.162663	0.154749	0.023497	0.285038	0.0203637
20004#1570	Operation code	334895/32(334927)	Operations	General health	CAT-MUL	-0.416841	-0.77233	-0.0651612	0.0208304	0.328066	-0.00396691	0.649596	0.0484915	-0.0982573	-0.443763	0.248457	0.577934	-0.135524	-0.482166	0.211023	0.443429	-0.428089	-0.794978	-0.0709173	0.020389
777	Frequency of travelling from home to job workplace	189433	Sociodemographics	Sociodemographics	INTEGER	0.00876138	-0.000503645	0.0180264	0.0638188	0.00908671	-0.000170984	0.0183444	0.0543812	-0.0176145	-0.0268915	-0.0083375	0.000198098	-0.00956781	-0.0188288	-0.000306809	0.0428756	-0.0109597	-0.0202274	-0.00169196	0.0204598
5325-0	Ever had refractive laser eye surgery	3674/5129	Eye measures	General health	CAT-SIN	-999	-999	-999	0.178723	-999	-999	-999	0.211224	-999	-999	-999	0.762316	-999	-999	-999	0.237959	-999	-999	-999	0.0204976
41204#H542	Diagnoses - secondary ICD10	334958/10(334968)	Diagnoses	General health	CAT-MUL	0.0827048	-0.541735	0.696974	0.793481	0.15486	-0.475647	0.738212	0.613793	0.695737	0.0721693	1.32362	0.0291974	-0.452164	-1.072	0.167657	0.152696	0.692867	0.0975669	1.27193	0.0205482
738	Average total household income before tax	288694	Sociodemographics	Sociodemographics	CAT-SIN	-0.0306388	-0.0371997	-0.0240779	5.5694e-20	-0.00647331	-0.0130344	8.77599e-05	0.0531407	-0.0193743	-0.0259435	-0.0128051	7.45208e-09	-0.00724871	-0.0138	-0.000697436	0.0301095	0.00775157	0.00119175	0.0143114	0.0205546
41204#C509	Diagnoses - secondary ICD10	333339/1629(334968)	Diagnoses	General health	CAT-MUL	0.00645492	-0.0424082	0.0552478	0.795553	-0.00316475	-0.0522567	0.0455632	0.899075	0.0265867	-0.0222369	0.0754349	0.285954	-0.0203235	-0.0691603	0.0285092	0.414677	-0.0579716	-0.107107	-0.00898661	0.0205557
41202#S909	Diagnoses - main ICD10	334928/40(334968)	Diagnoses	General health	CAT-MUL	-0.116946	-0.430096	0.193323	0.462104	-0.0390248	-0.360118	0.266324	0.806603	0.0902868	-0.219591	0.401132	0.568579	0.0123195	-0.297826	0.322203	0.93792	0.354783	0.0519452	0.652864	0.0205964
23261	Gynoid bone mass	3705	DXA assessment	General health	INTEGER	0.00990617	-0.0111803	0.0309927	0.357075	-0.0070249	-0.0282445	0.0141947	0.516332	0.00558682	-0.015896	0.0270697	0.61017	0.00544563	-0.0160334	0.0269247	0.619164	0.0252014	0.0038508	0.0465519	0.0207101
41202#B99	Diagnoses - main ICD10	334943/25(334968)	Diagnoses	General health	CAT-MUL	-0.0802609	-0.47598	0.311043	0.689294	-0.383094	-0.840531	0.0346475	0.0846371	-0.0993613	-0.489962	0.292786	0.618786	-0.0557199	-0.448413	0.336493	0.780811	-0.486742	-0.906231	-0.0801546	0.0208115
40013#2382	Type of cancer: ICD9	334952/16(334968)	Cancer register	General health	CAT-MUL	0.116526	-0.374608	0.600788	0.639524	0.187099	-0.3038	0.650792	0.439743	-0.298971	-0.791623	0.196144	0.235366	0.24618	-0.245837	0.739733	0.327218	0.557496	0.0803775	1.02704	0.0208305
41202#F29	Diagnoses - main ICD10	334910/58(334968)	Diagnoses	General health	CAT-MUL	-0.00869499	-0.267402	0.248211	0.947292	-0.0080971	-0.272044	0.245386	0.951004	-0.0767581	-0.333538	0.180645	0.558434	-0.140114	-0.397733	0.117334	0.286254	0.295888	0.0430604	0.545451	0.0209243
41200#F058	Operative procedures - main OPCS	334958/10(334968)	Operations	General health	CAT-MUL	-0.858896	-1.51385	-0.218261	0.00931172	-0.137481	-0.82024	0.472161	0.673523	0.00375751	-0.619227	0.630512	0.990598	-0.391389	-1.01248	0.228829	0.216381	-0.794914	-1.48878	-0.135813	0.0210419
41200#T672	Operative procedures - main OPCS	334953/15(334968)	Operations	General health	CAT-MUL	-0.16457	-0.67946	0.341972	0.527625	0.094881	-0.42124	0.577165	0.707763	-0.140396	-0.644621	0.366901	0.586381	0.197536	-0.308265	0.704267	0.444287	-0.638051	-1.19303	-0.106747	0.0211149
25149	Mean MD in uncinate fasciculus on FA skeleton (left)	9105	Brain MRI	Brain and Cognition	CONTINUOUS	-0.00818752	-0.0460313	0.0296563	0.671542	-0.00851136	-0.0459543	0.0289316	0.655941	-0.0113058	-0.0490977	0.0264861	0.557654	-0.0120716	-0.0497026	0.0255595	0.529533	-0.0440156	-0.0814383	-0.00659287	0.0211722
20003#1140882474	Treatment/medication code	334910/17(334927)	Medications	General health	CAT-MUL	-0.25085	-0.735216	0.226217	0.306339	-0.225986	-0.757052	0.257077	0.379273	0.35981	-0.117235	0.838878	0.140209	-0.157702	-0.632946	0.317262	0.515257	-0.595454	-1.11237	-0.0984458	0.0211774
100280	Added milk to filtered coffee	47519	Hot/cold beverages yesterday	Sociodemographics	CAT-SIN	-0.036049	-0.0625016	-0.00959644	0.00756407	-0.0104044	-0.0370327	0.0162238	0.443783	-0.00262277	-0.0291778	0.0239322	0.846502	0.0277213	0.0012474	0.0541951	0.0401409	0.0310827	0.00464855	0.0575169	0.0211892
41200#L194	Operative procedures - main OPCS	334886/82(334968)	Operations	General health	CAT-MUL	-0.109829	-0.328105	0.107045	0.322456	0.0754588	-0.140665	0.284975	0.486579	-0.071198	-0.287212	0.145372	0.518795	0.150943	-0.0662609	0.36799	0.173037	-0.261783	-0.486532	-0.0406988	0.0213201
20001#1040	Cancer code, self-reported	334096/831(334927)	Medical conditions	General health	CAT-MUL	0.0160415	-0.0522373	0.0841863	0.644845	0.0162884	-0.0521708	0.0840543	0.639238	-0.00390792	-0.0720963	0.0643356	0.910599	-0.0481194	-0.116431	0.0201886	0.167381	0.0795193	0.011686	0.147086	0.0213226
41202#D140	Diagnoses - main ICD10	334852/116(334968)	Diagnoses	General health	CAT-MUL	-0.00568265	-0.18814	0.175817	0.951196	-0.0757907	-0.264162	0.106837	0.422841	-0.037235	-0.219103	0.144955	0.688483	0.0903734	-0.0917275	0.272412	0.330616	0.210052	0.030253	0.388077	0.0213688
41204#I788	Diagnoses - secondary ICD10	334947/21(334968)	Diagnoses	General health	CAT-MUL	0.376514	-0.0472556	0.795677	0.0799195	-0.15051	-0.615034	0.278507	0.506937	-0.101769	-0.52823	0.326855	0.640858	0.153828	-0.275049	0.582093	0.481775	-0.530688	-0.991082	-0.0858223	0.0214405
40006#C153	Type of cancer: ICD10	334957/11(334968)	Cancer register	General health	CAT-MUL	-0.521583	-1.13438	0.0774678	0.091287	0.195916	-0.395116	0.745673	0.497244	0.428214	-0.165784	1.02363	0.158375	-0.196781	-0.790991	0.397213	0.516013	0.660768	0.0898465	1.21809	0.0215265
41210#Z581	Operative procedures - secondary OPCS	334143/825(334968)	Operations	General health	CAT-MUL	-0.0405244	-0.109057	0.0278733	0.246005	0.0248988	-0.0434083	0.0925135	0.472661	-0.0443179	-0.112613	0.0240186	0.203559	-0.0451536	-0.113496	0.0231792	0.195306	-0.0807653	-0.149806	-0.0120249	0.0215696
22601#52152541	Job coding	84147/26(84173)	Employment history	Sociodemographics	CAT-MUL	0.0422917	-0.344413	0.424578	0.829307	-0.22958	-0.655937	0.164552	0.27071	-0.246361	-0.625769	0.135268	0.20442	-0.135658	-0.520848	0.249046	0.489575	0.436643	0.0605022	0.806389	0.0216444
25868	Volume of grey matter in Planum Polare (left)	10250	Brain MRI	Brain and Cognition	CONTINUOUS	0.00421963	-0.0136964	0.0221356	0.644327	-0.00104735	-0.0189739	0.0168792	0.908825	-0.0018511	-0.0199247	0.0162225	0.840887	-9.21824e-05	-0.0181627	0.0179784	0.992022	0.0209542	0.00306512	0.0388432	0.0216927
25123	Mean MD in posterior limb of internal capsule on FA skeleton (left)	9105	Brain MRI	Brain and Cognition	CONTINUOUS	-0.00368849	-0.0413904	0.0340134	0.84794	0.00714307	-0.0301325	0.0444187	0.707229	-0.01804	-0.0555198	0.0194398	0.345503	0.00520616	-0.0325144	0.0429267	0.786768	-0.0438711	-0.0813287	-0.00641349	0.0217219
20003#1141181868	Treatment/medication code	334533/394(334927)	Medications	General health	CAT-MUL	0.0339813	-0.0648272	0.13251	0.499664	0.0979703	0.00071223	0.193937	0.0468121	0.0133825	-0.0854644	0.112323	0.790835	0.0763044	-0.022615	0.175208	0.130532	-0.117089	-0.217417	-0.0174265	0.0217265
41204#N394	Diagnoses - secondary ICD10	334205/763(334968)	Diagnoses	General health	CAT-MUL	-0.0207746	-0.0920757	0.050378	0.567536	0.00299916	-0.0685115	0.0737351	0.93412	-0.0147922	-0.0858991	0.0563655	0.683568	0.0379721	-0.0331924	0.109128	0.295605	0.0826496	0.0119085	0.153099	0.0217454
40002#K922	Contributory (secondary) causes of death: ICD10	334876/92(334968)	Death register	General health	CAT-MUL	0.191682	-0.010656	0.392883	0.0626014	0.0832206	-0.118772	0.279675	0.412461	-0.0707237	-0.273698	0.132631	0.495066	-0.00648665	-0.209835	0.196799	0.95014	-0.243272	-0.452744	-0.0368559	0.0218248
41200#C545	Operative procedures - main OPCS	334906/62(334968)	Operations	General health	CAT-MUL	-0.132288	-0.383469	0.117098	0.300165	0.0827865	-0.166221	0.323252	0.506659	0.0547123	-0.19433	0.304369	0.66714	0.196193	-0.0528543	0.445134	0.122471	0.284171	0.0394887	0.525661	0.0219052
20003#1140928916	Treatment/medication code	334564/363(334927)	Medications	General health	CAT-MUL	0.0213405	-0.0816723	0.124054	0.684281	0.0284897	-0.0745764	0.129986	0.585011	0.234192	0.130913	0.337567	8.90059e-06	0.0277344	-0.0751954	0.130643	0.59738	0.119176	0.0169482	0.22081	0.0219249
41204#S000	Diagnoses - secondary ICD10	334844/124(334968)	Diagnoses	General health	CAT-MUL	0.183989	0.00907951	0.358046	0.0387543	-0.0563544	-0.237288	0.119356	0.53532	0.125874	-0.050464	0.302523	0.162164	-0.159577	-0.335874	0.0166763	0.0760116	0.202234	0.028392	0.374375	0.0219301
25160	Mean MO in medial lemniscus on FA skeleton (right)	9105	Brain MRI	Brain and Cognition	CONTINUOUS	-0.0179349	-0.0381984	0.00232854	0.0827801	-0.00446509	-0.0245713	0.0156411	0.663342	0.0132563	-0.00698276	0.0334954	0.199203	0.00169428	-0.018618	0.0220065	0.870124	0.0234928	0.0033987	0.0435869	0.0219414
41202#K265	Diagnoses - main ICD10	334883/85(334968)	Diagnoses	General health	CAT-MUL	-0.0408732	-0.254556	0.171451	0.706836	-0.0175986	-0.234505	0.192197	0.871416	-0.151584	-0.363619	0.0608995	0.161614	-0.113175	-0.325973	0.0995326	0.297121	0.242934	0.0337557	0.44974	0.0220376
41202#Q831	Diagnoses - main ICD10	334942/26(334968)	Diagnoses	General health	CAT-MUL	0.0717459	-0.314069	0.453581	0.714073	0.0878387	-0.300956	0.456303	0.648138	-0.34612	-0.728367	0.0375776	0.0765102	0.0429006	-0.342132	0.427537	0.827034	-0.470256	-0.878712	-0.0730923	0.0220395
20002#1522	Non-cancer illness code, self-reported	334860/67(334927)	Medical conditions	General health	CAT-MUL	0.0962544	-0.143346	0.334214	0.429468	-0.191155	-0.449075	0.0551548	0.136622	-0.0462289	-0.285439	0.193483	0.705151	0.0949155	-0.144671	0.334415	0.437383	0.273511	0.0378759	0.506254	0.0220427
41210#Z579	Operative procedures - secondary OPCS	334885/83(334968)	Operations	General health	CAT-MUL	-0.137986	-0.355212	0.0778902	0.211685	-0.134008	-0.361497	0.0847483	0.238528	0.209563	-0.00617364	0.425777	0.0571988	-0.0749265	-0.29031	0.1404	0.495284	0.246106	0.0340884	0.455663	0.0220903
41202#Z032	Diagnoses - main ICD10	334924/44(334968)	Diagnoses	General health	CAT-MUL	0.268384	-0.024837	0.559106	0.0715878	-0.0338617	-0.339596	0.257585	0.823712	0.360963	0.0640544	0.658553	0.0173129	0.0400438	-0.255428	0.33532	0.790451	0.336322	0.0460036	0.622341	0.0221211
41202#N920	Diagnoses - main ICD10	329873/5095(334968)	Diagnoses	General health	CAT-MUL	0.002925	-0.0252447	0.031074	0.838671	-0.00190735	-0.0301131	0.0261858	0.894345	-0.00591022	-0.0340741	0.0222594	0.680875	0.0198133	-0.00833323	0.0479588	0.167664	-0.0329692	-0.0612329	-0.0047509	0.0221275
41204#K219	Diagnoses - secondary ICD10	327494/7474(334968)	Diagnoses	General health	CAT-MUL	0.0442514	0.0213202	0.0671695	0.000154748	0.00995934	-0.0129925	0.0328346	0.394265	1.45559e-05	-0.0229534	0.0229876	0.999009	0.0349476	0.0119735	0.0579218	0.00286886	-0.0268702	-0.0499031	-0.00386974	0.0221306
23290	Femur shaft BMD (bone mineral density) (left)	3702	DXA assessment	General health	CONTINUOUS	0.00655958	-0.0226661	0.0357853	0.659927	0.00754563	-0.0218118	0.036903	0.614342	0.0147447	-0.0149882	0.0444775	0.330978	0.00353252	-0.0261527	0.0332178	0.815533	0.0344866	0.00494796	0.0640252	0.0221341
41210#E052	Operative procedures - secondary OPCS	334957/11(334968)	Operations	General health	CAT-MUL	-0.247051	-0.849901	0.345423	0.417708	-0.338837	-1.03566	0.272436	0.304671	-0.0768576	-0.664719	0.514954	0.798433	-0.457372	-1.04977	0.134209	0.129868	0.655139	0.0865901	1.21091	0.022148
25137	Mean MD in external capsule on FA skeleton (left)	9105	Brain MRI	Brain and Cognition	CONTINUOUS	-0.00347693	-0.0412186	0.0342648	0.856714	-0.00889711	-0.0463558	0.0285616	0.641559	-0.0111488	-0.0488094	0.0265118	0.561777	-0.00885651	-0.0466959	0.0289829	0.646426	-0.0437265	-0.0811878	-0.00626516	0.0221722
20003#1140926606	Treatment/medication code	332907/2020(334927)	Medications	General health	CAT-MUL	0.0229912	-0.0207621	0.066691	0.302755	-0.00633849	-0.0503212	0.0373479	0.77685	0.0354094	-0.00836946	0.0792077	0.112984	0.0558302	0.0120621	0.099597	0.0124138	0.0508135	0.0071999	0.0943148	0.0222254
25057	Mean FA in pontine crossing tract on FA skeleton	9105	Brain MRI	Brain and Cognition	CONTINUOUS	-0.00923533	-0.029707	0.0112363	0.376551	-0.00371432	-0.0240247	0.016596	0.71999	0.0124863	-0.00795843	0.032931	0.231269	0.00461388	-0.0159043	0.0251321	0.659375	0.0236792	0.00338118	0.0439773	0.0222332
41204#H353	Diagnoses - secondary ICD10	334046/922(334968)	Diagnoses	General health	CAT-MUL	0.0273459	-0.0373435	0.0919214	0.406955	-0.020527	-0.0859333	0.0442132	0.536358	0.0392567	-0.0255148	0.104081	0.235064	0.0365704	-0.0282664	0.101404	0.268934	0.0749725	0.0105755	0.139119	0.0222346
41202#M5497	Diagnoses - main ICD10	334929/39(334968)	Diagnoses	General health	CAT-MUL	-0.449705	-0.771941	-0.130641	0.00597643	-0.119079	-0.452168	0.195944	0.470199	-0.0740135	-0.386964	0.239909	0.643511	0.137941	-0.176083	0.451755	0.389098	-0.380059	-0.709813	-0.0578818	0.0222349
41202#K628	Diagnoses - main ICD10	333644/1324(334968)	Diagnoses	General health	CAT-MUL	-0.0313124	-0.0854151	0.0227048	0.256267	0.016779	-0.0371773	0.0702998	0.540524	0.0385383	-0.0154782	0.0925828	0.162113	0.0699219	0.0159317	0.123909	0.0111347	-0.063326	-0.117711	-0.00912735	0.0222453
20003#1141163146	Treatment/medication code	334880/47(334927)	Medications	General health	CAT-MUL	0.176976	-0.107968	0.459699	0.221661	0.0887507	-0.198192	0.364522	0.535597	-0.28317	-0.567469	0.00199558	0.0512709	-0.169526	-0.456023	0.116838	0.246035	0.32463	0.0441902	0.60103	0.0222519
41203#5303	Diagnoses - main ICD9	334958/10(334968)	Diagnoses	General health	CAT-MUL	-0.0676133	-0.694404	0.549998	0.831218	0.698453	0.115201	1.2828	0.0181152	-0.354982	-0.957801	0.254696	0.251122	-0.100487	-0.727883	0.522954	0.752893	-0.80014	-1.51029	-0.134485	0.0222731
25115	Mean MD in inferior cerebellar peduncle on FA skeleton (left)	9105	Brain MRI	Brain and Cognition	CONTINUOUS	-0.0242191	-0.0619574	0.0135192	0.208475	-0.0197946	-0.0571499	0.0175606	0.299015	0.00916029	-0.0283104	0.046631	0.631842	-0.00571439	-0.0434538	0.032025	0.766643	-0.0435342	-0.0808756	-0.00619285	0.0223326
6149#5	Mouth/teeth dental problems	320715/13187(333902)	Health and medical history	General health	CAT-MUL	-0.00171862	-0.0191699	0.0157247	0.846909	0.0146936	-0.00271484	0.0320599	0.0976561	-0.00846341	-0.0259064	0.00898189	0.341644	0.00734497	-0.0100949	0.0247844	0.409104	-0.0203692	-0.0378564	-0.00289961	0.0223637
23299	Femur neck BMD (bone mineral density) (left)	3716	DXA assessment	General health	CONTINUOUS	0.00417785	-0.0249674	0.0333231	0.778692	0.000978642	-0.0283196	0.0302769	0.947788	0.0186747	-0.0109895	0.0483388	0.21718	0.00271598	-0.0269196	0.0323515	0.857412	0.0343282	0.00485017	0.0638063	0.0224754
41210#X998	Operative procedures - secondary OPCS	334917/51(334968)	Operations	General health	CAT-MUL	0.0518013	-0.222841	0.324395	0.710585	-0.170266	-0.465262	0.10982	0.244811	0.0505579	-0.224086	0.325984	0.718628	0.179402	-0.0950616	0.45387	0.200169	-0.329965	-0.616428	-0.0492839	0.0225184
25286	Mean L2 in fornix cres+stria terminalis on FA skeleton (right)	9105	Brain MRI	Brain and Cognition	CONTINUOUS	-0.0124814	-0.0503148	0.025352	0.517899	-0.0119058	-0.04947	0.0256584	0.534475	0.00527185	-0.0324647	0.0430084	0.784233	0.00592771	-0.0318383	0.0436938	0.758364	-0.0437364	-0.0813182	-0.00615457	0.0225728
41210#X332	Operative procedures - secondary OPCS	334484/484(334968)	Operations	General health	CAT-MUL	-0.0686841	-0.158227	0.0206205	0.132205	-0.0185841	-0.108703	0.0702831	0.683932	-0.0402561	-0.129383	0.0489453	0.376199	-0.0808418	-0.170056	0.00835397	0.0756865	-0.104709	-0.194974	-0.0149723	0.0225814
41202#Q280	Diagnoses - main ICD10	334957/11(334968)	Diagnoses	General health	CAT-MUL	0.288933	-0.300257	0.869892	0.332703	-0.34726	-1.04917	0.267183	0.295813	0.12395	-0.463782	0.716034	0.680447	0.0197065	-0.572033	0.610917	0.947925	-0.744721	-1.40163	-0.119112	0.0226434
41204#J42	Diagnoses - secondary ICD10	334802/166(334968)	Diagnoses	General health	CAT-MUL	0.0390839	-0.113147	0.190642	0.614033	-0.0569739	-0.213046	0.095217	0.468493	0.0868721	-0.06548	0.23949	0.264163	0.00873772	-0.14371	0.161115	0.910536	-0.180147	-0.335895	-0.0260485	0.0226473
41200#Q251	Operative procedures - main OPCS	334954/14(334968)	Operations	General health	CAT-MUL	-0.49782	-1.03789	0.0337399	0.0684639	0.0961588	-0.439448	0.59426	0.713552	-0.254338	-0.774862	0.268775	0.339487	-0.329028	-0.85362	0.194686	0.218551	-0.651516	-1.22463	-0.102045	0.0227004
20094#3	Type of bread roll eaten	46040/1479(47519)	Bread/pasta/rice yesterday	Sociodemographics	CAT-MUL	0.0295648	-0.0222301	0.0813038	0.262975	-0.0152389	-0.0674292	0.036548	0.565596	-0.00622357	-0.0579857	0.0455787	0.813768	-0.00442132	-0.0561955	0.0473515	0.867071	-0.0605348	-0.112704	-0.00853543	0.0227252
104420	Prune intake	47519	Fruit/vegetables yesterday	Sociodemographics	CAT-SIN	0.0657849	0.0190264	0.112543	0.00582601	-0.0242716	-0.0717732	0.02323	0.316595	0.0515024	0.0042949	0.0987099	0.0324959	0.012088	-0.0349174	0.0590933	0.614238	0.0542925	0.00757596	0.101009	0.0227399
41200#E494	Operative procedures - main OPCS	334757/211(334968)	Operations	General health	CAT-MUL	0.0177959	-0.117429	0.152498	0.796069	0.106426	-0.0266098	0.23708	0.113468	0.150026	0.014687	0.285568	0.0299288	-0.0423512	-0.177552	0.0928302	0.53922	-0.15913	-0.296757	-0.0227703	0.0227938
25016	Volume of putamen (right)	10244	Brain MRI	Brain and Cognition	CONTINUOUS	0.00964472	-0.00686185	0.0261513	0.252097	0.00499285	-0.0115182	0.0215039	0.553359	0.000492211	-0.0161564	0.0171408	0.953787	0.00187904	-0.0147678	0.0185258	0.824894	0.0191409	0.00265873	0.0356231	0.022843
20003#1140874126	Treatment/medication code	334734/193(334927)	Medications	General health	CAT-MUL	0.00435926	-0.137045	0.145168	0.951717	0.00508897	-0.13758	0.144713	0.943635	-0.0326563	-0.173738	0.108633	0.650305	0.034868	-0.106367	0.176079	0.628444	0.161486	0.0218322	0.300038	0.0228733
41202#J849	Diagnoses - main ICD10	334847/121(334968)	Diagnoses	General health	CAT-MUL	-0.0249153	-0.203868	0.153125	0.784403	-0.0243715	-0.206332	0.152487	0.789879	-0.204301	-0.381994	-0.0262738	0.0243656	-0.0071153	-0.185403	0.171145	0.937648	-0.21106	-0.394024	-0.0303749	0.0228776
41210#Z633	Operative procedures - secondary OPCS	334940/28(334968)	Operations	General health	CAT-MUL	0.0195793	-0.35209	0.387293	0.917311	-0.065617	-0.454086	0.299596	0.731945	-0.388581	-0.755968	-0.0193275	0.0386786	0.138776	-0.23175	0.508983	0.462671	-0.450328	-0.844078	-0.0676378	0.022884
41200#T229	Operative procedures - main OPCS	334879/89(334968)	Operations	General health	CAT-MUL	-0.0951627	-0.304444	0.112835	0.371324	0.00781813	-0.20319	0.212205	0.941123	-0.00258843	-0.210372	0.205621	0.980541	0.166445	-0.0413412	0.374166	0.116347	0.236329	0.031569	0.438816	0.0228918
30100	Mean platelet (thrombocyte) volume	325028	Blood assays	General health	CONTINUOUS	0.000862002	-0.00257415	0.00429815	0.622943	-0.00163235	-0.00506723	0.00180253	0.351632	0.00425034	0.000813953	0.00768673	0.015342	0.00295695	-0.000478735	0.00639263	0.0916303	-0.00398469	-0.00741933	-0.00055006	0.0229749
23233	Ribs BMD (bone mineral density)	3705	DXA assessment	General health	CONTINUOUS	0.0174595	-0.00713071	0.0420497	0.163986	0.000116608	-0.0246339	0.0248671	0.99263	-0.00781148	-0.0328672	0.0172442	0.541073	0.00482738	-0.0202246	0.0298794	0.705602	0.0288766	0.00397424	0.0537791	0.0230529
41203#9590	Diagnoses - main ICD9	334951/17(334968)	Diagnoses	General health	CAT-MUL	-0.281814	-0.771019	0.19954	0.254863	0.0155851	-0.473993	0.472423	0.948237	0.186264	-0.289034	0.663934	0.443724	-0.150542	-0.629475	0.327176	0.537073	-0.590141	-1.11058	-0.0911303	0.0230677
22609#0	Workplace very dusty	9127/74781(83908)	Employment history	Sociodemographics	CAT-MUL	-0.0175379	-0.0393636	0.00429489	0.115331	-0.0150524	-0.0367852	0.00673534	0.175161	-0.0308825	-0.052725	-0.00904748	0.00557737	-0.016816	-0.0386729	0.0050391	0.131551	-0.0252854	-0.0470856	-0.00346539	0.0230682
41204#M439	Diagnoses - secondary ICD10	334955/13(334968)	Diagnoses	General health	CAT-MUL	0.30625	-0.234094	0.837839	0.262764	0.0072094	-0.56122	0.53038	0.979191	-0.0703813	-0.612598	0.47536	0.799872	-0.167464	-0.712392	0.377099	0.546859	0.599969	0.0752865	1.11118	0.0230708
23214	Femur troch BMD (bone mineral density) (right)	3716	DXA assessment	General health	CONTINUOUS	0.0119727	-0.0142843	0.0382297	0.371382	0.00866827	-0.0177211	0.0350577	0.519609	0.022303	-0.0044059	0.0490119	0.101677	-0.000350048	-0.0270423	0.0263422	0.979489	0.0307805	0.00422811	0.0573328	0.023095
23306	Head BMC (bone mineral content)	3705	DXA assessment	General health	CONTINUOUS	0.008432	-0.0207372	0.0376012	0.570914	-0.0334741	-0.0628072	-0.00414104	0.0253202	0.0207676	-0.00894126	0.0504765	0.170602	0.0155391	-0.0141678	0.045246	0.305168	0.0342357	0.00470251	0.0637688	0.023096
23300	Femur neck BMD (bone mineral density) T-score (left)	3695	DXA assessment	General health	CONTINUOUS	0.00105269	-0.0293956	0.031501	0.945961	-0.00179773	-0.0323993	0.0288039	0.90831	0.0188487	-0.0121632	0.0498606	0.23348	0.000126567	-0.0308431	0.0310963	0.993607	0.0356643	0.00488467	0.0664439	0.0231589
20003#1141175684	Treatment/medication code	334276/651(334927)	Medications	General health	CAT-MUL	-0.0295406	-0.106772	0.0475159	0.452935	-0.029376	-0.107471	0.0477663	0.458151	0.0611395	-0.015995	0.138347	0.12047	-0.022693	-0.0998082	0.0544133	0.564074	-0.0899101	-0.167787	-0.0124311	0.023288
41202#O471	Diagnoses - main ICD10	334488/480(334968)	Diagnoses	General health	CAT-MUL	0.0286027	-0.0617924	0.118814	0.534713	0.0257721	-0.0646376	0.114969	0.573702	-0.00201799	-0.0928608	0.0888974	0.965284	-0.0433472	-0.133583	0.0468209	0.346234	-0.105886	-0.197635	-0.0146625	0.0232923
41200#L842	Operative procedures - main OPCS	334851/117(334968)	Operations	General health	CAT-MUL	-0.054785	-0.236923	0.126389	0.554446	0.00616009	-0.177488	0.184755	0.946808	-0.15419	-0.335091	0.0270144	0.0950898	0.0281652	-0.153144	0.209387	0.760714	-0.214147	-0.40043	-0.0301343	0.0233734
41204#H400	Diagnoses - secondary ICD10	334496/472(334968)	Diagnoses	General health	CAT-MUL	-0.0171243	-0.107615	0.0731379	0.71036	-0.0269456	-0.118561	0.0633525	0.561404	-0.0362438	-0.126518	0.0541198	0.431566	-0.00662529	-0.0970727	0.0838146	0.885837	0.103345	0.0136786	0.192527	0.0235025
41230#5GK	PCT where patients GP was registered	334958/10(334968)	Admission and discharge	General health	CAT-MUL	0.65025	0.0475395	1.24047	0.0324672	0.389116	-0.206732	0.955145	0.185535	-0.25413	-0.874097	0.369052	0.423181	0.629462	0.0114734	1.24711	0.0457255	-0.780268	-1.47421	-0.120668	0.0235739
41200#B304	Operative procedures - main OPCS	334854/114(334968)	Operations	General health	CAT-MUL	-0.0207207	-0.205177	0.162728	0.825266	0.0914381	-0.0911559	0.269494	0.319899	0.167259	-0.0167159	0.351549	0.0750169	-0.105565	-0.289391	0.0782083	0.26029	0.208352	0.0270712	0.387896	0.0235837
2178	Overall health rating	333794	Health and medical history	General health	CAT-SIN	0.02623	0.0195909	0.0328692	9.68858e-15	0.00405752	-0.00257855	0.0106936	0.230758	0.014601	0.00796324	0.0212387	1.62275e-05	0.0293147	0.0226742	0.0359552	5.06071e-18	-0.00766438	-0.0143002	-0.00102855	0.0235871
25641	Weighted-mean L3 in tract medial lemniscus (right)	9105	Brain MRI	Brain and Cognition	CONTINUOUS	-0.00257703	-0.0402002	0.0350461	0.893207	-0.0147267	-0.0519618	0.0225083	0.438245	-0.00896247	-0.0464846	0.0285596	0.639679	0.00503936	-0.0326645	0.0427432	0.793353	-0.0429676	-0.0801729	-0.00576238	0.0236243
41210#Y461	Operative procedures - secondary OPCS	334922/46(334968)	Operations	General health	CAT-MUL	-0.0886027	-0.380272	0.200679	0.549918	0.0884766	-0.20148	0.367081	0.54103	0.142827	-0.146345	0.432837	0.333724	0.0337785	-0.255386	0.32283	0.81887	0.324368	0.0412403	0.603304	0.0236373
41203#2167	Diagnoses - main ICD9	334901/67(334968)	Diagnoses	General health	CAT-MUL	-0.0890544	-0.330744	0.150648	0.468327	0.199253	-0.0335716	0.425828	0.088664	-0.0686173	-0.308562	0.171726	0.575464	0.107844	-0.132227	0.347771	0.378428	0.270582	0.0346469	0.503628	0.0236772
41204#Z721	Diagnoses - secondary ICD10	328694/6274(334968)	Diagnoses	General health	CAT-MUL	0.00511099	-0.0199175	0.0301222	0.688878	0.00180135	-0.0232379	0.0267482	0.887661	-0.00116097	-0.0261994	0.0238831	0.927597	0.0067609	-0.0182799	0.0318007	0.596672	-0.0289635	-0.0540887	-0.00387704	0.0237506
4548	Health satisfaction	110404	Psychosocial factors	Mental health	CAT-SIN	0.0186991	0.00758171	0.0298165	0.000978734	0.00190788	-0.00923998	0.0130557	0.737293	0.0196447	0.00851106	0.0307783	0.000543763	0.0438029	0.0326729	0.0549329	1.23214e-14	-0.0128585	-0.0240055	-0.00171139	0.0237664
41202#S634	Diagnoses - main ICD10	334861/107(334968)	Diagnoses	General health	CAT-MUL	-0.0589836	-0.249611	0.13059	0.54309	0.0219405	-0.169559	0.208031	0.819661	0.0779387	-0.111669	0.267855	0.42083	0.297259	0.107825	0.486634	0.00209709	0.214871	0.0276212	0.400232	0.0237709
41202#H905	Diagnoses - main ICD10	334922/46(334968)	Diagnoses	General health	CAT-MUL	0.128493	-0.160193	0.414734	0.380977	-0.0383759	-0.337631	0.24713	0.796553	0.293001	0.00294775	0.583855	0.0480267	0.107	-0.182123	0.39599	0.468133	0.324079	0.0408386	0.603166	0.023826
41200#W191	Operative procedures - main OPCS	334724/244(334968)	Operations	General health	CAT-MUL	-0.00891911	-0.134746	0.116436	0.889296	0.0523207	-0.0727921	0.175191	0.408018	0.0945148	-0.0312299	0.220425	0.140955	-0.0532554	-0.178937	0.072404	0.406204	0.142756	0.0184104	0.266211	0.0239181
41210#L913	Operative procedures - secondary OPCS	334616/352(334968)	Operations	General health	CAT-MUL	-0.0404458	-0.145343	0.0641341	0.44913	-0.0503131	-0.157011	0.0545679	0.351119	-0.0155749	-0.120084	0.0890437	0.770334	-0.0787165	-0.183358	0.0259002	0.14033	-0.121766	-0.227875	-0.0163877	0.0240047
41202#Q231	Diagnoses - main ICD10	334938/30(334968)	Diagnoses	General health	CAT-MUL	-0.305749	-0.670722	0.0553932	0.0987658	0.128016	-0.229819	0.469401	0.471579	-0.253224	-0.609284	0.104196	0.164153	0.191047	-0.167125	0.54917	0.295753	-0.429629	-0.808143	-0.0612162	0.0240506
41204#M301	Diagnoses - secondary ICD10	334938/30(334968)	Diagnoses	General health	CAT-MUL	0.0176729	-0.341149	0.372589	0.922662	-0.114619	-0.495584	0.242756	0.541386	0.0930215	-0.265149	0.452279	0.611263	0.079106	-0.278581	0.436468	0.664495	0.398482	0.0489671	0.741756	0.0240664
41200#G828	Operative procedures - main OPCS	334952/16(334968)	Operations	General health	CAT-MUL	0.665123	0.185275	1.13855	0.00622551	0.0714478	-0.429958	0.539769	0.771419	-0.102396	-0.591204	0.388376	0.682017	-0.169717	-0.660457	0.320682	0.497706	0.539554	0.0652769	1.00395	0.0240898
41202#K108	Diagnoses - main ICD10	334890/78(334968)	Diagnoses	General health	CAT-MUL	0.139253	-0.0820498	0.359118	0.215955	0.0600669	-0.162418	0.275602	0.590428	0.0241429	-0.197901	0.246648	0.831419	-0.097663	-0.319768	0.124313	0.388637	-0.262066	-0.491664	-0.0360819	0.0241054
3659	Year immigrated to UK (United Kingdom)	5558	Sociodemographics	Sociodemographics	INTEGER	0.000801771	-0.0228911	0.0244946	0.947109	-8.94233e-05	-0.0237591	0.0235802	0.994091	0.00469619	-0.0188702	0.0282625	0.696065	0.0217616	-0.00181682	0.04534	0.070453	0.0267341	0.0035022	0.049966	0.0241144
41204#G970	Diagnoses - secondary ICD10	334950/18(334968)	Diagnoses	General health	CAT-MUL	0.0968963	-0.365557	0.553554	0.679349	0.00518933	-0.475234	0.452585	0.982413	-0.0222288	-0.482677	0.440619	0.924814	0.215738	-0.247276	0.67768	0.360595	-0.563581	-1.06302	-0.0820786	0.02417
40011#8743	Histology of cancer tumour	333257/1711(334968)	Cancer register	General health	CAT-MUL	-0.0266992	-0.0743161	0.0208525	0.271451	0.0150106	-0.0325312	0.0622131	0.534546	-0.0067249	-0.0542423	0.0408146	0.781534	-0.0233675	-0.0709161	0.0241771	0.335417	-0.0549063	-0.10274	-0.00721617	0.024248
41200#J088	Operative procedures - main OPCS	334921/47(334968)	Operations	General health	CAT-MUL	0.0286439	-0.258373	0.312781	0.844144	0.0576606	-0.229932	0.334133	0.688042	-0.145884	-0.43088	0.140179	0.316664	-0.239594	-0.52639	0.046953	0.101418	-0.339535	-0.638228	-0.0472273	0.0242577
41204#C220	Diagnoses - secondary ICD10	334907/61(334968)	Diagnoses	General health	CAT-MUL	0.00809429	-0.243636	0.257985	0.949562	0.0797086	-0.17109	0.321801	0.525483	0.00086825	-0.250027	0.252452	0.994596	0.0395959	-0.211876	0.29095	0.757568	0.281199	0.0347424	0.524225	0.0242875
23215	Femur troch BMD (bone mineral density) T-score (right)	3695	DXA assessment	General health	CONTINUOUS	0.01263	-0.0182052	0.0434652	0.421992	0.00971059	-0.0212734	0.0406946	0.538944	0.0273308	-0.00405503	0.0587165	0.0878509	-0.000281244	-0.0316363	0.0310739	0.98597	0.0358167	0.00465151	0.0669819	0.0243029
41210#Z724	Operative procedures - secondary OPCS	334123/845(334968)	Operations	General health	CAT-MUL	0.017594	-0.0500083	0.0850679	0.609635	0.0157965	-0.0519802	0.0828858	0.646093	-0.0723941	-0.139867	-0.00487341	0.0355329	0.0253383	-0.0423017	0.0929737	0.462792	-0.0781859	-0.146399	-0.0102724	0.0243493
40002#I671	Contributory (secondary) causes of death: ICD10	334956/12(334968)	Death register	General health	CAT-MUL	0.00926916	-0.561141	0.571059	0.974391	-0.0548155	-0.660164	0.496799	0.851413	-0.110515	-0.672995	0.455913	0.701258	0.17086	-0.395638	0.736747	0.554237	-0.700944	-1.32698	-0.104469	0.0243556
41229#5D7	PCT responsible for patient data	331641/3327(334968)	Admission and discharge	General health	CAT-MUL	-0.00672564	-0.0410119	0.0275266	0.700487	-0.0239677	-0.0584232	0.0103067	0.171621	-0.00637083	-0.0406111	0.0278798	0.715393	-0.0220501	-0.0563503	0.012246	0.207647	0.0391631	0.00503381	0.0732265	0.02437
41202#R682	Diagnoses - main ICD10	334954/14(334968)	Diagnoses	General health	CAT-MUL	-0.143044	-0.67486	0.380502	0.595118	0.0713493	-0.467428	0.571554	0.78638	0.179383	-0.344656	0.706022	0.503409	-0.119979	-0.645889	0.404769	0.654404	-0.643263	-1.21585	-0.0941082	0.0243956
20003#1140877872	Treatment/medication code	334883/44(334927)	Medications	General health	CAT-MUL	-0.0491372	-0.347058	0.246127	0.74539	0.143293	-0.149358	0.425196	0.32725	0.0248671	-0.270574	0.32119	0.869165	0.0356545	-0.259923	0.331165	0.813082	-0.351291	-0.660808	-0.0485889	0.0244341
41205#5569	Diagnoses - secondary ICD9	334947/21(334968)	Diagnoses	General health	CAT-MUL	-0.0887703	-0.521604	0.338314	0.685732	-0.15995	-0.623384	0.268869	0.480124	0.0407559	-0.388467	0.47178	0.852702	-0.355769	-0.788	0.0750346	0.106026	0.474067	0.0565656	0.883672	0.0244952
41204#Y545	Diagnoses - secondary ICD10	334920/48(334968)	Diagnoses	General health	CAT-MUL	-0.069531	-0.354791	0.21341	0.631429	-0.0960466	-0.393438	0.187068	0.51571	0.0142681	-0.268554	0.297981	0.921359	0.178591	-0.104775	0.461728	0.216563	-0.336039	-0.632129	-0.0462221	0.0245055
6156#11	Manic/hyper symptoms	16396/5512(21908)	Psychosocial factors	Mental health	CAT-MUL	0.00167675	-0.0288797	0.0322257	0.914338	0.0106505	-0.0198992	0.0411324	0.493919	0.0395567	0.00899512	0.0701355	0.0112051	-0.00917105	-0.0397321	0.0213892	0.556399	0.0350097	0.00447994	0.0655235	0.0245598
41202#D473	Diagnoses - main ICD10	334883/85(334968)	Diagnoses	General health	CAT-MUL	0.0366677	-0.17619	0.248255	0.734867	-0.247853	-0.479819	-0.0257331	0.0321494	-0.119676	-0.331769	0.0928781	0.269271	0.00711489	-0.205741	0.219879	0.947753	0.238891	0.0293885	0.446002	0.0245614
41200#F241	Operative procedures - main OPCS	334221/747(334968)	Operations	General health	CAT-MUL	0.0760358	0.00437913	0.147549	0.0373573	0.0211417	-0.0507097	0.0922193	0.56198	0.0145287	-0.0572836	0.0863922	0.691818	0.0434769	-0.0283787	0.115322	0.235628	-0.083042	-0.15561	-0.0108104	0.0245682
41204#S899	Diagnoses - secondary ICD10	334904/64(334968)	Diagnoses	General health	CAT-MUL	-0.0061332	-0.251977	0.237862	0.96085	-0.331753	-0.606784	-0.0712166	0.0149867	0.0703959	-0.174832	0.316243	0.574137	0.10609	-0.139108	0.35119	0.396275	-0.289298	-0.543886	-0.0391735	0.0245837
25231	Mean L1 in sagittal stratum on FA skeleton (left)	9105	Brain MRI	Brain and Cognition	CONTINUOUS	0.0346048	-0.00324064	0.0724503	0.0731392	0.00842554	-0.0287502	0.0456013	0.656897	0.024429	-0.0132115	0.0620696	0.203386	-0.002212	-0.0398724	0.0354484	0.908351	0.0430342	0.0055174	0.0805509	0.0245843
2090	Seen doctor (GP) for nerves, anxiety, tension or depression	218250/114632(332882)	Psychosocial factors	Mental health	CAT-SIN	0.00669843	-0.000554661	0.0139512	0.0702769	0.00478109	-0.0024697	0.0120296	0.196154	0.0327372	0.0254817	0.0399937	9.32912e-19	0.0811972	0.0739307	0.0884656	2.7024e-106	0.00831444	0.0010645	0.0155636	0.0245844
20421	Ever felt worried, tense, or anxious for most of a month or longer	75523/27171(102694)	Anxiety	Mental health	CAT-SIN	0.00376459	-0.0102541	0.0177813	0.598629	0.00200382	-0.0119902	0.0159841	0.778871	0.0651309	0.0511001	0.0791677	9.34874e-20	0.0645756	0.050592	0.0785641	1.43604e-19	0.0159914	0.00204281	0.0299358	0.0246165
41204#M509	Diagnoses - secondary ICD10	334953/15(334968)	Diagnoses	General health	CAT-MUL	-0.359714	-0.87765	0.149711	0.169766	0.194017	-0.3094	0.668465	0.433943	0.441405	-0.069118	0.95529	0.0912025	-0.155027	-0.661306	0.351721	0.54866	0.554681	0.0642442	1.03354	0.0247305
25886	Volume of grey matter in Hippocampus (left)	10250	Brain MRI	Brain and Cognition	CONTINUOUS	0.0259565	0.00846409	0.043449	0.00363742	-0.00426281	-0.0217724	0.0132468	0.633215	0.00747419	-0.0101786	0.025127	0.40659	0.00822244	-0.00942731	0.0258722	0.361164	0.0200182	0.00254487	0.0374916	0.0247455
41204#W004	Diagnoses - secondary ICD10	334669/299(334968)	Diagnoses	General health	CAT-MUL	-0.0358201	-0.149642	0.0776244	0.536683	0.0194043	-0.0944949	0.131373	0.736214	-0.124736	-0.237926	-0.0114148	0.0308783	0.114753	0.00128973	0.228199	0.0474345	-0.131499	-0.246747	-0.017119	0.0247724
23293	Femur total BMD (bone mineral density) T-score (left)	3681	DXA assessment	General health	CONTINUOUS	0.00486574	-0.0256276	0.0353591	0.754413	0.00319701	-0.0274277	0.0338217	0.837838	0.0163976	-0.014645	0.0474403	0.300433	-0.00134915	-0.032331	0.0296327	0.931966	0.0352813	0.00447761	0.0660849	0.0247886
41202#N895	Diagnoses - main ICD10	334886/82(334968)	Diagnoses	General health	CAT-MUL	0.128809	-0.087175	0.343292	0.240804	-0.119154	-0.346838	0.10002	0.295299	0.0145249	-0.201844	0.231435	0.895454	-0.0342952	-0.251046	0.182389	0.756439	0.242326	0.0293821	0.452816	0.0248449
41201#Y490	External causes	334957/11(334968)	Diagnoses	General health	CAT-MUL	0.493458	-0.0904538	1.06672	0.0946393	0.0553193	-0.558567	0.618918	0.852631	-0.197349	-0.784625	0.394724	0.511938	-0.0587893	-0.651494	0.532746	0.845735	0.641215	0.0733327	1.19531	0.0248451
41205#E88595	Diagnoses - secondary ICD9	334947/21(334968)	Diagnoses	General health	CAT-MUL	0.153606	-0.273025	0.574333	0.477295	0.0779959	-0.354778	0.486475	0.715076	0.00176553	-0.426215	0.431601	0.993565	0.345046	-0.0823515	0.772034	0.11335	-0.517631	-0.97866	-0.0725278	0.0249905
25862	Volume of grey matter in Frontal Operculum Cortex (left)	10250	Brain MRI	Brain and Cognition	CONTINUOUS	0.00898001	-0.00893962	0.0268996	0.325972	0.00191983	-0.0160109	0.0198506	0.833769	0.00947832	-0.00859866	0.0275553	0.304072	0.00956985	-0.00850407	0.0276438	0.299345	0.0204516	0.0025581	0.0383452	0.0250844
41205#4139	Diagnoses - secondary ICD9	334920/48(334968)	Diagnoses	General health	CAT-MUL	0.0926426	-0.189355	0.371743	0.517443	-0.0269996	-0.316833	0.250685	0.85176	-0.0332421	-0.314326	0.248725	0.816974	-0.195319	-0.48011	0.0889785	0.178474	0.316444	0.0373603	0.591744	0.0251859
40011#8811	Histology of cancer tumour	334951/17(334968)	Cancer register	General health	CAT-MUL	-0.174405	-0.655538	0.299919	0.474188	-0.0329548	-0.531854	0.429346	0.892462	-0.0172811	-0.490856	0.458573	0.943128	-0.160104	-0.636924	0.315839	0.510059	0.520125	0.0592716	0.971042	0.0251997
22601#11113200	Job coding	83395/778(84173)	Employment history	Sociodemographics	CAT-MUL	-0.0419879	-0.112947	0.0288532	0.245751	-0.0211332	-0.0925645	0.0495103	0.559787	-0.00254515	-0.073188	0.0681627	0.94373	0.0307705	-0.0399839	0.101535	0.394033	0.0801369	0.00976433	0.150236	0.0253291
22617#1111	Job SOC coding	83395/778(84173)	Employment history	Sociodemographics	CAT-MUL	-0.0419879	-0.112947	0.0288532	0.245751	-0.0211332	-0.0925645	0.0495103	0.559787	-0.00254515	-0.073188	0.0681627	0.94373	0.0307705	-0.0399839	0.101535	0.394033	0.0801369	0.00976433	0.150236	0.0253291
20183-2	FI10 : arithmetic sequence recognition	13022/15607	Fluid intelligence	Brain and Cognition	CAT-SIN	-999	-999	-999	0.00114702	-999	-999	-999	0.917128	-999	-999	-999	0.41221	-999	-999	-999	0.0474784	-999	-999	-999	0.0253637
22601#61223417	Job coding	83789/384(84173)	Employment history	Sociodemographics	CAT-MUL	0.0214812	-0.0792736	0.121989	0.675656	-0.00684264	-0.108469	0.0932492	0.894188	-0.0259663	-0.126779	0.0749185	0.61379	-0.0300851	-0.130331	0.0701809	0.556418	-0.115524	-0.217124	-0.0145679	0.0253653
25142	Mean MD in fornix cres+stria terminalis on FA skeleton (right)	9105	Brain MRI	Brain and Cognition	CONTINUOUS	-0.0168557	-0.0546793	0.0209678	0.382437	-0.0150232	-0.0524769	0.0224305	0.431782	-0.000744062	-0.0384589	0.0369707	0.969156	0.00528549	-0.032419	0.04299	0.783509	-0.0427231	-0.0801847	-0.00526161	0.0254226
41202#S499	Diagnoses - main ICD10	334928/40(334968)	Diagnoses	General health	CAT-MUL	-0.045867	-0.358424	0.263835	0.772613	-0.119399	-0.448088	0.191567	0.463174	-0.0564572	-0.365682	0.253796	0.720916	0.10158	-0.208555	0.4116	0.520824	0.342987	0.0395817	0.641552	0.0254611
6151#4	Fractured bone site(s)	332603/710(333313)	Health and medical history	General health	CAT-MUL	-0.000978171	-0.0746956	0.0725833	0.97923	0.0341395	-0.0393246	0.106809	0.359721	0.0488567	-0.024852	0.122618	0.194056	0.0298143	-0.0438552	0.103475	0.427631	0.0832929	0.0100426	0.156229	0.0255144
30270	Mean sphered cell volume	319711	Blood assays	General health	CONTINUOUS	-0.000975009	-0.00442579	0.00247577	0.579726	8.29913e-05	-0.0033674	0.00353338	0.9624	0.00453359	0.00108178	0.0079854	0.0100472	0.000845546	-0.00260392	0.00429501	0.630918	0.00392932	0.000479193	0.00737945	0.0256028
41202#M7964	Diagnoses - main ICD10	334873/95(334968)	Diagnoses	General health	CAT-MUL	0.0565508	-0.144822	0.256774	0.58095	-0.0371479	-0.243725	0.162789	0.719903	0.159268	-0.042196	0.361123	0.121636	0.0411106	-0.16018	0.242343	0.688897	0.22468	0.0262603	0.420952	0.0256263
41202#R071	Diagnoses - main ICD10	334832/136(334968)	Diagnoses	General health	CAT-MUL	0.00136765	-0.167691	0.169588	0.987318	6.52009e-05	-0.170773	0.166534	0.999395	-0.0497288	-0.218306	0.119107	0.563454	-0.0428062	-0.211617	0.125927	0.619109	0.188887	0.022191	0.354018	0.0256398
41204#M546	Diagnoses - secondary ICD10	334937/31(334968)	Diagnoses	General health	CAT-MUL	-0.149711	-0.505935	0.202841	0.407615	0.203828	-0.141931	0.535689	0.236987	-0.184962	-0.535534	0.166907	0.301993	-0.21716	-0.569904	0.13541	0.227443	-0.417667	-0.789708	-0.0552198	0.0257152
25828	Volume of grey matter in Intracalcarine Cortex (left)	10250	Brain MRI	Brain and Cognition	CONTINUOUS	0.0106167	-0.0078736	0.0291071	0.260403	0.015686	-0.00281367	0.0341856	0.0965306	-0.0140023	-0.0326542	0.00464972	0.141176	-0.00080011	-0.0194509	0.0178507	0.932985	0.0210089	0.00254513	0.0394726	0.0257426
41202#K622	Diagnoses - main ICD10	334945/23(334968)	Diagnoses	General health	CAT-MUL	-0.217564	-0.632775	0.192714	0.301472	0.0993889	-0.313313	0.489728	0.626121	-0.147585	-0.554586	0.261102	0.478142	0.0754506	-0.333623	0.484126	0.717561	0.448088	0.050098	0.838454	0.0257718
41210#A107	Operative procedures - secondary OPCS	334947/21(334968)	Operations	General health	CAT-MUL	0.399539	-0.0233551	0.818012	0.0626277	-0.315586	-0.805898	0.130953	0.184196	0.0669908	-0.360807	0.49628	0.759325	0.0284459	-0.399379	0.455949	0.896273	0.468039	0.0519928	0.875896	0.0258408
41204#E782	Diagnoses - secondary ICD10	334858/110(334968)	Diagnoses	General health	CAT-MUL	0.0278868	-0.159129	0.213936	0.769503	0.0671209	-0.119351	0.248721	0.474328	0.151141	-0.0361593	0.338751	0.114046	0.107962	-0.0789844	0.294838	0.25759	0.208337	0.0239908	0.390778	0.0259542
41210#X677	Operative procedures - secondary OPCS	334894/74(334968)	Operations	General health	CAT-MUL	0.224895	-0.00157476	0.449959	0.050863	0.101794	-0.12507	0.321698	0.371132	0.0057518	-0.221936	0.233992	0.960556	-0.0183345	-0.246473	0.209719	0.874805	-0.265897	-0.501937	-0.0336539	0.0259938
41202#N825	Diagnoses - main ICD10	334957/11(334968)	Diagnoses	General health	CAT-MUL	0.207748	-0.384038	0.789734	0.487722	-0.0853058	-0.726016	0.494135	0.782055	-0.512532	-1.10137	0.0772526	0.0881032	0.25046	-0.342092	0.843238	0.407425	0.641637	0.0702632	1.20241	0.026019
41200#D153	Operative procedures - main OPCS	334810/158(334968)	Operations	General health	CAT-MUL	0.028119	-0.128136	0.183654	0.723664	-0.0355327	-0.194726	0.119723	0.657559	-0.137444	-0.292959	0.0183346	0.0834625	0.0587309	-0.0973734	0.214804	0.460785	-0.180107	-0.339562	-0.0223442	0.0260224
41204#B378	Diagnoses - secondary ICD10	334487/481(334968)	Diagnoses	General health	CAT-MUL	0.0110956	-0.0784346	0.100396	0.80784	-0.0358482	-0.126661	0.0536633	0.43572	-0.0126041	-0.102041	0.0769161	0.782483	-0.00908675	-0.0986472	0.0804521	0.842356	-0.102574	-0.193183	-0.0125	0.0260522
41200#D168	Operative procedures - main OPCS	334949/19(334968)	Operations	General health	CAT-MUL	0.0648924	-0.386759	0.510307	0.776745	0.0433449	-0.418511	0.475684	0.848551	-0.209719	-0.657274	0.240036	0.359637	0.275496	-0.174347	0.725293	0.229949	-0.539051	-1.02328	-0.0721122	0.0261484
41210#Z127	Operative procedures - secondary OPCS	334946/22(334968)	Operations	General health	CAT-MUL	0.0671557	-0.352418	0.481404	0.752215	0.0462182	-0.381812	0.448549	0.826551	0.239986	-0.179432	0.660768	0.262891	-0.0456152	-0.464132	0.371963	0.830658	-0.500909	-0.949999	-0.0663404	0.0261501
41202#K700	Diagnoses - main ICD10	334953/15(334968)	Diagnoses	General health	CAT-MUL	-0.301883	-0.818487	0.206913	0.248367	0.0197302	-0.504928	0.506401	0.938647	0.143653	-0.362847	0.652244	0.57912	0.0278451	-0.478384	0.533398	0.914081	-0.611195	-1.16167	-0.0829771	0.0261554
20003#1141172492	Treatment/medication code	334832/95(334927)	Medications	General health	CAT-MUL	-0.077948	-0.280203	0.123178	0.448734	-0.0996429	-0.30998	0.103414	0.344193	0.0012133	-0.199807	0.20267	0.990571	-0.206628	-0.40796	-0.00527879	0.0442711	0.223549	0.025338	0.419528	0.0261831
22601#61392517	Job coding	84033/140(84173)	Employment history	Sociodemographics	CAT-MUL	-0.0726115	-0.239589	0.0936199	0.392962	-0.0368959	-0.206616	0.128335	0.665665	-0.0279865	-0.194258	0.13855	0.741664	0.116026	-0.0494896	0.281625	0.169551	-0.191155	-0.360581	-0.023536	0.0261856
25249	Mean L2 in pontine crossing tract on FA skeleton	9105	Brain MRI	Brain and Cognition	CONTINUOUS	-0.0028587	-0.0404086	0.0346912	0.881386	-0.020998	-0.0583257	0.0163298	0.270248	-0.0180065	-0.055717	0.019704	0.349357	-0.00799634	-0.0455155	0.0295228	0.676155	-0.042477	-0.0799175	-0.00503652	0.0261958
41202#Q643	Diagnoses - main ICD10	334951/17(334968)	Diagnoses	General health	CAT-MUL	0.118976	-0.356609	0.588182	0.621463	-0.112182	-0.624266	0.358349	0.652499	-0.303609	-0.77652	0.171608	0.209442	-0.162402	-0.638778	0.313223	0.503632	0.516978	0.0557275	0.968586	0.026265
41203#3556	Diagnoses - main ICD9	334942/26(334968)	Diagnoses	General health	CAT-MUL	-0.105135	-0.4952	0.279619	0.594702	-0.219323	-0.640068	0.172132	0.28768	-0.154712	-0.53706	0.229699	0.429019	-0.0114047	-0.397455	0.373937	0.95378	0.41934	0.0457476	0.786157	0.0263113
22617#7112	Job SOC coding	83317/856(84173)	Employment history	Sociodemographics	CAT-MUL	0.0794675	0.0120949	0.146741	0.0206902	0.00720153	-0.0605667	0.0742989	0.83418	-0.00534158	-0.0729659	0.0623226	0.876999	0.0898188	0.0223963	0.15726	0.00903476	-0.0768442	-0.144839	-0.00913647	0.0264304
22607#1	Workplace very cold	44526/39297(83823)	Employment history	Sociodemographics	CAT-MUL	0.0176452	0.00403788	0.0312539	0.011038	0.0116353	-0.00196774	0.0252375	0.0936357	-0.0140258	-0.0276343	-0.000418503	0.0433626	0.00435123	-0.00925475	0.0179577	0.530787	-0.0154097	-0.0290173	-0.00180413	0.026437
41200#T343	Operative procedures - main OPCS	334910/58(334968)	Operations	General health	CAT-MUL	0.0191808	-0.239253	0.275715	0.883904	0.210808	-0.0399455	0.454231	0.0939491	0.205469	-0.052494	0.464102	0.118935	0.07504	-0.182568	0.332565	0.567946	-0.300099	-0.567698	-0.0374094	0.0264587
25248	Mean L2 in middle cerebellar peduncle on FA skeleton	9105	Brain MRI	Brain and Cognition	CONTINUOUS	-0.0109552	-0.04864	0.0267295	0.568836	-0.0161361	-0.0535266	0.0212544	0.397658	7.37033e-05	-0.0375767	0.0377241	0.996939	0.00612377	-0.0315407	0.0437882	0.749983	-0.0422185	-0.0794986	-0.00493834	0.0264683
41202#M672	Diagnoses - main ICD10	334955/13(334968)	Diagnoses	General health	CAT-MUL	0.0662758	-0.480116	0.602701	0.810378	-0.0373422	-0.614632	0.491682	0.893949	-0.120142	-0.662905	0.425301	0.665156	0.120968	-0.422891	0.665197	0.662982	0.588147	0.0624581	1.10296	0.0264911
20088#333	Types of spreads/sauces consumed	45923/1596(47519)	Spreads/sauces/cooking oils yesterday	Sociodemographics	CAT-MUL	9.02871e-05	-0.049948	0.0500749	0.997177	-0.049429	-0.100222	0.00096992	0.0555046	-0.0201156	-0.0700419	0.0298445	0.429858	-0.00565318	-0.0556132	0.0443063	0.824481	0.0562763	0.00649539	0.105926	0.0265071
41202#K400	Diagnoses - main ICD10	334938/30(334968)	Diagnoses	General health	CAT-MUL	0.162807	-0.194073	0.516064	0.368777	-0.0980496	-0.476033	0.25729	0.598927	-0.219152	-0.574627	0.137748	0.227881	0.00641892	-0.352313	0.364779	0.97201	-0.423449	-0.803044	-0.054352	0.0265223
41210#U298	Operative procedures - secondary OPCS	334942/26(334968)	Operations	General health	CAT-MUL	0.129705	-0.254629	0.509625	0.505818	0.0765584	-0.312596	0.445195	0.691011	-0.040854	-0.424671	0.344345	0.835042	0.170834	-0.213582	0.554809	0.383418	0.420206	0.0451408	0.788227	0.0265429
41204#M009	Diagnoses - secondary ICD10	334955/13(334968)	Diagnoses	General health	CAT-MUL	-0.415929	-0.975684	0.134343	0.141702	0.220604	-0.319777	0.728613	0.406211	0.149766	-0.393988	0.696609	0.590353	-0.303738	-0.849757	0.241501	0.275173	0.585381	0.0613539	1.09736	0.0265723
40006#D333	Type of cancer: ICD10	334837/131(334968)	Cancer register	General health	CAT-MUL	-0.0590482	-0.231319	0.11239	0.500662	-0.0990957	-0.277349	0.0739055	0.268395	0.00142521	-0.169783	0.172926	0.986994	-0.0204756	-0.191899	0.150887	0.814869	0.190468	0.0212914	0.358052	0.0265991
41204#D66	Diagnoses - secondary ICD10	334930/38(334968)	Diagnoses	General health	CAT-MUL	-0.10544	-0.42635	0.212337	0.517502	0.353205	0.0510087	0.646922	0.0198734	0.020745	-0.297092	0.339588	0.89837	-0.204893	-0.523927	0.113672	0.207759	-0.374026	-0.708782	-0.0469518	0.0266631
41204#D069	Diagnoses - secondary ICD10	334935/33(334968)	Diagnoses	General health	CAT-MUL	-0.0535734	-0.397994	0.287528	0.759338	-0.134391	-0.499585	0.208743	0.455589	0.0137688	-0.328171	0.356585	0.937177	0.129445	-0.211925	0.470382	0.457074	-0.401681	-0.761353	-0.0504923	0.0266807
41202#T821	Diagnoses - main ICD10	334823/145(334968)	Diagnoses	General health	CAT-MUL	-0.0821249	-0.245808	0.0808198	0.324314	-0.00702289	-0.172181	0.153966	0.932686	0.0498484	-0.113152	0.213131	0.549252	0.0671944	-0.0959049	0.23024	0.419314	0.181002	0.0200434	0.340473	0.0267908
25598	Weighted-mean L2 in tract anterior thalamic radiation (left)	9105	Brain MRI	Brain and Cognition	CONTINUOUS	-0.00267599	-0.0405008	0.0351488	0.889719	-0.0103759	-0.0477496	0.0269978	0.586354	-0.00714372	-0.0448144	0.0305269	0.710134	0.00684768	-0.0309784	0.0446738	0.722733	-0.0422926	-0.0797212	-0.00486406	0.0268044
3476	Difficulty not smoking for 1 day	22499	Lifestyle and environment	Sociodemographics	CAT-SIN	0.0032841	-0.0208229	0.0273911	0.789463	-0.0129317	-0.0366959	0.0108325	0.28618	0.0306875	0.00686561	0.0545094	0.0115805	0.0234501	-0.000418508	0.0473187	0.0541627	-0.0270322	-0.0509586	-0.00310581	0.0268098
41200#F344	Operative procedures - main OPCS	334880/88(334968)	Operations	General health	CAT-MUL	-0.0457082	-0.255946	0.163251	0.66904	-0.0806181	-0.297736	0.128881	0.458288	0.0752289	-0.133761	0.284533	0.480795	-0.11726	-0.32661	0.0918705	0.271985	0.231831	0.0253961	0.43604	0.0268556
25798	Volume of grey matter in Superior Temporal Gyrus, anterior division (left)	10250	Brain MRI	Brain and Cognition	CONTINUOUS	0.0186339	0.000363185	0.0369047	0.0456174	0.0185897	0.000308349	0.036871	0.0462597	-0.0042155	-0.0226502	0.0142192	0.653988	0.0218546	0.00342769	0.0402815	0.0201009	0.0205992	0.00235222	0.0388462	0.0269276
22601#71123329	Job coding	83370/803(84173)	Employment history	Sociodemographics	CAT-MUL	0.0615056	-0.00807648	0.130979	0.0829373	-0.00094346	-0.0710343	0.0684222	0.97884	-0.00225639	-0.0720495	0.0675796	0.949489	0.0920217	0.0224464	0.161619	0.0095423	-0.0790367	-0.149222	-0.00915854	0.0269596
41202#J370	Diagnoses - main ICD10	334922/46(334968)	Diagnoses	General health	CAT-MUL	0.121484	-0.167037	0.407581	0.407235	0.103542	-0.184518	0.380523	0.47166	-0.25088	-0.538501	0.0376958	0.0878793	-0.0256999	-0.314919	0.263434	0.861718	-0.337774	-0.640477	-0.0415721	0.0269898
22601#62192607	Job coding	84059/114(84173)	Employment history	Sociodemographics	CAT-MUL	0.0983728	-0.0858542	0.281854	0.2943	0.112783	-0.0686385	0.289812	0.217044	0.0640542	-0.11931	0.247876	0.494084	0.0150181	-0.170546	0.200558	0.873946	-0.212401	-0.401996	-0.0253407	0.0270414
41246#1320	Treatment speciality of consultant (recoded)	320861/272(321133)	Admission and discharge	General health	CAT-MUL	-0.0643633	-0.184007	0.054808	0.290748	0.0449712	-0.0734399	0.161449	0.452791	-0.0124132	-0.131508	0.106766	0.838186	-0.0855495	-0.204975	0.0338318	0.160229	0.132401	0.0146188	0.249423	0.0270664
23298	Femur troch BMD (bone mineral density) T-score (left)	3695	DXA assessment	General health	CONTINUOUS	0.00648621	-0.0243475	0.0373199	0.680044	0.00467026	-0.0263191	0.0356596	0.767648	0.0200424	-0.0113621	0.051447	0.210918	-0.00757311	-0.0389346	0.0237883	0.635924	0.0351578	0.00398674	0.0663289	0.0270716
41210#C553	Operative procedures - secondary OPCS	334813/155(334968)	Operations	General health	CAT-MUL	-0.0519151	-0.20996	0.105425	0.518754	0.0231248	-0.135285	0.177812	0.772044	-0.0223514	-0.179676	0.135229	0.780837	0.0200708	-0.137596	0.177675	0.802935	0.174804	0.019048	0.329152	0.027114
1608	Average weekly fortified wine intake	239974	Lifestyle and environment	Sociodemographics	INTEGER	-0.020764	-0.0340269	-0.00750115	0.00215142	0.00550992	-0.00773594	0.0187558	0.414897	-0.0162625	-0.029527	-0.00299811	0.0162614	-0.00149069	-0.0147516	0.0117702	0.825615	0.0148842	0.00168265	0.0280857	0.0271186
20002#1157	Non-cancer illness code, self-reported	334585/342(334927)	Medical conditions	General health	CAT-MUL	0.0422636	-0.0637609	0.147974	0.433905	0.050751	-0.0549382	0.154825	0.342744	-0.0860117	-0.191923	0.020007	0.111594	-0.0367926	-0.142881	0.0692771	0.49659	-0.120912	-0.228566	-0.0140052	0.0271456
41202#K623	Diagnoses - main ICD10	334415/553(334968)	Diagnoses	General health	CAT-MUL	0.0465012	-0.0369059	0.129707	0.273935	-0.051919	-0.13708	0.0320842	0.228858	0.0529259	-0.0305842	0.13651	0.214381	-0.0608491	-0.144382	0.022676	0.15335	-0.0947706	-0.179176	-0.0108232	0.0273334
6152#8	Blood clot, DVT, bronchitis, emphysema, asthma, rhinitis, eczema, allergy diagnosed by doctor	296237/38335(334572)	Health and medical history	General health	CAT-MUL	0.0211132	0.0104633	0.0317611	0.00010186	-5.95561e-05	-0.0107208	0.0105881	0.991258	0.00418506	-0.00647031	0.0148413	0.441417	0.0241882	0.0135345	0.0348424	8.58759e-06	0.0119832	0.00133514	0.0226262	0.0273609
41200#T812	Operative procedures - main OPCS	334923/45(334968)	Operations	General health	CAT-MUL	0.0560357	-0.237032	0.34665	0.706656	0.115138	-0.175875	0.395066	0.428276	-0.0468527	-0.338562	0.245693	0.753266	0.0888278	-0.203494	0.381002	0.551352	-0.340463	-0.646295	-0.0411269	0.0273698
41202#F500	Diagnoses - main ICD10	334950/18(334968)	Diagnoses	General health	CAT-MUL	0.178341	-0.284582	0.635847	0.447544	0.114531	-0.352178	0.553073	0.618091	-0.0983951	-0.55853	0.363746	0.675806	0.588577	0.127887	1.04909	0.012249	0.503058	0.0517071	0.946905	0.0274349
41204#W268	Diagnoses - secondary ICD10	334956/12(334968)	Diagnoses	General health	CAT-MUL	-0.122899	-0.696176	0.440998	0.671691	-0.047652	-0.653106	0.503264	0.870588	-0.13906	-0.70387	0.429175	0.630451	0.405202	-0.159218	0.969592	0.15921	-0.685085	-1.31005	-0.0896798	0.0274918
41210#D141	Operative procedures - secondary OPCS	334872/96(334968)	Operations	General health	CAT-MUL	-0.0199699	-0.2209	0.179765	0.845095	0.0795385	-0.119753	0.273369	0.427264	-0.198578	-0.398033	0.0012905	0.0512631	-0.0823591	-0.282587	0.117777	0.420025	-0.230066	-0.436094	-0.0268864	0.0275042
41202#O721	Diagnoses - main ICD10	334833/135(334968)	Diagnoses	General health	CAT-MUL	-0.00500382	-0.174828	0.1641	0.953848	-0.0866128	-0.262105	0.0837223	0.32585	-0.0693824	-0.239203	0.100714	0.423625	-0.106158	-0.275401	0.0628093	0.218521	-0.194178	-0.367888	-0.0224147	0.0275558
20003#1140927328	Treatment/medication code	334289/638(334927)	Medications	General health	CAT-MUL	0.058362	-0.0192269	0.135782	0.139973	-0.0424001	-0.121329	0.0355373	0.289277	0.0185036	-0.0591903	0.0962549	0.640775	0.0224299	-0.0552886	0.100135	0.571592	-0.0880549	-0.16658	-0.00992512	0.0275633
41200#X823	Operative procedures - main OPCS	334914/54(334968)	Operations	General health	CAT-MUL	-0.137795	-0.407407	0.129735	0.314589	0.135639	-0.128535	0.390836	0.305136	-0.112565	-0.378458	0.154059	0.407337	-0.165929	-0.433187	0.101143	0.223494	0.292489	0.0304232	0.550951	0.0275728
41210#Y328	Operative procedures - secondary OPCS	334941/27(334968)	Operations	General health	CAT-MUL	0.315006	-0.0590164	0.685271	0.097068	0.226471	-0.142753	0.58033	0.21802	-0.222219	-0.59782	0.154797	0.24712	-0.408571	-0.786269	-0.0311371	0.0339091	-0.443596	-0.844133	-0.0543441	0.0275746
20004#1493	Operation code	327439/7488(334927)	Operations	General health	CAT-MUL	0.000581239	-0.0223601	0.0235084	0.960379	0.00149302	-0.0214717	0.0243803	0.898423	-0.0349285	-0.0578588	-0.0119943	0.00283083	-0.00963394	-0.0325701	0.013301	0.41031	0.0257265	0.00282274	0.0486005	0.0275836
22617#3531	Job SOC coding	83735/438(84173)	Employment history	Sociodemographics	CAT-MUL	-0.0971616	-0.191821	-0.00272328	0.0439897	0.0291348	-0.0648854	0.121836	0.54068	0.0582133	-0.0359214	0.152471	0.225791	0.0308836	-0.0635363	0.125312	0.521475	-0.107157	-0.202817	-0.0120916	0.0276308
41204#J069	Diagnoses - secondary ICD10	334695/273(334968)	Diagnoses	General health	CAT-MUL	0.00102237	-0.117962	0.119602	0.98654	0.0111341	-0.108426	0.128552	0.853827	-0.0734836	-0.191961	0.0451316	0.224393	-0.0274448	-0.14621	0.0912986	0.650577	-0.134937	-0.255583	-0.0152341	0.0277441
41200#H529	Operative procedures - main OPCS	334945/23(334968)	Operations	General health	CAT-MUL	-0.0336239	-0.44544	0.372874	0.872028	0.265249	-0.132257	0.646604	0.180192	-0.271994	-0.678639	0.136108	0.190685	-0.222975	-0.631722	0.185591	0.284866	-0.480937	-0.917038	-0.0588867	0.0278913
23308	Pelvis BMC (bone mineral content)	3705	DXA assessment	General health	CONTINUOUS	0.00655192	-0.0171228	0.0302267	0.587443	-0.0119672	-0.0357879	0.0118534	0.324695	0.0035634	-0.0205551	0.0276819	0.772085	-0.00275208	-0.0268664	0.0213623	0.822959	0.0268837	0.00291258	0.0508548	0.027952
20004#1618	Operation code	334851/76(334927)	Operations	General health	CAT-MUL	0.0898748	-0.134867	0.313156	0.431644	-0.00525479	-0.234474	0.216056	0.963485	0.0841496	-0.140899	0.30965	0.464093	0.0408114	-0.184087	0.265622	0.722033	-0.258621	-0.49133	-0.0295903	0.0280842
41230#5EK	PCT where patients GP was registered	334890/78(334968)	Admission and discharge	General health	CAT-MUL	0.0333672	-0.189047	0.254449	0.768043	0.0628073	-0.160239	0.27879	0.574475	0.117912	-0.104024	0.340459	0.298399	-0.0893756	-0.312313	0.13342	0.431868	-0.255068	-0.484574	-0.029087	0.0281189
41200#N152	Operative procedures - main OPCS	334895/73(334968)	Operations	General health	CAT-MUL	0.173783	-0.0543665	0.400443	0.134163	-0.0422365	-0.278282	0.185117	0.720513	0.103411	-0.126242	0.333571	0.378011	0.0803825	-0.149077	0.309787	0.492267	0.251878	0.0255559	0.475395	0.0281406
41210#Z422	Operative procedures - secondary OPCS	334597/371(334968)	Operations	General health	CAT-MUL	-0.0960354	-0.19852	0.00614204	0.0658534	-0.0696352	-0.174056	0.0329879	0.187245	0.106956	0.00478184	0.20924	0.0403037	0.00130429	-0.100853	0.103469	0.980037	0.113034	0.0117658	0.213678	0.0281952
41201#V104	External causes	334958/10(334968)	Diagnoses	General health	CAT-MUL	0.500929	-0.113095	1.10677	0.107407	0.369435	-0.227965	0.935972	0.209461	0.392934	-0.230821	1.02143	0.218742	0.160958	-0.460606	0.782956	0.611763	0.659788	0.0623242	1.24335	0.0282072
41204#Z312	Diagnoses - secondary ICD10	334940/28(334968)	Diagnoses	General health	CAT-MUL	-0.241432	-0.617254	0.130882	0.205833	-0.354965	-0.782617	0.0380052	0.0886049	-0.0349998	-0.405826	0.337031	0.853484	0.119191	-0.251413	0.489375	0.528173	-0.432971	-0.825124	-0.0508625	0.028281
41210#X358	Operative procedures - secondary OPCS	334461/507(334968)	Operations	General health	CAT-MUL	-0.0406794	-0.128019	0.0464403	0.360668	0.0085841	-0.0789881	0.0949999	0.846607	0.0222841	-0.064944	0.109587	0.616703	0.0245748	-0.0625825	0.111726	0.580479	0.0965524	0.0100258	0.182634	0.0283131
6148#6	Eye problems/disorders	102400/6088(108488)	Health and medical history	General health	CAT-MUL	-0.026887	-0.0527965	-0.000995313	0.0418807	0.00744286	-0.0184181	0.0332144	0.57201	0.0319336	0.00602873	0.0578491	0.0157042	0.00490121	-0.0209924	0.0307954	0.710637	0.0288731	0.00304063	0.0546713	0.028363
22601#71133342	Job coding	84107/66(84173)	Employment history	Sociodemographics	CAT-MUL	-0.156349	-0.400828	0.0863168	0.208299	-0.130154	-0.385894	0.114558	0.307211	-0.0754953	-0.316636	0.166315	0.540005	0.16248	-0.0782115	0.403231	0.185807	-0.277208	-0.527007	-0.0311841	0.0283658
22617#7113	Job SOC coding	84107/66(84173)	Employment history	Sociodemographics	CAT-MUL	-0.156349	-0.400828	0.0863168	0.208299	-0.130154	-0.385894	0.114558	0.307211	-0.0754953	-0.316636	0.166315	0.540005	0.16248	-0.0782115	0.403231	0.185807	-0.277208	-0.527007	-0.0311841	0.0283658
41202#O211	Diagnoses - main ICD10	334947/21(334968)	Diagnoses	General health	CAT-MUL	-0.194211	-0.626567	0.233849	0.37619	0.113784	-0.317531	0.519736	0.592557	-0.507181	-0.935972	-0.0780717	0.0204055	-0.0661442	-0.496714	0.36301	0.762925	-0.504194	-0.962638	-0.0601105	0.0283673
20003#1141185986	Treatment/medication code	334859/68(334927)	Medications	General health	CAT-MUL	-0.00341781	-0.241916	0.233442	0.977512	0.0379323	-0.202346	0.269862	0.752485	-0.0465833	-0.283913	0.191403	0.700824	-0.13955	-0.377558	0.0984389	0.250418	-0.273051	-0.519365	-0.0308401	0.0283891
41202#S662	Diagnoses - main ICD10	334824/144(334968)	Diagnoses	General health	CAT-MUL	0.194224	0.0317924	0.355966	0.0188416	0.128369	-0.0321761	0.285547	0.113013	0.0675879	-0.095856	0.231257	0.41798	0.036576	-0.126693	0.199797	0.660554	0.1797	0.0181785	0.339725	0.0284551
41200#E368	Operative procedures - main OPCS	334846/122(334968)	Operations	General health	CAT-MUL	-0.0165446	-0.194788	0.160803	0.85528	-0.0519173	-0.234489	0.125361	0.571382	0.0123056	-0.165087	0.190044	0.891957	-0.0119466	-0.189645	0.165695	0.895152	-0.202383	-0.384674	-0.0223583	0.0285298
22617#5492	Job SOC coding	84006/167(84173)	Employment history	Sociodemographics	CAT-MUL	0.0595239	-0.0926919	0.21116	0.442526	0.0312897	-0.121203	0.180296	0.683963	0.063932	-0.0875269	0.21572	0.408562	0.0767169	-0.0756906	0.22912	0.323806	-0.172967	-0.328681	-0.0188701	0.0286127
41210#T303	Operative procedures - secondary OPCS	334940/28(334968)	Operations	General health	CAT-MUL	0.478793	0.114167	0.839425	0.00965095	0.0463556	-0.331409	0.404139	0.804211	0.15134	-0.219598	0.523496	0.424656	0.401088	0.0309883	0.77124	0.0336571	0.399319	0.0381858	0.753841	0.0286173
41204#R31	Diagnoses - secondary ICD10	332194/2774(334968)	Diagnoses	General health	CAT-MUL	-0.00172605	-0.0391627	0.0356719	0.927959	0.0121312	-0.0252739	0.0493276	0.523827	0.0138899	-0.0235553	0.0513491	0.467291	0.0142042	-0.023245	0.0516516	0.457226	-0.0419441	-0.0795552	-0.00442241	0.0286416
41204#V039	Diagnoses - secondary ICD10	334944/24(334968)	Diagnoses	General health	CAT-MUL	0.0847463	-0.315716	0.48064	0.676493	-0.245255	-0.689871	0.164891	0.258383	-0.0984385	-0.497872	0.30241	0.629693	0.199608	-0.200498	0.59935	0.327858	0.431101	0.041091	0.813856	0.0286478
41204#E669	Diagnoses - secondary ICD10	326953/8015(334968)	Diagnoses	General health	CAT-MUL	0.0296074	0.00745077	0.0517513	0.00879527	-0.0144776	-0.0367575	0.00772805	0.20203	-0.0279426	-0.0501139	-0.00576738	0.01351	0.0331783	0.0109958	0.0553609	0.00337188	-0.0247959	-0.0470313	-0.00259044	0.028726
20127	Neuroticism score	272498	Psychosocial factors	Mental health	INTEGER	0.00448677	-0.00205626	0.0110298	0.178938	0.0126597	0.00610791	0.0192115	0.000152381	0.0262916	0.0197446	0.0328386	3.53151e-15	0.0646564	0.0581052	0.0712075	2.60295e-83	0.00730221	0.000757295	0.0138471	0.028759
41204#M159	Diagnoses - secondary ICD10	333091/1877(334968)	Diagnoses	General health	CAT-MUL	0.086412	0.0411207	0.131648	0.000182634	-0.0089936	-0.05467	0.0363637	0.698533	-0.040658	-0.0860713	0.00477655	0.0793631	0.0113439	-0.0341244	0.0568095	0.624822	-0.0508834	-0.0965959	-0.0053048	0.0288903
20118-5	Home area population density - urban or rural	258188/331798	Reception	Sociodemographics	CAT-SIN	-999	-999	-999	3.66714e-05	-999	-999	-999	0.206091	-999	-999	-999	0.0419838	-999	-999	-999	0.0453478	-999	-999	-999	0.0289319
41210#Y331	Operative procedures - secondary OPCS	334763/205(334968)	Operations	General health	CAT-MUL	0.119192	-0.0174726	0.255339	0.0867704	-0.0286535	-0.168168	0.107816	0.68387	0.0139536	-0.122923	0.151009	0.841732	0.10844	-0.0285809	0.245422	0.120803	-0.154868	-0.294482	-0.0165069	0.0289519
20002#1661	Non-cancer illness code, self-reported	334834/93(334927)	Medical conditions	General health	CAT-MUL	-0.0757422	-0.280249	0.127588	0.466597	-0.0373253	-0.246284	0.164822	0.721625	-0.0284047	-0.231491	0.175124	0.784212	0.0306913	-0.172762	0.234072	0.767444	-0.231661	-0.441108	-0.0251454	0.0289948
41204#D215	Diagnoses - secondary ICD10	334956/12(334968)	Diagnoses	General health	CAT-MUL	-0.511085	-1.09828	0.0641948	0.0846587	0.18479	-0.381486	0.714741	0.505581	0.35448	-0.214196	0.925771	0.22291	0.576861	0.0110622	1.14306	0.0456921	0.601125	0.0547034	1.13555	0.0290041
40006#C505	Type of cancer: ICD10	334516/452(334968)	Cancer register	General health	CAT-MUL	-0.0140155	-0.106607	0.0783247	0.766403	-0.0141085	-0.107585	0.0780244	0.765683	-0.014369	-0.106616	0.0779666	0.760252	-0.0691408	-0.161553	0.0232553	0.142502	-0.103804	-0.197306	-0.0108632	0.0290689
41204#I779	Diagnoses - secondary ICD10	334888/80(334968)	Diagnoses	General health	CAT-MUL	0.0560847	-0.163338	0.274153	0.615291	0.0299265	-0.191324	0.244078	0.787348	0.021863	-0.197202	0.241459	0.845103	0.00874591	-0.210822	0.228254	0.937765	0.238633	0.0228898	0.451718	0.0291239
6351	Total errors traversing alphanumeric path (trail #2)	5823	Trail making	Brain and Cognition	INTEGER	0.0181154	-0.0327189	0.0689498	0.484912	-0.0492925	-0.100947	0.00236235	0.0614837	0.0263891	-0.024729	0.0775071	0.311663	-0.0503331	-0.102363	0.00169651	0.0579976	0.0564047	0.00574293	0.107067	0.029136
41200#C801	Operative procedures - main OPCS	334914/54(334968)	Operations	General health	CAT-MUL	-0.240967	-0.511291	0.0272379	0.0794204	-0.0311025	-0.306168	0.232343	0.820564	0.0912017	-0.175955	0.359206	0.504119	-0.0518914	-0.319086	0.21521	0.703436	0.288906	0.0272593	0.546525	0.0291424
41202#N302	Diagnoses - main ICD10	334635/333(334968)	Diagnoses	General health	CAT-MUL	0.0144047	-0.0932062	0.121683	0.79273	0.0394901	-0.0678911	0.145185	0.467406	-0.0960396	-0.203376	0.0114227	0.079661	0.0696949	-0.0378897	0.177264	0.204161	0.118322	0.0116785	0.224299	0.0291431
25533	Weighted-mean MD in tract medial lemniscus (right)	9105	Brain MRI	Brain and Cognition	CONTINUOUS	-0.00420504	-0.0417667	0.0333566	0.826326	-0.0237812	-0.0609759	0.0134135	0.210177	-0.00673242	-0.0442745	0.0308097	0.725231	0.00948039	-0.0281626	0.0471234	0.621582	-0.0413747	-0.0785487	-0.00420073	0.0291732
25255	Mean L2 in corticospinal tract on FA skeleton (left)	9105	Brain MRI	Brain and Cognition	CONTINUOUS	0.00014918	-0.0375649	0.0378632	0.993814	-0.0128864	-0.0503111	0.0245383	0.499767	-0.0245647	-0.0623271	0.0131978	0.202346	0.00109699	-0.0365596	0.0387536	0.954469	-0.0415415	-0.0788876	-0.00419537	0.0292696
41210#W871	Operative procedures - secondary OPCS	334924/44(334968)	Operations	General health	CAT-MUL	0.0962821	-0.199283	0.389501	0.521494	-0.0506955	-0.358526	0.242433	0.740317	0.0250072	-0.270367	0.321279	0.868405	-0.16287	-0.458503	0.132776	0.28025	-0.339705	-0.648778	-0.0373335	0.0293492
30140	Neutrophill count	324443	Blood assays	General health	CONTINUOUS	0.00816847	0.00472852	0.0116084	3.25492e-06	0.00731503	0.0038761	0.010754	3.05885e-05	0.00042342	-0.00301729	0.00386413	0.809402	0.0066128	0.00317322	0.0100524	0.000164482	-0.0038224	-0.00726105	-0.00038376	0.0293541
23295	Femur troch BMD (bone mineral density) (left)	3716	DXA assessment	General health	CONTINUOUS	0.00763574	-0.0185776	0.0338491	0.56796	0.00700398	-0.0193469	0.0333548	0.602312	0.0174967	-0.00918377	0.0441771	0.198615	-0.00520257	-0.0318574	0.0214522	0.701981	0.0294745	0.00295933	0.0559898	0.0293629
23236	Total BMD (bone mineral density)	3705	DXA assessment	General health	CONTINUOUS	0.00713155	-0.0176756	0.0319387	0.573037	-0.019222	-0.0441776	0.0057337	0.131092	0.0124955	-0.0127738	0.0377648	0.332356	0.00457435	-0.0206932	0.0298419	0.722654	0.0279198	0.00280179	0.0530378	0.0293722
41202#G122	Diagnoses - main ICD10	334855/113(334968)	Diagnoses	General health	CAT-MUL	-0.109	-0.294617	0.0756493	0.248503	-0.0233743	-0.211613	0.159392	0.804766	-0.114334	-0.298307	0.0700108	0.22367	0.152594	-0.0319827	0.337122	0.105112	-0.209156	-0.398631	-0.0221076	0.0294186
41210#H564	Operative procedures - secondary OPCS	334938/30(334968)	Operations	General health	CAT-MUL	-0.0526614	-0.413572	0.304529	0.773731	0.13054	-0.226758	0.471513	0.462272	0.0137819	-0.343508	0.372243	0.939834	-0.0726897	-0.430637	0.285085	0.690533	0.384724	0.0350024	0.728118	0.0294817
41204#M1991	Diagnoses - secondary ICD10	334019/949(334968)	Diagnoses	General health	CAT-MUL	0.0540291	-0.00960546	0.117551	0.0957937	-0.028162	-0.0926473	0.0356694	0.389563	-0.0353763	-0.0990807	0.0283687	0.276567	0.00415654	-0.0596201	0.0679274	0.898352	0.0703375	0.00688886	0.133546	0.0294857
41200#H298	Operative procedures - main OPCS	334926/42(334968)	Operations	General health	CAT-MUL	0.00328157	-0.300694	0.304702	0.983046	0.0592819	-0.24631	0.351925	0.697029	-0.140116	-0.441842	0.162618	0.363533	-0.0552737	-0.358421	0.247723	0.720756	-0.347481	-0.664011	-0.0379952	0.0294936
5111	3mm asymmetry angle (left)	67687	Eye measures	General health	INTEGER	0.00728209	-0.000269554	0.0148337	0.0587573	0.00377429	-0.00375271	0.0113013	0.325705	0.00151716	-0.00601095	0.00904526	0.692842	0.00223679	-0.00530084	0.00977442	0.560819	-0.00839144	-0.0159488	-0.000834121	0.0295341
41200#W093	Operative procedures - main OPCS	334930/38(334968)	Operations	General health	CAT-MUL	0.0437522	-0.274903	0.359452	0.786868	0.304807	0.000293962	0.600049	0.0458491	-0.104037	-0.421029	0.21407	0.520807	0.231139	-0.0870837	0.549057	0.154362	-0.366146	-0.700191	-0.0398824	0.0296528
41202#O48	Diagnoses - main ICD10	334548/420(334968)	Diagnoses	General health	CAT-MUL	-0.00127477	-0.097893	0.095116	0.979344	0.000153873	-0.0969649	0.095829	0.997503	0.0149313	-0.0819067	0.111866	0.762604	-0.0232383	-0.11955	0.0730111	0.636159	0.106377	0.0102473	0.202036	0.0296773
20107#6	Illnesses of father	259604/33397(293001)	Family history	Sociodemographics	CAT-MUL	0.00746823	-0.00399188	0.0189257	0.201459	0.011301	-0.000143046	0.0227301	0.0527773	0.0110901	-0.000376328	0.0225578	0.058022	0.0265035	0.0150377	0.0379699	5.8867e-06	-0.0127215	-0.0241926	-0.00125698	0.0296866
41200#H299	Operative procedures - main OPCS	334954/14(334968)	Operations	General health	CAT-MUL	-0.441734	-0.980155	0.0877748	0.104802	-0.162432	-0.737948	0.359768	0.55886	0.0750001	-0.447763	0.599998	0.779056	0.0264771	-0.497958	0.549764	0.921084	-0.619936	-1.19204	-0.0721776	0.0297769
4288	Time to answer	110544	Prospective memory	Brain and Cognition	INTEGER	0.000482856	-0.00529596	0.00626167	0.869913	-0.00156026	-0.00735291	0.00423239	0.597553	0.0135457	0.00775872	0.0193327	4.48511e-06	-0.00743183	-0.0132081	-0.00165557	0.0116787	0.00643085	0.000627858	0.0122338	0.0298542
41210#Z309	Operative procedures - secondary OPCS	334929/39(334968)	Operations	General health	CAT-MUL	0.0707831	-0.243412	0.382262	0.657406	-0.0213042	-0.345922	0.287416	0.89483	-0.243768	-0.556159	0.069689	0.126819	-0.119623	-0.433745	0.194497	0.455429	-0.361022	-0.690846	-0.0388292	0.0298932
20003#1140880086	Treatment/medication code	334730/197(334927)	Medications	General health	CAT-MUL	0.0969745	-0.0423837	0.235806	0.17179	0.0525052	-0.0868982	0.189109	0.455632	0.00770141	-0.132016	0.147604	0.914024	-0.111201	-0.250982	0.0285449	0.118893	-0.157113	-0.299621	-0.0159457	0.0299138
20003#1141167594	Treatment/medication code	333693/1234(334927)	Medications	General health	CAT-MUL	0.0594029	0.00357412	0.115145	0.0368714	0.0103849	-0.0456652	0.0659608	0.715311	-0.00480878	-0.0607305	0.0511436	0.866187	-0.00922593	-0.0651841	0.0467273	0.746561	0.0616281	0.0058991	0.117173	0.0299184
22601#33143448	Job coding	84078/95(84173)	Employment history	Sociodemographics	CAT-MUL	0.090398	-0.110704	0.290467	0.377059	0.072246	-0.128706	0.267527	0.474336	0.182233	-0.0184202	0.383305	0.0753863	-0.131091	-0.332788	0.0705082	0.202563	0.219158	0.0201971	0.416023	0.0299463
22617#3314	Job SOC coding	84078/95(84173)	Employment history	Sociodemographics	CAT-MUL	0.090398	-0.110704	0.290467	0.377059	0.072246	-0.128706	0.267527	0.474336	0.182233	-0.0184202	0.383305	0.0753863	-0.131091	-0.332788	0.0705082	0.202563	0.219158	0.0201971	0.416023	0.0299463
41200#M442	Operative procedures - main OPCS	334903/65(334968)	Operations	General health	CAT-MUL	-0.139013	-0.384121	0.104354	0.264586	0.164005	-0.0741668	0.395203	0.170173	-0.164981	-0.407079	0.0776645	0.182152	0.00894781	-0.234345	0.252123	0.942522	-0.27679	-0.529051	-0.0290225	0.0299668
104530	Orange intake	47519	Fruit/vegetables yesterday	Sociodemographics	CAT-SIN	-0.00291209	-0.0319612	0.026137	0.844232	-0.00282826	-0.0321183	0.0264618	0.849891	0.00851073	-0.0207432	0.0377647	0.568535	0.0202341	-0.00892301	0.0493911	0.17378	0.0322243	0.0031243	0.0613242	0.0299789
41200#J749	Operative procedures - main OPCS	334721/247(334968)	Operations	General health	CAT-MUL	-0.0861957	-0.211694	0.0388338	0.177435	0.074253	-0.0494979	0.19587	0.235344	-0.0427814	-0.167457	0.0820439	0.501494	0.0006998	-0.124116	0.125489	0.991231	-0.139903	-0.26679	-0.0140726	0.0299904
41200#U217	Operative procedures - main OPCS	334950/18(334968)	Operations	General health	CAT-MUL	-0.281276	-0.753355	0.183314	0.239056	0.00826996	-0.470421	0.4553	0.971916	0.201475	-0.261083	0.665059	0.393778	-0.107786	-0.572574	0.355893	0.648964	0.491644	0.0429465	0.932042	0.0300073
20003#1140874674	Treatment/medication code	334896/31(334927)	Medications	General health	CAT-MUL	0.0316033	-0.322031	0.381813	0.860277	0.0944247	-0.258997	0.431135	0.590598	-0.0336167	-0.385274	0.319553	0.8517	0.334142	-0.0181591	0.685814	0.0628125	0.376773	0.0331729	0.714105	0.0300089
41200#B088	Operative procedures - main OPCS	334951/17(334968)	Operations	General health	CAT-MUL	-0.313068	-0.798514	0.165628	0.203003	0.0808044	-0.404392	0.534562	0.734449	-0.100191	-0.574418	0.376373	0.679581	0.219744	-0.25547	0.694639	0.364581	0.50467	0.0432701	0.956202	0.0300743
20107#9	Illnesses of father	263814/28011(291825)	Family history	Sociodemographics	CAT-MUL	0.00181522	-0.0105498	0.0141768	0.773524	-0.0142984	-0.0267049	-0.00191155	0.0237811	-0.0133075	-0.0256656	-0.000948498	0.034818	0.013589	0.00122945	0.0259486	0.0311677	-0.013681	-0.0260632	-0.00130669	0.0302917
41202#N184	Diagnoses - main ICD10	334936/32(334968)	Diagnoses	General health	CAT-MUL	-0.0787391	-0.427882	0.267025	0.656882	0.0815856	-0.267689	0.414342	0.638123	0.0420992	-0.304417	0.389728	0.812077	0.0468947	-0.299728	0.393344	0.790826	0.370849	0.032148	0.703783	0.0303306
41202#I440	Diagnoses - main ICD10	334852/116(334968)	Diagnoses	General health	CAT-MUL	-0.0858557	-0.269098	0.0964318	0.357148	-0.0418334	-0.22803	0.138927	0.654655	0.0714596	-0.110741	0.254015	0.442475	-0.0935118	-0.275836	0.0887611	0.314677	0.197364	0.0177591	0.375102	0.0303462
41210#V191	Operative procedures - secondary OPCS	334947/21(334968)	Operations	General health	CAT-MUL	-0.437686	-0.877212	-0.00471286	0.0491981	0.129404	-0.300155	0.535655	0.542129	0.0451652	-0.382585	0.474351	0.836339	0.17884	-0.249295	0.606194	0.412489	0.457084	0.0389723	0.867415	0.0304257
41203#8910	Diagnoses - main ICD9	334958/10(334968)	Diagnoses	General health	CAT-MUL	0.122982	-0.49818	0.734968	0.695481	-0.5305	-1.31241	0.140236	0.146934	-0.0633342	-0.686791	0.559218	0.841997	0.0670841	-0.565345	0.697783	0.834855	0.655077	0.056461	1.24694	0.0305168
41202#F311	Diagnoses - main ICD10	334875/93(334968)	Diagnoses	General health	CAT-MUL	0.0324497	-0.171318	0.235079	0.754274	-0.110922	-0.323972	0.0945883	0.298347	0.441092	0.236827	0.645703	2.34934e-05	0.0466903	-0.156685	0.249978	0.65266	0.220293	0.0195536	0.418874	0.0305492
2734	Number of live births	180087	Sex-specific factors	Sociodemographics	INTEGER	0.0110758	0.00257925	0.0195723	0.01062	0.00294211	-0.00555328	0.0114375	0.497276	0.00601541	-0.00246268	0.0144935	0.164328	0.000333245	-0.00815163	0.00881812	0.93864	-0.00935193	-0.0178294	-0.000874483	0.0306055
41246#1390	Treatment speciality of consultant (recoded)	315154/6462(321616)	Admission and discharge	General health	CAT-MUL	0.0142128	-0.0104578	0.038867	0.258678	0.00454459	-0.0201432	0.0291429	0.717758	0.00378666	-0.0208851	0.0284644	0.76358	0.0154867	-0.009204	0.0401765	0.218933	0.0271349	0.00251261	0.0517227	0.0306569
41210#Y142	Operative procedures - secondary OPCS	334844/124(334968)	Operations	General health	CAT-MUL	0.0929493	-0.0828348	0.267911	0.298871	0.0982565	-0.0760316	0.268403	0.263087	0.0587565	-0.117429	0.235277	0.513731	-0.035038	-0.211383	0.141239	0.696899	0.190791	0.0168851	0.362965	0.0306636
41202#R520	Diagnoses - main ICD10	334955/13(334968)	Diagnoses	General health	CAT-MUL	0.436499	-0.101339	0.966769	0.109053	-0.314498	-0.948261	0.249088	0.298826	0.0511525	-0.492139	0.597563	0.853966	-0.294079	-0.83746	0.24967	0.288939	-0.641827	-1.2388	-0.0729884	0.0306654
41201#Y658	External causes	334931/37(334968)	Diagnoses	General health	CAT-MUL	-0.247999	-0.575401	0.0763267	0.135747	0.0600556	-0.266096	0.37146	0.711224	-0.0951923	-0.416239	0.227091	0.561893	0.0644068	-0.258346	0.386871	0.695576	-0.368882	-0.707668	-0.0382373	0.0306779
41201#W238	External causes	334903/65(334968)	Diagnoses	General health	CAT-MUL	-0.0569415	-0.301689	0.186099	0.647201	0.0283167	-0.218318	0.266098	0.818478	0.0171146	-0.225823	0.260655	0.890308	-0.130468	-0.373998	0.112922	0.293511	0.262441	0.0227709	0.499038	0.0307131
41202#H490	Diagnoses - main ICD10	334932/36(334968)	Diagnoses	General health	CAT-MUL	-0.204454	-0.535583	0.123469	0.22391	0.108936	-0.217582	0.421391	0.502829	0.321777	-0.00624686	0.650841	0.0549061	0.171838	-0.155172	0.498492	0.302777	0.349624	0.0296447	0.664243	0.0307227
41204#F105	Diagnoses - secondary ICD10	334957/11(334968)	Diagnoses	General health	CAT-MUL	0.368936	-0.214936	0.943369	0.21159	-0.173758	-0.830001	0.414876	0.580638	-0.0277982	-0.619451	0.564998	0.926718	0.286939	-0.304779	0.879949	0.342329	-0.701434	-1.35465	-0.0796298	0.0307427
20004#1501	Operation code	331416/3511(334927)	Operations	General health	CAT-MUL	-0.0166511	-0.0500061	0.0166727	0.327633	-0.0360788	-0.0697871	-0.00254833	0.0354301	-0.0285965	-0.0618754	0.00469274	0.0921935	0.0305476	-0.00277624	0.0638706	0.0723827	-0.0368183	-0.0702614	-0.00344447	0.0307709
41200#K255	Operative procedures - main OPCS	334777/191(334968)	Operations	General health	CAT-MUL	-0.023208	-0.165475	0.118511	0.748701	0.135815	-0.00346704	0.272542	0.0536315	-0.0485072	-0.19024	0.0934421	0.502679	-0.167836	-0.309961	-0.0257295	0.0206307	0.154069	0.013603	0.293371	0.030857
20002#1249	Non-cancer illness code, self-reported	334732/195(334927)	Medical conditions	General health	CAT-MUL	-0.097929	-0.239267	0.0428193	0.173542	0.0834173	-0.0557729	0.219932	0.235373	0.0207515	-0.119741	0.16143	0.772342	-0.00305207	-0.14348	0.137348	0.966017	-0.157071	-0.300376	-0.0151151	0.030874
22617#6139	Job SOC coding	84022/151(84173)	Employment history	Sociodemographics	CAT-MUL	-0.0840709	-0.244994	0.0761505	0.304781	-0.0078133	-0.170003	0.150391	0.923793	-0.0379227	-0.198022	0.122414	0.642694	0.143733	-0.0156555	0.303212	0.0772227	-0.178441	-0.341305	-0.0172291	0.0308813
41204#K564	Diagnoses - secondary ICD10	334866/102(334968)	Diagnoses	General health	CAT-MUL	0.057087	-0.13718	0.250272	0.563553	0.151379	-0.0391	0.337248	0.114533	-0.1299	-0.323482	0.0640857	0.188906	-0.157046	-0.351348	0.0372207	0.113126	-0.217971	-0.417669	-0.0209905	0.0312121
20003#1140875336	Treatment/medication code	334773/154(334927)	Medications	General health	CAT-MUL	-0.0560222	-0.21488	0.102091	0.488419	-0.0334532	-0.194793	0.123844	0.680475	-0.130917	-0.288512	0.0269391	0.103775	0.0053542	-0.152749	0.163423	0.947074	-0.176534	-0.338041	-0.0167608	0.031229
20002#1158	Non-cancer illness code, self-reported	334694/233(334927)	Medical conditions	General health	CAT-MUL	0.0606499	-0.0677632	0.188577	0.353685	-0.0977908	-0.23063	0.0321409	0.144436	0.127576	-0.00108931	0.256395	0.0521111	0.0392882	-0.0892478	0.167788	0.549058	-0.143017	-0.273727	-0.013432	0.0312435
20003#1141163114	Treatment/medication code	334862/65(334927)	Medications	General health	CAT-MUL	0.127353	-0.115492	0.368541	0.302331	-0.143471	-0.401406	0.103269	0.264314	-0.0582101	-0.300727	0.184848	0.63841	-0.0828108	-0.326135	0.160383	0.504608	0.261001	0.021703	0.497238	0.0313885
41204#Z973	Diagnoses - secondary ICD10	334942/26(334968)	Diagnoses	General health	CAT-MUL	0.0863679	-0.298823	0.467177	0.658507	-0.0964498	-0.505611	0.286126	0.631636	0.0334679	-0.350965	0.419434	0.864789	-0.165181	-0.550331	0.219777	0.400489	-0.441635	-0.850255	-0.0450306	0.0314286
41200#A384	Operative procedures - main OPCS	334945/23(334968)	Operations	General health	CAT-MUL	-0.0426287	-0.454242	0.364256	0.838228	-0.629122	-1.15579	-0.160449	0.0126406	0.455889	0.0447184	0.86873	0.0300948	0.127525	-0.281412	0.536314	0.541005	0.432736	0.0342327	0.823602	0.0315183
20442	Lifetime number of depressed periods	49988	Depression	Mental health	INTEGER	0.0115048	-0.00615059	0.0291602	0.201538	0.00882106	-0.00873204	0.0263742	0.324643	0.029761	0.0121293	0.0473927	0.000939176	0.0509485	0.033372	0.068525	1.3433e-08	0.0192396	0.00170129	0.0367779	0.0315498
41210#Z471	Operative procedures - secondary OPCS	332789/2179(334968)	Operations	General health	CAT-MUL	-0.01901	-0.061228	0.023157	0.377197	2.26591e-05	-0.0422491	0.0420233	0.999159	0.017726	-0.0244655	0.0599355	0.410352	-0.0162929	-0.0584831	0.0258945	0.449096	0.0460374	0.00400668	0.0879629	0.0315928
41202#T210	Diagnoses - main ICD10	334953/15(334968)	Diagnoses	General health	CAT-MUL	0.0384	-0.47254	0.542052	0.882029	-0.290277	-0.871521	0.231848	0.298627	-0.0445742	-0.548349	0.462151	0.862735	0.0203293	-0.486236	0.526537	0.937273	0.533775	0.0414898	1.01602	0.0316049
41210#Z949	Operative procedures - secondary OPCS	334718/250(334968)	Operations	General health	CAT-MUL	0.100993	-0.0227491	0.224304	0.109054	-0.0157289	-0.141455	0.107564	0.80437	-0.0592985	-0.183193	0.0647531	0.348509	0.0914977	-0.0325919	0.215559	0.148358	0.134334	0.0113716	0.256416	0.0316293
22601#41213252	Job coding	83977/196(84173)	Employment history	Sociodemographics	CAT-MUL	0.143062	0.00334938	0.282321	0.044405	0.0368942	-0.103848	0.174749	0.603502	-0.00333287	-0.143631	0.137186	0.962892	-0.0483068	-0.188338	0.0917256	0.498945	-0.155892	-0.298747	-0.0143293	0.0316558
41210#L358	Operative procedures - secondary OPCS	334958/10(334968)	Operations	General health	CAT-MUL	-0.136261	-0.765513	0.482073	0.668405	0.424592	-0.170071	0.991587	0.148528	-0.162617	-0.77798	0.456972	0.60576	-0.788668	-1.4127	-0.166702	0.0130423	-0.734893	-1.42494	-0.0808742	0.0317363
41200#K252	Operative procedures - main OPCS	334936/32(334968)	Operations	General health	CAT-MUL	-0.154536	-0.505274	0.192727	0.385373	0.139868	-0.204777	0.469495	0.414762	-0.259327	-0.603783	0.0867826	0.140995	-0.00499423	-0.352625	0.342334	0.977527	-0.396651	-0.764001	-0.0392897	0.0318003
22601#33193444	Job coding	84137/36(84173)	Employment history	Sociodemographics	CAT-MUL	-0.0665929	-0.395975	0.259701	0.690507	0.221795	-0.0963974	0.528018	0.162744	-0.021609	-0.345748	0.303805	0.896246	0.188955	-0.138486	0.516716	0.25815	-0.371506	-0.715062	-0.0360337	0.0318881
41204#C97	Diagnoses - secondary ICD10	334945/23(334968)	Diagnoses	General health	CAT-MUL	0.0112444	-0.399438	0.416787	0.956931	-0.14262	-0.582818	0.26588	0.508131	0.253233	-0.15684	0.665074	0.227168	-0.309255	-0.719294	0.100275	0.139087	0.431722	0.033055	0.822526	0.0319568
41202#T71	Diagnoses - main ICD10	334957/11(334968)	Diagnoses	General health	CAT-MUL	-0.225495	-0.826888	0.365222	0.45816	-0.551925	-1.31101	0.0955219	0.1192	0.223789	-0.369355	0.820995	0.461084	0.358099	-0.231919	0.949478	0.23454	0.617746	0.0454759	1.17595	0.0319671
20426	Restless during period of worst anxiety	12520/18848(31368)	Anxiety	Mental health	CAT-SIN	-0.0158771	-0.0386763	0.00692089	0.172261	-0.0055051	-0.0281018	0.0171061	0.63311	0.0268466	0.00395701	0.0497413	0.0215274	0.0285372	0.00600158	0.0510793	0.0130776	0.0247198	0.0021347	0.0473173	0.0319775
41202#S510	Diagnoses - main ICD10	334916/52(334968)	Diagnoses	General health	CAT-MUL	-0.311544	-0.588216	-0.0371992	0.0266582	-0.210602	-0.505395	0.0689536	0.149758	0.167508	-0.104878	0.440543	0.228653	-0.0197037	-0.291704	0.252139	0.88706	-0.306394	-0.589199	-0.0289342	0.0319995
41250#2002	Methods of discharge from hospital (recoded)	334264/149(334413)	Admission and discharge	General health	CAT-MUL	0.00108405	-0.160067	0.161465	0.989455	-0.0295889	-0.192688	0.129586	0.718743	-0.0577328	-0.218266	0.103011	0.481182	-0.0136564	-0.17533	0.14789	0.86845	-0.178452	-0.342553	-0.0161258	0.0320898
22601#41123205	Job coding	80382/3791(84173)	Employment history	Sociodemographics	CAT-MUL	0.0525264	0.0198844	0.0851509	0.00160604	0.00942941	-0.0232944	0.042008	0.571365	0.0106407	-0.022077	0.0433696	0.523906	0.0126738	-0.0200006	0.0453507	0.447124	-0.0358195	-0.0686099	-0.00309189	0.0321039
22617#4112	Job SOC coding	80382/3791(84173)	Employment history	Sociodemographics	CAT-MUL	0.0525264	0.0198844	0.0851509	0.00160604	0.00942941	-0.0232944	0.042008	0.571365	0.0106407	-0.022077	0.0433696	0.523906	0.0126738	-0.0200006	0.0453507	0.447124	-0.0358195	-0.0686099	-0.00309189	0.0321039
41210#Y058	Operative procedures - secondary OPCS	334930/38(334968)	Operations	General health	CAT-MUL	0.0493611	-0.269798	0.365535	0.760697	-0.135154	-0.474288	0.18494	0.420296	-0.116025	-0.433036	0.202196	0.474029	0.0323555	-0.286038	0.350623	0.842102	0.337616	0.0261325	0.643949	0.0321155
20153	Forced expiratory volume in 1-second (FEV1), predicted	105066	Spirometry	General health	CONTINUOUS	-0.00359005	-0.00615666	-0.00102344	0.00611628	0.00478076	0.00222008	0.00734145	0.000253062	-0.0021152	-0.0046816	0.000451199	0.106227	-0.00475461	-0.00731572	-0.00219351	0.000274201	0.00279654	0.000238794	0.00535428	0.0321175
5324-0	Ever had cataract surgery	3725/5203	Eye measures	General health	CAT-SIN	-999	-999	-999	0.134356	-999	-999	-999	0.0731174	-999	-999	-999	0.126978	-999	-999	-999	0.699176	-999	-999	-999	0.0321495
41210#Z121	Operative procedures - secondary OPCS	334952/16(334968)	Operations	General health	CAT-MUL	0.296736	-0.188955	0.775561	0.227755	-0.668806	-1.3161	-0.108614	0.0283392	0.169102	-0.322308	0.662235	0.500808	0.233748	-0.256184	0.722854	0.349321	0.512897	0.0378105	0.977398	0.0321811
41200#H053	Operative procedures - main OPCS	334910/58(334968)	Operations	General health	CAT-MUL	0.0580863	-0.199402	0.31374	0.657227	-0.0374025	-0.302183	0.216654	0.77712	-0.0760815	-0.333183	0.181623	0.562395	0.0705654	-0.186722	0.327736	0.590795	-0.289143	-0.556226	-0.0269381	0.0321908
41204#Z049	Diagnoses - secondary ICD10	334806/162(334968)	Diagnoses	General health	CAT-MUL	0.0864125	-0.0673865	0.239536	0.269744	0.0740698	-0.0790859	0.223967	0.33774	0.00706419	-0.147046	0.161407	0.928467	0.00864275	-0.145435	0.162699	0.91245	0.165591	0.0133883	0.316459	0.0321938
41201#W004	External causes	334697/271(334968)	Diagnoses	General health	CAT-MUL	-0.0269282	-0.146463	0.092197	0.658276	0.0404558	-0.0786935	0.157536	0.501867	-0.114801	-0.233682	0.00422434	0.0585513	0.0979378	-0.0212548	0.217111	0.107268	-0.131793	-0.252883	-0.0116591	0.0322093
41204#K743	Diagnoses - secondary ICD10	334828/140(334968)	Diagnoses	General health	CAT-MUL	0.127733	-0.0376103	0.292281	0.129054	-0.24064	-0.420053	-0.0671061	0.00747621	-0.00958861	-0.175171	0.156279	0.909711	-0.0195462	-0.185364	0.146235	0.817262	-0.184241	-0.353836	-0.0165486	0.0322276
41200#W241	Operative procedures - main OPCS	334516/452(334968)	Operations	General health	CAT-MUL	-0.0105461	-0.103029	0.0816937	0.822916	0.00401125	-0.0889109	0.0956248	0.932082	0.000121957	-0.0921289	0.0924633	0.997934	0.0512072	-0.0411329	0.143541	0.277065	-0.101745	-0.195156	-0.00890077	0.032241
23237	Total BMD (bone mineral density) (left)	3117	DXA assessment	General health	CONTINUOUS	0.00750431	-0.0195112	0.0345198	0.586035	-0.0261462	-0.0533871	0.00109481	0.0599394	0.0166113	-0.0112267	0.0444493	0.242093	0.00937008	-0.0180822	0.0368224	0.503392	0.0298792	0.0025227	0.0572358	0.0323083
20003#1140878328	Treatment/medication code	334880/47(334927)	Medications	General health	CAT-MUL	-0.0460552	-0.333777	0.239356	0.752751	-0.140087	-0.444529	0.148886	0.353686	0.051378	-0.234316	0.33785	0.724847	0.196023	-0.0899274	0.481811	0.178957	0.303941	0.0233716	0.58033	0.0323601
41201#Y545	External causes	334924/44(334968)	Diagnoses	General health	CAT-MUL	-0.074635	-0.372704	0.220931	0.622091	-0.0338746	-0.339664	0.2576	0.823659	-0.006129	-0.301441	0.29023	0.967609	0.165986	-0.130272	0.462008	0.271968	-0.333733	-0.643062	-0.0312045	0.0324256
41200#X333	Operative procedures - main OPCS	334630/338(334968)	Operations	General health	CAT-MUL	0.00447938	-0.102407	0.111045	0.934438	-0.0252933	-0.133533	0.0811212	0.644058	-0.00586719	-0.112536	0.100918	0.914196	-0.0685641	-0.175341	0.0381979	0.208164	-0.117656	-0.225865	-0.0102163	0.032452
41200#X312	Operative procedures - main OPCS	334109/859(334968)	Operations	General health	CAT-MUL	0.0671145	0.000215088	0.13389	0.0490558	0.0189956	-0.0480243	0.0853451	0.576588	-0.0242905	-0.0912887	0.0427481	0.477468	0.0201018	-0.0469205	0.0871164	0.55661	-0.0736099	-0.141226	-0.00628498	0.0324872
41200#B085	Operative procedures - main OPCS	334940/28(334968)	Operations	General health	CAT-MUL	-0.304074	-0.682805	0.0701713	0.113379	-0.00702986	-0.389908	0.354467	0.970366	0.0927496	-0.277814	0.464519	0.624334	0.0383899	-0.332603	0.408955	0.83918	-0.421077	-0.812589	-0.0401693	0.0324879
41204#M4317	Diagnoses - secondary ICD10	334867/101(334968)	Diagnoses	General health	CAT-MUL	-0.0464489	-0.2424	0.148432	0.641299	0.102202	-0.0913871	0.290731	0.293993	0.0626049	-0.132514	0.258109	0.529843	0.141672	-0.0535362	0.33684	0.154856	-0.217255	-0.417845	-0.0193587	0.0325545
41204#W198	Diagnoses - secondary ICD10	334733/235(334968)	Diagnoses	General health	CAT-MUL	0.0218426	-0.10625	0.149458	0.73774	-0.000112913	-0.129329	0.126579	0.998619	-0.14099	-0.268514	-0.013285	0.0303561	-0.140522	-0.268579	-0.0124808	0.0314842	-0.141274	-0.271403	-0.0122543	0.0325874
41202#L729	Diagnoses - main ICD10	334121/847(334968)	Diagnoses	General health	CAT-MUL	0.0319765	-0.0354684	0.0992936	0.352303	0.0459059	-0.0211893	0.112345	0.177744	0.0281606	-0.0393119	0.0956763	0.413496	0.0609283	-0.0065298	0.128377	0.0766649	0.0730767	0.00592127	0.139966	0.0325926
20003#1140870486	Treatment/medication code	334904/23(334927)	Medications	General health	CAT-MUL	0.0856411	-0.324252	0.490858	0.680415	-0.129764	-0.569488	0.278748	0.54689	0.00977529	-0.398047	0.419342	0.962613	0.0273878	-0.381979	0.436168	0.895604	0.429733	0.0313645	0.820312	0.0326302
41200#A573	Operative procedures - main OPCS	334844/124(334968)	Operations	General health	CAT-MUL	0.0916252	-0.0842788	0.266654	0.306085	-0.0274016	-0.20733	0.14752	0.761934	-0.137683	-0.313219	0.0381812	0.124571	-0.13227	-0.308549	0.0439629	0.141334	0.188615	0.0146097	0.360922	0.0327428
41204#Z884	Diagnoses - secondary ICD10	334751/217(334968)	Diagnoses	General health	CAT-MUL	0.00520744	-0.128081	0.13798	0.938842	-0.0375851	-0.173526	0.0954485	0.583675	-0.150066	-0.282935	-0.0170035	0.0269599	0.0554913	-0.0777054	0.188657	0.414118	-0.147152	-0.28285	-0.0126568	0.0327507
25204	Mean L1 in splenium of corpus callosum on FA skeleton	9105	Brain MRI	Brain and Cognition	CONTINUOUS	0.0107529	-0.0270544	0.0485601	0.577234	-0.0179269	-0.0554067	0.0195528	0.348533	-0.0125274	-0.0502507	0.0251958	0.515132	-0.00445486	-0.0421666	0.0332569	0.816906	-0.040751	-0.078156	-0.0033461	0.0327604
40011#9537	Histology of cancer tumour	334924/44(334968)	Cancer register	General health	CAT-MUL	0.300399	0.00741421	0.590866	0.0435598	-0.129524	-0.443723	0.168329	0.405662	0.378549	0.0817886	0.676018	0.0125199	-0.182296	-0.478209	0.113326	0.22703	0.313593	0.0233761	0.59944	0.032782
20004#1600	Operation code	334465/462(334927)	Operations	General health	CAT-MUL	0.0105725	-0.0807595	0.101673	0.820282	0.0545251	-0.0363804	0.144236	0.236547	-0.0283257	-0.119559	0.0629922	0.54301	0.0837	-0.00761378	0.175007	0.0723833	-0.1003	-0.192751	-0.00838895	0.0329429
20003#1140882498	Treatment/medication code	334745/182(334927)	Medications	General health	CAT-MUL	0.0304611	-0.114902	0.175217	0.680638	0.112015	-0.0311453	0.252418	0.121304	-0.0558881	-0.201178	0.0896016	0.451191	-0.0107102	-0.156077	0.13462	0.885163	-0.160625	-0.309031	-0.013668	0.033004
20002#1467	Non-cancer illness code, self-reported	332844/2083(334927)	Medical conditions	General health	CAT-MUL	-0.00476321	-0.0478906	0.038311	0.828518	-0.00527748	-0.0485407	0.0376998	0.810415	0.00219817	-0.0408942	0.0453073	0.920376	-0.0258079	-0.0689088	0.0172882	0.240533	-0.0470589	-0.090396	-0.00383882	0.0330738
41210#Z259	Operative procedures - secondary OPCS	334942/26(334968)	Operations	General health	CAT-MUL	0.221263	-0.161281	0.599547	0.254264	0.50107	0.142851	0.851171	0.00540512	-0.260181	-0.642239	0.123662	0.183067	0.266728	-0.117626	0.650917	0.173681	0.403467	0.0285294	0.771136	0.0330858
41200#G694	Operative procedures - main OPCS	334919/49(334968)	Operations	General health	CAT-MUL	-0.113282	-0.396192	0.16728	0.430625	0.24084	-0.0305227	0.50398	0.0768157	-0.154355	-0.433575	0.125604	0.279241	0.0121147	-0.268247	0.292278	0.932481	0.296942	0.0216821	0.568272	0.0331499
41210#Z164	Operative procedures - secondary OPCS	334768/200(334968)	Operations	General health	CAT-MUL	-0.0635045	-0.202924	0.0753532	0.370992	0.0941522	-0.0430851	0.228813	0.174431	-0.0476757	-0.186179	0.0910377	0.500191	0.0213307	-0.117466	0.160107	0.763221	0.148578	0.0113024	0.284763	0.0331624
41204#Z853	Diagnoses - secondary ICD10	329360/5608(334968)	Diagnoses	General health	CAT-MUL	0.0202758	-0.00636857	0.0469017	0.135694	-0.00106345	-0.0278008	0.0255712	0.937743	-0.00316576	-0.029799	0.0234743	0.815806	-0.00922611	-0.035883	0.0174296	0.497534	-0.029011	-0.0557315	-0.00233316	0.0331971
41204#C749	Diagnoses - secondary ICD10	334958/10(334968)	Diagnoses	General health	CAT-MUL	-0.058409	-0.684728	0.556706	0.853619	-0.0452787	-0.7104	0.555331	0.88735	0.22376	-0.397423	0.848064	0.481361	0.338306	-0.281468	0.958225	0.284705	-0.730418	-1.42245	-0.0755797	0.0332001
41210#Z252	Operative procedures - secondary OPCS	334929/39(334968)	Operations	General health	CAT-MUL	-0.0779051	-0.394607	0.235972	0.628147	0.274377	-0.028604	0.567596	0.0705951	0.172883	-0.141672	0.488292	0.282038	0.0698552	-0.244131	0.383605	0.662665	-0.35347	-0.682488	-0.0315551	0.0332074
41204#M7926	Diagnoses - secondary ICD10	334952/16(334968)	Diagnoses	General health	CAT-MUL	-0.0516792	-0.547038	0.436652	0.836817	-0.316918	-0.882151	0.191509	0.243743	0.00312423	-0.485099	0.493839	0.990019	-0.0259021	-0.516201	0.464325	0.917523	-0.56309	-1.09218	-0.0543775	0.0332099
41204#C481	Diagnoses - secondary ICD10	334951/17(334968)	Diagnoses	General health	CAT-MUL	-0.225369	-0.709016	0.251625	0.357622	-0.203409	-0.731472	0.278138	0.426671	-0.307771	-0.77714	0.165404	0.200538	0.0160333	-0.461266	0.493226	0.947504	-0.546056	-1.0592	-0.0524207	0.0332714
25604	Weighted-mean L2 in tract corticospinal tract (left)	9105	Brain MRI	Brain and Cognition	CONTINUOUS	0.00597291	-0.0318876	0.0438334	0.757168	-0.00375979	-0.0410471	0.0335275	0.843337	-0.0080391	-0.0455118	0.0294336	0.674143	0.015834	-0.0218887	0.0535568	0.410698	-0.0406088	-0.0780117	-0.00320592	0.0333641
41204#C187	Diagnoses - secondary ICD10	334706/262(334968)	Diagnoses	General health	CAT-MUL	0.124571	0.00380814	0.244934	0.0428464	0.0335805	-0.0877674	0.152758	0.584042	-0.0783903	-0.199466	0.04284	0.204725	-0.0394911	-0.160792	0.0817966	0.52338	0.129849	0.00974631	0.249094	0.0334365
41204#J984	Diagnoses - secondary ICD10	334600/368(334968)	Diagnoses	General health	CAT-MUL	0.0350944	-0.0671194	0.137018	0.500373	0.0884302	-0.0125754	0.188021	0.0838993	0.0204613	-0.081819	0.12285	0.695142	-0.0628782	-0.165231	0.0394614	0.228534	0.109812	0.00830117	0.210714	0.0334428
41204#K754	Diagnoses - secondary ICD10	334864/104(334968)	Diagnoses	General health	CAT-MUL	-0.119478	-0.313435	0.0733832	0.225981	-0.01611	-0.212373	0.174282	0.870141	-0.0676662	-0.259698	0.124726	0.490211	0.123117	-0.0691191	0.315298	0.20932	-0.213021	-0.41073	-0.0179416	0.0334802
41200#W621	Operative procedures - main OPCS	334155/813(334968)	Operations	General health	CAT-MUL	0.110795	0.0421866	0.179274	0.00153425	0.0145103	-0.0544958	0.0828009	0.678631	0.0256134	-0.0432376	0.0945132	0.466078	-0.0333874	-0.10229	0.0355072	0.342225	0.0741632	0.00565612	0.142392	0.0334902
25829	Volume of grey matter in Intracalcarine Cortex (right)	10250	Brain MRI	Brain and Cognition	CONTINUOUS	0.0179804	-0.000504794	0.0364656	0.0565917	0.0226223	0.00412836	0.0411162	0.0165132	-0.0182816	-0.0369291	0.000365929	0.0546675	-0.00813156	-0.0267787	0.0105155	0.392684	0.0200247	0.00156362	0.0384859	0.0335088
22601#53192561	Job coding	84136/37(84173)	Employment history	Sociodemographics	CAT-MUL	-0.108772	-0.434717	0.214616	0.51135	-0.148778	-0.495309	0.177033	0.384339	-0.14359	-0.464698	0.178912	0.38186	-0.024018	-0.347013	0.298983	0.884093	0.341852	0.0239025	0.654562	0.0335247
90032	Average acceleration 05:00 - 05:59	72236	Acceleration averages	General health	CONTINUOUS	0.00292949	-0.0043344	0.0101934	0.429263	0.00285338	-0.0044152	0.010122	0.441645	0.000364396	-0.00687634	0.00760514	0.921426	0.000943088	-0.00633302	0.0082192	0.799462	0.007825	0.000609715	0.0150403	0.033538
41204#S668	Diagnoses - secondary ICD10	334946/22(334968)	Diagnoses	General health	CAT-MUL	-0.194964	-0.619391	0.223911	0.364694	0.309716	-0.0935553	0.697467	0.123352	0.267408	-0.151611	0.687354	0.211633	0.341754	-0.0757747	0.758927	0.108425	0.437663	0.0299713	0.837921	0.0335716
6138#5	Qualifications	269682/62184(331866)	Sociodemographics	Sociodemographics	CAT-MUL	0.014624	0.00577362	0.0234734	0.00120052	0.00743458	-0.00140894	0.0162711	0.0992785	-0.00855527	-0.0174076	0.000297272	0.0582012	-0.00130105	-0.0101516	0.00754939	0.773254	-0.00960231	-0.0184623	-0.000745348	0.0336248
41202#E111	Diagnoses - main ICD10	334910/58(334968)	Diagnoses	General health	CAT-MUL	-0.0147525	-0.273556	0.242097	0.910691	-0.0348039	-0.299861	0.219525	0.792426	-0.196447	-0.452855	0.0606102	0.133649	-0.263478	-0.521373	-0.00587226	0.0451159	0.272188	0.0191491	0.521775	0.0337219
41202#Q245	Diagnoses - main ICD10	334958/10(334968)	Diagnoses	General health	CAT-MUL	0.274545	-0.34446	0.883232	0.380587	0.0390496	-0.608105	0.630916	0.900736	0.432277	-0.187725	1.0542	0.172562	0.0356513	-0.58295	0.654613	0.910061	0.637132	0.0408118	1.21935	0.0337308
22601#91392772	Job coding	84116/57(84173)	Employment history	Sociodemographics	CAT-MUL	0.131705	-0.128136	0.390098	0.319124	-0.164189	-0.441688	0.100068	0.233952	0.0162811	-0.242547	0.276009	0.902052	0.166098	-0.0951188	0.427468	0.212754	-0.29055	-0.561418	-0.0247861	0.0337493
23243	Trunk BMD (bone mineral density) (right)	3117	DXA assessment	General health	CONTINUOUS	0.0180499	-0.0103083	0.0464082	0.212127	-0.00871945	-0.0373349	0.019896	0.550247	0.0083631	-0.0208695	0.0375957	0.574878	0.00538169	-0.0234424	0.0342058	0.714328	0.0311121	0.00238956	0.0598346	0.0337615
41245#1350	Main speciality of consultant (recoded)	255670/78545(334215)	Admission and discharge	General health	CAT-MUL	0.0181105	0.0100594	0.026161	1.03852e-05	0.00805224	5.14609e-06	0.0160944	0.049782	0.00369586	-0.00435574	0.0117479	0.368308	0.0160822	0.00802753	0.0241372	9.10608e-05	-0.00872037	-0.0167764	-0.000666629	0.0338457
41210#S104	Operative procedures - secondary OPCS	334945/23(334968)	Operations	General health	CAT-MUL	-0.179549	-0.594187	0.230085	0.393117	0.0104819	-0.410994	0.406588	0.959747	-0.369847	-0.775733	0.0381566	0.0749394	0.205563	-0.202891	0.613616	0.323692	0.426625	0.028501	0.81744	0.0338713
90193	Temperature standard deviation	72236	Raw accelerometer statistics	General health	CONTINUOUS	0.004125	-0.00314346	0.0113934	0.265996	0.0016989	-0.00557429	0.00897209	0.647081	-0.000930205	-0.00817552	0.00631511	0.801321	-0.00322967	-0.0105103	0.00405101	0.384607	0.00780746	0.00058761	0.0150273	0.0340502
20003#1140869162	Treatment/medication code	334848/79(334927)	Medications	General health	CAT-MUL	0.00958613	-0.21242	0.230545	0.93239	-0.0172904	-0.243535	0.201008	0.878667	-0.0513122	-0.27225	0.170284	0.649446	0.0994664	-0.121008	0.319646	0.376219	-0.244582	-0.472424	-0.0199801	0.0340547
41200#V347	Operative procedures - main OPCS	334889/79(334968)	Operations	General health	CAT-MUL	-0.05254	-0.274504	0.168035	0.641632	-0.0545408	-0.282522	0.165259	0.632594	-0.102373	-0.322279	0.118	0.362053	0.144664	-0.0759512	0.365175	0.198594	0.233967	0.0162961	0.449129	0.0340578
25614	Weighted-mean L2 in tract medial lemniscus (right)	9105	Brain MRI	Brain and Cognition	CONTINUOUS	0.00250064	-0.0351	0.0401013	0.896292	-0.012991	-0.0502515	0.0242696	0.494398	-0.00722951	-0.0447319	0.0302729	0.70556	0.0086936	-0.0289867	0.0463739	0.651127	-0.0403548	-0.0776718	-0.00303778	0.0340708
41204#E039	Diagnoses - secondary ICD10	323621/11347(334968)	Diagnoses	General health	CAT-MUL	0.0151415	-0.00374532	0.0340195	0.116027	0.0255376	0.00671052	0.0443174	0.00776944	-0.0113326	-0.0302174	0.00755508	0.239565	0.0231189	0.0042225	0.0420155	0.0164885	-0.020448	-0.0393728	-0.00154394	0.0341
41210#M359	Operative procedures - secondary OPCS	334939/29(334968)	Operations	General health	CAT-MUL	0.0762579	-0.288463	0.437379	0.68043	-0.0507656	-0.43176	0.308023	0.787202	-0.010418	-0.374151	0.354538	0.955306	-0.0126206	-0.376349	0.351179	0.945781	-0.409011	-0.79327	-0.0352489	0.0342823
20003#1140929012	Treatment/medication code	334329/598(334927)	Medications	General health	CAT-MUL	-0.0107681	-0.091123	0.0694026	0.792584	-0.0137399	-0.09475	0.0662543	0.737938	-0.00571543	-0.0859503	0.0745852	0.889007	-0.0608798	-0.141204	0.0194307	0.137367	-0.0873896	-0.168536	-0.0066701	0.0343077
41210#T313	Operative procedures - secondary OPCS	334913/55(334968)	Operations	General health	CAT-MUL	0.177464	-0.0854526	0.438338	0.184131	-0.347614	-0.646654	-0.0656879	0.0187424	0.135065	-0.129687	0.400387	0.317903	0.00260341	-0.261794	0.266939	0.984601	-0.293343	-0.567673	-0.0241221	0.0343306
41204#D479	Diagnoses - secondary ICD10	334957/11(334968)	Diagnoses	General health	CAT-MUL	0.0435536	-0.55083	0.629287	0.884917	0.337313	-0.233907	0.877568	0.230467	0.0617921	-0.530193	0.658717	0.838581	0.272999	-0.320091	0.864473	0.366302	-0.687913	-1.34355	-0.0661844	0.0343731
20086#11	Type of special diet followed	45934/1585(47519)	Typical diet yesterday	Sociodemographics	CAT-MUL	-0.0223102	-0.0727727	0.0280907	0.385891	0.00037314	-0.0499741	0.0503609	0.988368	0.0723512	0.0220583	0.122693	0.00482737	0.00638915	-0.0437695	0.0565509	0.802849	0.0540465	0.00390662	0.104059	0.0343901
41202#S021	Diagnoses - main ICD10	334944/24(334968)	Diagnoses	General health	CAT-MUL	0.138943	-0.260814	0.534217	0.493235	0.197991	-0.196049	0.573786	0.311559	-0.0201772	-0.420102	0.381205	0.92138	-0.383408	-0.785089	0.0174343	0.0610627	-0.452005	-0.877572	-0.038964	0.0344774
41204#W185	Diagnoses - secondary ICD10	334910/58(334968)	Diagnoses	General health	CAT-MUL	0.0743726	-0.183083	0.330056	0.569915	0.0367104	-0.223904	0.287566	0.778083	-0.177239	-0.433411	0.0796375	0.175682	-0.22387	-0.481949	0.0340067	0.0889733	-0.285594	-0.55295	-0.0231524	0.0345388
20554#5	Actions taken following self-harm	108417/1143(109560)	Self-harm behaviours	Mental health	CAT-MUL	0.0862993	0.0280313	0.144488	0.00367134	0.0086878	-0.0498602	0.0667302	0.770176	0.0760183	0.0175229	0.13456	0.0108869	0.135539	0.0772367	0.193861	5.21044e-06	0.0625761	0.00442443	0.120539	0.034624
41200#E052	Operative procedures - main OPCS	334934/34(334968)	Operations	General health	CAT-MUL	0.191782	-0.143148	0.523605	0.259433	0.355105	0.0352761	0.66578	0.0268751	0.168677	-0.167614	0.506155	0.326379	0.213531	-0.122688	0.549402	0.212935	0.351132	0.022402	0.674368	0.0346338
41202#R522	Diagnoses - main ICD10	334865/103(334968)	Diagnoses	General health	CAT-MUL	0.160296	-0.0321796	0.351678	0.10164	-0.00584582	-0.202306	0.184798	0.95275	0.13382	-0.0596805	0.327647	0.17564	0.191895	-0.00116766	0.384906	0.0513658	-0.212639	-0.411265	-0.0166301	0.0346415
41210#U262	Operative procedures - secondary OPCS	334909/59(334968)	Operations	General health	CAT-MUL	0.122239	-0.132394	0.374988	0.344936	-0.223633	-0.501705	0.0405415	0.105292	0.162457	-0.0932007	0.418856	0.213615	0.027649	-0.227861	0.282971	0.831975	0.269381	0.0175484	0.517559	0.0346567
100290	Cappuccino intake	47515	Hot/cold beverages yesterday	Sociodemographics	CAT-SIN	-0.00585609	-0.0454932	0.033781	0.772142	0.00697318	-0.032821	0.0467673	0.731259	0.0311708	-0.00861388	0.0709555	0.124634	-0.00892877	-0.0485919	0.0307344	0.659052	0.0426676	0.00307476	0.0822604	0.0346734
41210#Q554	Operative procedures - secondary OPCS	334796/172(334968)	Operations	General health	CAT-MUL	0.0675911	-0.0822723	0.216857	0.375747	0.114988	-0.0325608	0.259612	0.122689	-0.0593216	-0.208688	0.0902525	0.436642	-0.0808208	-0.230678	0.0689611	0.290363	-0.163558	-0.316124	-0.0124016	0.0347598
41204#K668	Diagnoses - secondary ICD10	334913/55(334968)	Diagnoses	General health	CAT-MUL	0.135942	-0.128065	0.397963	0.311028	-0.333969	-0.632178	-0.0526181	0.0235875	0.0413933	-0.222952	0.30641	0.759216	0.123099	-0.141351	0.38752	0.361549	-0.292786	-0.567318	-0.0233514	0.0348073
41204#G936	Diagnoses - secondary ICD10	334871/97(334968)	Diagnoses	General health	CAT-MUL	0.181559	-0.0165164	0.378512	0.0715976	-0.141468	-0.351639	0.0612097	0.178725	0.0754259	-0.12372	0.274939	0.458304	-0.0959107	-0.294981	0.103131	0.344983	-0.218931	-0.423709	-0.0169996	0.0348151
20002#1111	Non-cancer illness code, self-reported	296352/38575(334927)	Medical conditions	General health	CAT-MUL	0.020362	0.00974235	0.0309796	0.00017093	-0.00198868	-0.012623	0.0086322	0.713791	0.00577658	-0.00484861	0.0164027	0.286621	0.0247611	0.0141377	0.0353849	4.91529e-06	0.0114304	0.000812239	0.0220435	0.0348182
41202#K802	Diagnoses - main ICD10	329707/5261(334968)	Diagnoses	General health	CAT-MUL	0.00262712	-0.0246778	0.0299111	0.850366	0.0221813	-0.0050345	0.0492903	0.109469	-0.00465231	-0.0319508	0.0226531	0.73839	0.0336395	0.00634135	0.0609374	0.0157224	-0.0294459	-0.056827	-0.0021105	0.034897
41210#F062	Operative procedures - secondary OPCS	334927/41(334968)	Operations	General health	CAT-MUL	-0.0254634	-0.333697	0.280082	0.870807	0.0587234	-0.250802	0.354916	0.703263	-0.01878	-0.324376	0.287764	0.904281	0.0908372	-0.21548	0.396934	0.560962	-0.341	-0.661711	-0.0275368	0.0349689
41210#Z372	Operative procedures - secondary OPCS	334952/16(334968)	Operations	General health	CAT-MUL	-0.00432862	-0.49724	0.480977	0.986158	0.14265	-0.348586	0.604222	0.554955	-0.16075	-0.648329	0.32948	0.519328	-0.267352	-0.758388	0.223025	0.285535	0.506711	0.0297988	0.972863	0.0350108
41204#W129	Diagnoses - secondary ICD10	334940/28(334968)	Diagnoses	General health	CAT-MUL	0.0289322	-0.343344	0.397446	0.878302	-0.126835	-0.52293	0.24387	0.515152	0.296078	-0.0751195	0.668372	0.118538	0.0512728	-0.3192	0.42141	0.786084	-0.415195	-0.806898	-0.0343252	0.0350284
20003#1141175690	Treatment/medication code	334648/279(334927)	Medications	General health	CAT-MUL	-0.148138	-0.26664	-0.0300544	0.0141044	0.0154502	-0.102827	0.131653	0.796107	-0.0333585	-0.150707	0.0841626	0.577688	0.0184616	-0.0991534	0.136056	0.758322	0.124864	0.00833185	0.2406	0.0350727
20001#1002	Cancer code, self-reported	327527/7400(334927)	Medical conditions	General health	CAT-MUL	-0.00553985	-0.0289396	0.0178451	0.642526	0.00527014	-0.0181534	0.0286182	0.658706	-0.00037502	-0.0237434	0.0229986	0.97491	-0.0101649	-0.0335563	0.0132254	0.394354	-0.0251647	-0.0485937	-0.00176786	0.035149
41204#M348	Diagnoses - secondary ICD10	334942/26(334968)	Diagnoses	General health	CAT-MUL	0.219571	-0.163104	0.598009	0.258095	0.207531	-0.170173	0.568642	0.269213	0.223271	-0.162515	0.61063	0.257633	-0.0550305	-0.440468	0.329902	0.779467	-0.43177	-0.839798	-0.0354936	0.0352253
41204#Z712	Diagnoses - secondary ICD10	334928/40(334968)	Diagnoses	General health	CAT-MUL	0.0138664	-0.297904	0.322928	0.930227	0.456497	0.166001	0.740993	0.00181635	-0.377278	-0.68364	-0.0697684	0.0159914	0.073307	-0.236921	0.383493	0.643228	-0.343598	-0.667093	-0.0271152	0.0352381
41204#Z560	Diagnoses - secondary ICD10	334933/35(334968)	Diagnoses	General health	CAT-MUL	0.156088	-0.174362	0.483469	0.35222	-0.117858	-0.469066	0.213569	0.497212	-0.105028	-0.43605	0.226834	0.53453	0.10584	-0.2255	0.436867	0.530981	-0.369682	-0.718168	-0.0293962	0.0353022
20002#1666	Non-cancer illness code, self-reported	333977/950(334927)	Medical conditions	General health	CAT-MUL	-0.033658	-0.0976552	0.0302212	0.302184	0.0275159	-0.0363165	0.090749	0.395911	-0.0278251	-0.0915617	0.0359538	0.392347	-0.0231481	-0.0870153	0.0407111	0.477443	-0.0688904	-0.133219	-0.00482411	0.0354399
20003#1140926922	Treatment/medication code	334688/239(334927)	Medications	General health	CAT-MUL	-0.0512564	-0.178789	0.0758064	0.429996	-0.0234036	-0.152386	0.102993	0.719305	-0.0457958	-0.172474	0.0810352	0.478862	0.0298213	-0.0971336	0.156746	0.645191	-0.137849	-0.266871	-0.00987825	0.0354825
20003#1141189134	Treatment/medication code	334872/55(334927)	Medications	General health	CAT-MUL	-0.139038	-0.40638	0.126263	0.306138	-0.0684534	-0.343827	0.194965	0.617795	0.0553779	-0.209644	0.321255	0.682603	0.0475051	-0.21754	0.312428	0.725309	-0.292133	-0.56725	-0.0224305	0.0354913
41204#R090	Diagnoses - secondary ICD10	334807/161(334968)	Diagnoses	General health	CAT-MUL	0.100724	-0.0534617	0.254231	0.199415	0.0164614	-0.139257	0.168563	0.833858	0.0658979	-0.088781	0.220812	0.404075	-0.0152246	-0.169858	0.13938	0.846969	-0.168557	-0.326569	-0.0122424	0.0355281
6141#8	How are people in household related to participant	327550/5442(332992)	Sociodemographics	Sociodemographics	CAT-MUL	0.00195332	-0.0248746	0.0287617	0.886483	0.00355482	-0.0233019	0.0303044	0.794903	0.00814393	-0.0186743	0.0349686	0.551766	-0.0037809	-0.0305949	0.0230316	0.782262	0.02869	0.00191462	0.055425	0.0355786
22601#52232929	Job coding	83669/504(84173)	Employment history	Sociodemographics	CAT-MUL	-0.0214719	-0.109847	0.0667212	0.633571	-0.0152611	-0.103994	0.0722426	0.73422	-0.00141295	-0.0892776	0.086563	0.974872	-0.0305204	-0.118976	0.0579233	0.498831	-0.0954951	-0.184836	-0.0066873	0.0356086
41204#K011	Diagnoses - secondary ICD10	334837/131(334968)	Diagnoses	General health	CAT-MUL	-0.0470712	-0.219295	0.1243	0.591246	0.0358159	-0.136412	0.203737	0.679568	-0.0600167	-0.231024	0.111242	0.491854	-0.0605314	-0.231943	0.110791	0.488733	0.180925	0.0113687	0.348919	0.0356128
22640#9	Mixture of day and night shifts worked	76194/7979(84173)	Employment history	Sociodemographics	CAT-MUL	0.0106224	-0.0124726	0.0337078	0.367232	0.0120259	-0.0110551	0.035042	0.306469	0.020873	-0.00223229	0.043985	0.0766663	0.0146884	-0.00840342	0.0377819	0.212516	-0.0247948	-0.0479404	-0.00167772	0.0356466
41202#M968	Diagnoses - main ICD10	334924/44(334968)	Diagnoses	General health	CAT-MUL	0.276933	-0.0169107	0.568424	0.0636421	-0.0404651	-0.347065	0.251775	0.790636	0.0035033	-0.291419	0.299326	0.981454	-0.196856	-0.492485	0.0987525	0.191833	-0.326859	-0.635388	-0.0249072	0.0357579
41202#D34	Diagnoses - main ICD10	334777/191(334968)	Diagnoses	General health	CAT-MUL	-0.0140561	-0.156438	0.127721	0.846251	0.024951	-0.117661	0.164574	0.728803	-0.0189902	-0.160823	0.123023	0.793126	-0.0283492	-0.170293	0.113542	0.695412	-0.154221	-0.298896	-0.010909	0.0357834
41204#K450	Diagnoses - secondary ICD10	334958/10(334968)	Diagnoses	General health	CAT-MUL	0.462061	-0.152601	1.06743	0.137522	-0.103705	-0.784136	0.506781	0.750355	-0.0960351	-0.710741	0.52355	0.760302	-0.327428	-0.948325	0.292583	0.300905	0.629173	0.0324567	1.20949	0.0358441
41203#5669	Diagnoses - main ICD9	334892/76(334968)	Diagnoses	General health	CAT-MUL	0.014091	-0.21141	0.23816	0.90221	-0.00198686	-0.229331	0.218175	0.986096	0.0457596	-0.178913	0.270929	0.690084	-0.00757283	-0.233485	0.218063	0.947581	0.235234	0.0141614	0.453784	0.0358892
41202#B441	Diagnoses - main ICD10	334925/43(334968)	Diagnoses	General health	CAT-MUL	-0.027188	-0.32806	0.270986	0.858788	-0.231026	-0.558132	0.0771779	0.152952	0.0879508	-0.211039	0.387783	0.564813	0.105094	-0.193956	0.403933	0.49081	-0.330623	-0.643016	-0.0250536	0.0358904
41204#Z827	Diagnoses - secondary ICD10	334907/61(334968)	Diagnoses	General health	CAT-MUL	0.0414237	-0.210105	0.291211	0.745977	-0.127466	-0.392994	0.126293	0.335122	0.0681804	-0.183237	0.320155	0.59548	-0.0275916	-0.278925	0.223458	0.829512	-0.276304	-0.536729	-0.0202772	0.0359261
41202#C671	Diagnoses - main ICD10	334910/58(334968)	Diagnoses	General health	CAT-MUL	-0.0479207	-0.307076	0.209356	0.71604	0.106798	-0.14967	0.354492	0.405567	-0.0371213	-0.294348	0.220856	0.777597	0.0394718	-0.218013	0.297023	0.763858	-0.283593	-0.551215	-0.0210834	0.035935
25136	Mean MD in external capsule on FA skeleton (right)	9105	Brain MRI	Brain and Cognition	CONTINUOUS	-0.00692792	-0.0445956	0.0307398	0.718491	-0.014057	-0.0514654	0.0233514	0.461439	0.000193035	-0.0374987	0.0378848	0.991991	-0.00076835	-0.0383677	0.036831	0.968052	-0.040122	-0.0776125	-0.00263154	0.0359701
41200#A324	Operative procedures - main OPCS	334949/19(334968)	Operations	General health	CAT-MUL	-0.196487	-0.653911	0.254598	0.396448	-0.178804	-0.671513	0.273844	0.455866	-0.140024	-0.58706	0.309344	0.540328	0.440542	-0.0101476	0.890976	0.0553237	0.46285	0.0255439	0.891433	0.0359706
41210#T311	Operative procedures - secondary OPCS	334954/14(334968)	Operations	General health	CAT-MUL	0.0817574	-0.445969	0.601814	0.759664	0.392259	-0.109393	0.873142	0.115346	0.167626	-0.355823	0.694508	0.531579	0.404554	-0.119671	0.927802	0.130077	-0.596406	-1.1673	-0.0506356	0.0359844
41210#Q171	Operative procedures - secondary OPCS	334585/383(334968)	Operations	General health	CAT-MUL	-0.124007	-0.225088	-0.0232299	0.0160336	0.0321053	-0.0683586	0.131086	0.527931	-0.0131312	-0.113359	0.0871946	0.797443	-0.0453566	-0.145727	0.0549969	0.37574	-0.108367	-0.209979	-0.00740097	0.0359901
20002#1670	Non-cancer illness code, self-reported	334883/44(334927)	Medical conditions	General health	CAT-MUL	-0.161206	-0.460196	0.13524	0.288524	-0.017936	-0.322791	0.273019	0.905851	0.197317	-0.0983908	0.493836	0.191534	-0.113814	-0.409387	0.181727	0.450393	0.307771	0.0177846	0.593507	0.0360498
41204#E069	Diagnoses - secondary ICD10	334930/38(334968)	Diagnoses	General health	CAT-MUL	-0.0602445	-0.380796	0.257345	0.711294	0.216782	-0.0939089	0.516572	0.162946	0.00941415	-0.308236	0.328044	0.953748	-0.133738	-0.451724	0.184232	0.4097	-0.352107	-0.685368	-0.0265568	0.0360746
41210#Y444	Operative procedures - secondary OPCS	334935/33(334968)	Operations	General health	CAT-MUL	-0.0273598	-0.370711	0.312642	0.875275	-0.349379	-0.740172	0.0125569	0.0678179	-0.0214086	-0.362045	0.320394	0.90213	0.188154	-0.153204	0.529347	0.279875	-0.379224	-0.738732	-0.0289092	0.0361306
41204#I219	Diagnoses - secondary ICD10	334146/822(334968)	Diagnoses	General health	CAT-MUL	0.0683413	8.3682e-06	0.136547	0.0497503	0.0191318	-0.0493371	0.0868982	0.58193	0.00239592	-0.0661276	0.0709667	0.945381	0.00852687	-0.0600542	0.0771015	0.807458	-0.0737517	-0.1429	-0.00491656	0.0361441
5162	6mm regularity index (left)	37232	Eye measures	General health	CONTINUOUS	-0.00439131	-0.0144236	0.00564093	0.39093	0.00302652	-0.00696168	0.0130147	0.552578	-0.00992663	-0.0199037	5.04312e-05	0.0511693	-0.0013707	-0.0113129	0.00857145	0.786989	-0.0107202	-0.0207485	-0.000691837	0.0361558
20004#1357	Operation code	301249/33678(334927)	Operations	General health	CAT-MUL	0.0272489	0.0151465	0.0393502	1.01778e-05	-0.015249	-0.0273952	-0.00311672	0.0138088	-0.0177096	-0.0298052	-0.0056141	0.00410692	0.0168823	0.00477658	0.0289887	0.0062687	-0.0129346	-0.0250388	-0.000836048	0.0361686
41202#M431	Diagnoses - main ICD10	334907/61(334968)	Diagnoses	General health	CAT-MUL	-0.0656922	-0.318311	0.185038	0.60892	0.0150741	-0.240041	0.260667	0.905909	-0.045198	-0.295833	0.206062	0.724097	-0.132055	-0.383389	0.119039	0.302879	-0.27562	-0.535996	-0.0198614	0.036272
41202#H264	Diagnoses - main ICD10	334037/931(334968)	Diagnoses	General health	CAT-MUL	0.00689769	-0.0575174	0.071199	0.833614	-0.0232105	-0.0883009	0.0412182	0.482326	-0.0165181	-0.080855	0.0478672	0.614939	-0.0137556	-0.0782531	0.0507346	0.675916	-0.0692216	-0.134168	-0.00454863	0.0363053
41204#M7022	Diagnoses - secondary ICD10	334951/17(334968)	Diagnoses	General health	CAT-MUL	0.589725	0.121612	1.05323	0.0130522	-0.145247	-0.665281	0.331141	0.565317	0.434237	-0.043747	0.91513	0.0758154	0.20713	-0.268409	0.682686	0.39324	-0.537395	-1.051	-0.0434191	0.0363275
41204#O267	Diagnoses - secondary ICD10	334947/21(334968)	Diagnoses	General health	CAT-MUL	0.145003	-0.282375	0.567936	0.503681	-0.402225	-0.908874	0.0554473	0.100045	-0.462108	-0.892362	-0.0313931	0.0353194	0.474084	0.0488701	0.899097	0.0288019	-0.479856	-0.936744	-0.0373373	0.0363412
41204#M4796	Diagnoses - secondary ICD10	334610/358(334968)	Diagnoses	General health	CAT-MUL	0.0184692	-0.0852492	0.121888	0.726698	-0.0131259	-0.118097	0.0901446	0.804792	-0.0105111	-0.114136	0.0932298	0.8425	0.0118856	-0.0919013	0.115669	0.8224	-0.111814	-0.216942	-0.00740892	0.0364456
41210#Z866	Operative procedures - secondary OPCS	333897/1071(334968)	Operations	General health	CAT-MUL	0.0217502	-0.0383468	0.0817459	0.477734	-0.0235113	-0.0842685	0.0366704	0.445979	-0.0127947	-0.0728139	0.0472641	0.676177	0.0221332	-0.0379827	0.082245	0.470515	0.0637037	0.00391055	0.123285	0.0364473
2654-7	Non-butter spread type details	60591/177667	Lifestyle and environment	Sociodemographics	CAT-SIN	-999	-999	-999	0.373301	-999	-999	-999	0.0624526	-999	-999	-999	0.619276	-999	-999	-999	0.684467	-999	-999	-999	0.0364963
41202#T424	Diagnoses - main ICD10	334689/279(334968)	Diagnoses	General health	CAT-MUL	0.0314065	-0.0860581	0.148455	0.599603	0.00676281	-0.111491	0.122911	0.909923	0.027903	-0.0895564	0.145474	0.64166	0.148152	0.030769	0.265501	0.0133567	0.123983	0.00738069	0.239819	0.0365255
41200#F188	Operative procedures - main OPCS	334939/29(334968)	Operations	General health	CAT-MUL	-0.0760028	-0.44307	0.287207	0.683254	0.161348	-0.199438	0.506264	0.368603	-0.0854989	-0.448355	0.278683	0.644814	0.0198082	-0.344421	0.383887	0.915093	-0.403741	-0.787537	-0.030107	0.036539
41202#B022	Diagnoses - main ICD10	334933/35(334968)	Diagnoses	General health	CAT-MUL	0.0270225	-0.305065	0.356219	0.872727	-0.17165	-0.529225	0.164112	0.330322	0.119544	-0.212366	0.452497	0.480931	-0.282613	-0.614703	0.0493868	0.0952627	-0.367173	-0.715836	-0.0270608	0.0365513
23226	Head BMD (bone mineral density)	3705	DXA assessment	General health	CONTINUOUS	0.000971582	-0.0297176	0.0316608	0.95051	-0.0261775	-0.0570471	0.00469214	0.0964779	0.0234236	-0.00783086	0.054678	0.141817	0.0182864	-0.012966	0.0495389	0.251377	0.0331441	0.00207003	0.0642182	0.0365771
41230#5K8	PCT where patients GP was registered	333947/1021(334968)	Admission and discharge	General health	CAT-MUL	0.0167279	-0.0447629	0.0781144	0.593588	-0.0376946	-0.100042	0.0240366	0.233662	0.0451586	-0.016308	0.106661	0.149999	-0.0206432	-0.0821167	0.0408235	0.510405	0.0651267	0.00395097	0.126087	0.0365933
41202#M7656	Diagnoses - main ICD10	334957/11(334968)	Diagnoses	General health	CAT-MUL	-0.0908578	-0.688742	0.497487	0.763903	0.316819	-0.260322	0.863065	0.265153	0.00144139	-0.588468	0.595205	0.996192	-0.00484707	-0.593972	0.584969	0.987138	-0.676423	-1.32695	-0.0560595	0.0366169
41200#C226	Operative procedures - main OPCS	334814/154(334968)	Operations	General health	CAT-MUL	0.00425169	-0.154002	0.161791	0.95791	0.0397077	-0.118755	0.194512	0.619064	-0.0200953	-0.178053	0.138125	0.803255	0.0467789	-0.111351	0.204843	0.561964	0.165939	0.00949651	0.320965	0.0367431
41210#A838	Operative procedures - secondary OPCS	334957/11(334968)	Operations	General health	CAT-MUL	0.121984	-0.47281	0.707431	0.685184	0.0828785	-0.527239	0.644303	0.779698	0.145758	-0.444393	0.738497	0.629037	-0.471848	-1.06691	0.120634	0.119189	-0.677116	-1.32957	-0.0559153	0.0368323
41204#Z507	Diagnoses - secondary ICD10	334215/753(334968)	Diagnoses	General health	CAT-MUL	0.0185623	-0.0529746	0.0899559	0.610692	-0.0187315	-0.0910316	0.0527537	0.609536	-0.011554	-0.0830878	0.0600329	0.751656	0.0208557	-0.0507333	0.0924408	0.567993	-0.0767431	-0.148977	-0.00484855	0.0368621
41210#E047	Operative procedures - secondary OPCS	334866/102(334968)	Operations	General health	CAT-MUL	-0.00429169	-0.199021	0.18941	0.965452	-0.0533984	-0.25385	0.140703	0.595384	-0.0209406	-0.21488	0.17338	0.832558	-0.0675246	-0.261583	0.126502	0.495197	-0.211024	-0.410536	-0.0140981	0.0368934
20003#1141172758	Treatment/medication code	334916/11(334927)	Medications	General health	CAT-MUL	0.469145	-0.116875	1.04695	0.114105	0.149343	-0.451526	0.707472	0.610519	0.307862	-0.284283	0.90553	0.31039	-0.229866	-0.820312	0.362467	0.446504	0.599467	0.0286774	1.15678	0.0368966
41200#X998	Operative procedures - main OPCS	227299/107669(334968)	Operations	General health	CAT-MUL	0.0193126	0.012012	0.0266132	2.16225e-07	-0.001575	-0.00887777	0.00572487	0.672446	0.00793601	0.000634984	0.0152374	0.0331401	0.0194065	0.0121038	0.0267096	1.90525e-07	-0.0077747	-0.0150777	-0.00047301	0.0369106
40002#J849	Contributory (secondary) causes of death: ICD10	334957/11(334968)	Death register	General health	CAT-MUL	-0.0612412	-0.658008	0.523884	0.838984	-0.0085328	-0.63283	0.560496	0.977433	0.587616	-0.00949279	1.18665	0.0541726	0.0107683	-0.581032	0.602943	0.971555	0.593226	0.0259467	1.14131	0.0369146
25524	Weighted-mean MD in tract corticospinal tract (right)	9105	Brain MRI	Brain and Cognition	CONTINUOUS	-0.0115528	-0.0491937	0.0260882	0.547479	0.00543609	-0.0318768	0.042749	0.775228	-0.000775982	-0.0383865	0.0368345	0.967744	0.016308	-0.0211937	0.0538096	0.394056	-0.0397474	-0.0770823	-0.00241252	0.0369474
41200#K635	Operative procedures - main OPCS	334294/674(334968)	Operations	General health	CAT-MUL	0.0576399	-0.0178151	0.132937	0.133915	0.000852647	-0.0751406	0.0759624	0.98235	-0.029961	-0.105564	0.0456997	0.437484	-0.0261257	-0.101799	0.0495412	0.498586	-0.0811002	-0.157495	-0.00508753	0.0369757
6141#1	How are people in household related to participant	84705/248287(332992)	Sociodemographics	Sociodemographics	CAT-MUL	-0.0133003	-0.0211328	-0.0054673	0.000874392	-0.00617599	-0.0139996	0.0016521	0.12192	-0.0161306	-0.0239663	-0.00829555	5.46086e-05	-0.00938541	-0.017219	-0.00155195	0.0188618	-0.00832995	-0.0161581	-0.000500165	0.037034
41204#O360	Diagnoses - secondary ICD10	334789/179(334968)	Diagnoses	General health	CAT-MUL	-0.043434	-0.191198	0.103739	0.563746	0.1466	0.00270355	0.287775	0.0437001	-0.0725505	-0.219902	0.0749512	0.334756	0.0519377	-0.095109	0.198851	0.488551	-0.159159	-0.309619	-0.0100858	0.0372422
41204#M9120	Diagnoses - secondary ICD10	334943/25(334968)	Diagnoses	General health	CAT-MUL	0.286285	-0.103016	0.671461	0.147311	0.131049	-0.260668	0.503393	0.499796	0.0653707	-0.326322	0.45859	0.744077	-0.074613	-0.466874	0.317561	0.709263	-0.434929	-0.850643	-0.0314915	0.0372637
41204#M6008	Diagnoses - secondary ICD10	334957/11(334968)	Diagnoses	General health	CAT-MUL	0.0733554	-0.519117	0.656503	0.806708	0.143944	-0.457717	0.701257	0.623489	-0.290207	-0.877903	0.301052	0.334648	0.0939365	-0.497729	0.684858	0.755493	0.600099	0.0277809	1.1592	0.0372812
41203#7851	Diagnoses - main ICD9	334953/15(334968)	Diagnoses	General health	CAT-MUL	0.23524	-0.267328	0.729933	0.355026	-0.196106	-0.757609	0.313327	0.46983	0.304873	-0.204051	0.815804	0.241262	-0.423666	-0.933593	0.0841813	0.102598	-0.570797	-1.11987	-0.0436992	0.0373462
41202#M2595	Diagnoses - main ICD10	334953/15(334968)	Diagnoses	General health	CAT-MUL	0.0960486	-0.412667	0.597301	0.709266	0.200276	-0.301376	0.672786	0.41743	-0.258616	-0.762011	0.248532	0.315815	0.0103427	-0.496324	0.516578	0.968083	-0.572866	-1.12426	-0.0437548	0.0373951
25424	Mean OD in external capsule on FA skeleton (right)	9104	Brain MRI	Brain and Cognition	CONTINUOUS	0.00125986	-0.0191216	0.0216413	0.90356	-0.0196101	-0.0398267	0.000606572	0.0572798	0.000127033	-0.0202286	0.0204827	0.99024	-0.00127011	-0.0216981	0.0191579	0.902999	-0.0214612	-0.0416702	-0.00125227	0.0373985
41202#Z360	Diagnoses - main ICD10	334847/121(334968)	Diagnoses	General health	CAT-MUL	-0.0557473	-0.235111	0.122853	0.541538	0.0138221	-0.166621	0.189291	0.878903	-0.0356503	-0.214479	0.14346	0.696216	0.0106631	-0.167962	0.189149	0.906819	-0.193444	-0.376722	-0.0121921	0.0374829
41205#5990	Diagnoses - secondary ICD9	334877/91(334968)	Diagnoses	General health	CAT-MUL	-0.0835271	-0.290787	0.122228	0.427898	0.0915035	-0.112409	0.289972	0.372211	-0.172333	-0.377666	0.0333839	0.100295	-0.0177951	-0.224013	0.188271	0.865639	-0.222939	-0.434556	-0.0143735	0.0374944
41200#Q233	Operative procedures - main OPCS	334775/193(334968)	Operations	General health	CAT-MUL	0.0830712	-0.0582174	0.223811	0.248238	-0.0483043	-0.193131	0.0931509	0.508125	0.0685254	-0.0734957	0.210742	0.34463	-0.0530705	-0.194693	0.0884253	0.462452	-0.152551	-0.296991	-0.00941258	0.0375621
20003#1140869254	Treatment/medication code	334913/14(334927)	Medications	General health	CAT-MUL	0.584026	0.0676277	1.0941	0.0256223	0.0388032	-0.506268	0.542068	0.883874	0.187826	-0.339597	0.718538	0.486364	0.00720631	-0.519578	0.531889	0.978563	0.537361	0.0248166	1.04007	0.0375788
41204#S6220	Diagnoses - secondary ICD10	334955/13(334968)	Diagnoses	General health	CAT-MUL	0.0213932	-0.526421	0.560736	0.93851	-0.238157	-0.851313	0.311728	0.418168	-0.04787	-0.589665	0.497049	0.862939	0.0304813	-0.51322	0.573751	0.912474	0.549563	0.0243349	1.06295	0.0377826
23210	Femur shaft BMD (bone mineral density) (right)	3706	DXA assessment	General health	CONTINUOUS	0.0178435	-0.0110187	0.0467058	0.225549	0.00217425	-0.0268746	0.0312231	0.883339	0.0206875	-0.00868454	0.0500596	0.167391	0.0130194	-0.0163345	0.0423732	0.384581	0.0309465	0.00173457	0.0601585	0.0378682
41202#I238	Diagnoses - main ICD10	334947/21(334968)	Diagnoses	General health	CAT-MUL	0.156638	-0.269485	0.577858	0.468637	0.25466	-0.16192	0.652585	0.218396	0.111179	-0.315671	0.540054	0.610526	-0.259244	-0.688927	0.169709	0.236568	0.437791	0.0199836	0.847332	0.0378801
20003#1141182674	Treatment/medication code	334898/29(334927)	Medications	General health	CAT-MUL	0.157319	-0.205836	0.51699	0.39355	-0.104956	-0.492559	0.258449	0.582476	0.140917	-0.223201	0.506583	0.449077	-0.0247914	-0.38954	0.339779	0.894	-0.401772	-0.786746	-0.0274162	0.0379471
41204#M239	Diagnoses - secondary ICD10	334942/26(334968)	Diagnoses	General health	CAT-MUL	0.141573	-0.242224	0.52124	0.467249	-0.223617	-0.648133	0.169558	0.281604	-0.142823	-0.526327	0.241928	0.466152	-0.164842	-0.548651	0.219145	0.399988	0.393088	0.0179785	0.761049	0.037974
101020	Baguette intake	47508	Bread/pasta/rice yesterday	Sociodemographics	CAT-SIN	0.0221363	-0.00852503	0.0527977	0.157062	0.00360672	-0.0271928	0.0344062	0.818464	-0.00876015	-0.0395839	0.0220635	0.577506	0.0252869	-0.00545659	0.0560304	0.106941	0.0324673	0.00177289	0.0631618	0.0381583
41202#L303	Diagnoses - main ICD10	334957/11(334968)	Diagnoses	General health	CAT-MUL	-0.416939	-1.02556	0.18001	0.175021	-0.359577	-1.06169	0.254531	0.278891	-0.105586	-0.694367	0.486022	0.725816	0.0782696	-0.513093	0.668969	0.795156	0.596742	0.0252968	1.15597	0.0382022
41204#I781	Diagnoses - secondary ICD10	334742/226(334968)	Diagnoses	General health	CAT-MUL	0.082416	-0.0477284	0.212084	0.213684	0.0494725	-0.0806836	0.177179	0.45181	0.0520421	-0.0785297	0.182782	0.43498	-0.00586688	-0.136414	0.124648	0.929801	-0.139833	-0.27266	-0.00816821	0.038207
41210#Z818	Operative procedures - secondary OPCS	334879/89(334968)	Operations	General health	CAT-MUL	0.130019	-0.0772003	0.336021	0.217413	0.0816388	-0.12564	0.282988	0.433047	-0.100849	-0.308211	0.106968	0.341021	-0.263842	-0.471954	-0.0558036	0.0129449	-0.224711	-0.438883	-0.0136316	0.038286
41202#I342	Diagnoses - main ICD10	334955/13(334968)	Diagnoses	General health	CAT-MUL	0.243936	-0.297655	0.776583	0.37333	-0.298787	-0.925838	0.260397	0.319076	-0.281399	-0.820563	0.261559	0.308178	0.278251	-0.265575	0.822067	0.316038	-0.612611	-1.20679	-0.0457293	0.0382875
25145	Mean MD in superior longitudinal fasciculus on FA skeleton (left)	9105	Brain MRI	Brain and Cognition	CONTINUOUS	0.0110186	-0.0268259	0.0488631	0.568242	-0.0165444	-0.0539768	0.0208881	0.38636	-0.00322523	-0.0408224	0.0343719	0.86648	0.00685207	-0.0308938	0.0445979	0.721997	-0.0394938	-0.0768545	-0.00213307	0.0383025
20002#1448	Non-cancer illness code, self-reported	334836/91(334927)	Medical conditions	General health	CAT-MUL	-0.0557285	-0.262493	0.149801	0.596207	0.0891881	-0.115657	0.288281	0.386263	0.0967274	-0.108956	0.302815	0.357147	0.173775	-0.0318631	0.379345	0.0976008	-0.222028	-0.433625	-0.0133885	0.0383129
104470	Berry intake	47519	Fruit/vegetables yesterday	Sociodemographics	CAT-SIN	-0.014099	-0.0386551	0.010457	0.260446	0.00377319	-0.0209137	0.0284601	0.764507	0.00908303	-0.0155576	0.0337236	0.469993	-0.00352478	-0.0281037	0.0210542	0.778653	0.0259812	0.00139652	0.0505659	0.0383327
41200#W156	Operative procedures - main OPCS	334847/121(334968)	Operations	General health	CAT-MUL	-0.0745185	-0.254013	0.104029	0.414579	-0.0269716	-0.209188	0.15015	0.768399	-0.0278664	-0.205842	0.150455	0.759163	-0.0762368	-0.25469	0.102214	0.402414	-0.191634	-0.374157	-0.0113098	0.0383967
41202#C760	Diagnoses - main ICD10	334942/26(334968)	Diagnoses	General health	CAT-MUL	0.0912768	-0.29307	0.471018	0.639583	0.17408	-0.204944	0.535812	0.355275	-0.172224	-0.554822	0.212306	0.378918	0.177641	-0.206852	0.56184	0.365032	0.39203	0.0170009	0.759683	0.038413
41202#J82	Diagnoses - main ICD10	334937/31(334968)	Diagnoses	General health	CAT-MUL	0.0750611	-0.277891	0.424355	0.675205	-0.286771	-0.681793	0.0797852	0.138454	-0.0181035	-0.369645	0.334839	0.91977	-0.148853	-0.502007	0.203877	0.408465	0.360498	0.0159117	0.699051	0.0384855
40006#D411	Type of cancer: ICD10	334957/11(334968)	Cancer register	General health	CAT-MUL	0.561502	-0.0211659	1.13637	0.0570439	-0.689523	-1.49113	-0.0178939	0.0627062	0.24159	-0.351393	0.838886	0.426334	-0.0293556	-0.624027	0.561335	0.922647	-0.67001	-1.32189	-0.0506584	0.0384927
41202#K132	Diagnoses - main ICD10	334752/216(334968)	Diagnoses	General health	CAT-MUL	0.0834611	-0.0497372	0.21615	0.218519	0.0296356	-0.104172	0.160804	0.66094	0.0182072	-0.115207	0.151806	0.789242	-0.0299554	-0.163519	0.103575	0.660202	0.139093	0.00681675	0.270367	0.0385466
41203#2429	Diagnoses - main ICD9	334953/15(334968)	Diagnoses	General health	CAT-MUL	0.0692607	-0.437107	0.566236	0.786669	0.180607	-0.325292	0.656259	0.468188	-0.0216463	-0.52893	0.487345	0.933462	-0.131647	-0.640039	0.376197	0.611532	0.512172	0.0203045	0.992192	0.0386264
41202#M351	Diagnoses - main ICD10	334954/14(334968)	Diagnoses	General health	CAT-MUL	-0.127173	-0.658634	0.396099	0.636332	-0.0594591	-0.618078	0.452554	0.826381	-0.335761	-0.856755	0.188038	0.207827	-0.302099	-0.829431	0.222978	0.260333	0.529252	0.0215988	1.02651	0.0386427
41200#K168	Operative procedures - main OPCS	334941/27(334968)	Operations	General health	CAT-MUL	0.000935471	-0.378468	0.375909	0.996121	-0.17772	-0.587114	0.203602	0.376359	-0.114553	-0.490909	0.263246	0.551562	-0.297702	-0.676046	0.0802175	0.122802	-0.414784	-0.81381	-0.0269471	0.0386607
25851	Volume of grey matter in Parahippocampal Gyrus, posterior division (right)	10250	Brain MRI	Brain and Cognition	CONTINUOUS	0.0214844	0.00310686	0.039862	0.02195	-0.0187876	-0.0371769	-0.000398345	0.0452404	0.00636041	-0.012183	0.0249038	0.501376	0.0015772	-0.0169634	0.0201178	0.867571	0.0193607	0.00100537	0.037716	0.0387064
41210#V543	Operative procedures - secondary OPCS	334939/29(334968)	Operations	General health	CAT-MUL	-0.0675559	-0.434323	0.295439	0.716642	0.341973	-0.00656078	0.679221	0.0499145	-0.0521235	-0.415283	0.312336	0.77884	-0.0961554	-0.459982	0.267579	0.604396	0.371372	0.0155454	0.720833	0.0388765
41202#G978	Diagnoses - main ICD10	334941/27(334968)	Diagnoses	General health	CAT-MUL	0.0125867	-0.366201	0.387332	0.947791	0.166189	-0.208863	0.52392	0.372395	0.0181724	-0.35927	0.397035	0.924963	0.118116	-0.259474	0.495602	0.53972	-0.41506	-0.814763	-0.0263687	0.0389093
41200#H205	Operative procedures - main OPCS	334234/734(334968)	Operations	General health	CAT-MUL	0.0531547	-0.0191896	0.125356	0.149425	-0.00185192	-0.0747265	0.0702082	0.960046	-0.0502207	-0.122657	0.0222696	0.174335	-0.0148101	-0.0873572	0.0577297	0.689044	-0.0769014	-0.150071	-0.00408204	0.0389232
41246#1060	Treatment speciality of consultant (recoded)	319539/1833(321372)	Admission and discharge	General health	CAT-MUL	0.0225423	-0.0234018	0.0684265	0.335908	0.00777783	-0.0382407	0.0534771	0.73956	0.148328	0.102301	0.194378	2.70693e-10	0.0637154	0.0177943	0.109633	0.00653666	0.0482173	0.00238179	0.0939317	0.0389639
41200#G251	Operative procedures - main OPCS	334934/34(334968)	Operations	General health	CAT-MUL	-0.00815068	-0.346042	0.326388	0.962101	0.240541	-0.0861978	0.555605	0.140746	-0.176511	-0.511159	0.159207	0.302022	-0.378265	-0.714832	-0.0418608	0.0275625	-0.366554	-0.719021	-0.0225835	0.0389911
5118	6mm cylindrical power (left)	60001	Eye measures	General health	CONTINUOUS	0.00720916	-0.000804218	0.0152225	0.0778552	-0.000814038	-0.0087867	0.00715862	0.841385	-0.000487288	-0.00847351	0.00749894	0.904807	0.000301029	-0.00768557	0.00828763	0.941109	0.0084409	0.000425919	0.0164559	0.039007
41210#S422	Operative procedures - secondary OPCS	334836/132(334968)	Operations	General health	CAT-MUL	0.084739	-0.0856637	0.254306	0.328528	-0.0772797	-0.253657	0.0940668	0.383285	-0.110338	-0.280733	0.0603397	0.204762	0.0123081	-0.158315	0.182889	0.887551	-0.182943	-0.357715	-0.0101747	0.0390472
41202#I982	Diagnoses - main ICD10	334935/33(334968)	Diagnoses	General health	CAT-MUL	0.0915244	-0.249928	0.430014	0.597689	0.0870979	-0.25593	0.414271	0.609401	-0.00720237	-0.348218	0.334962	0.967035	0.0925798	-0.248436	0.43354	0.594598	-0.372403	-0.730916	-0.0229333	0.0390892
41210#Y954	Operative procedures - secondary OPCS	334827/141(334968)	Operations	General health	CAT-MUL	0.0174125	-0.148895	0.18314	0.837113	0.148538	-0.0138132	0.307443	0.0697202	-0.0702688	-0.236966	0.0967479	0.409109	0.000592398	-0.164467	0.165442	0.994383	0.172222	0.00773649	0.335283	0.0392571
20004#1481	Operation code	332409/2518(334927)	Operations	General health	CAT-MUL	0.0122057	-0.0270169	0.0513856	0.541691	0.000952177	-0.0383688	0.0400393	0.962031	0.0557849	0.0165289	0.0950557	0.00535779	0.0587948	0.0195792	0.0980091	0.00329724	0.0410766	0.0019466	0.0801171	0.0394137
41200#T122	Operative procedures - main OPCS	334600/368(334968)	Operations	General health	CAT-MUL	0.00955453	-0.0928315	0.111641	0.854664	0.0175297	-0.085087	0.118571	0.735744	0.0308928	-0.0714119	0.133307	0.554165	0.00337245	-0.0989626	0.105694	0.948497	-0.108512	-0.212133	-0.00559542	0.0394388
22601#21232680	Job coding	84096/77(84173)	Employment history	Sociodemographics	CAT-MUL	-0.0505889	-0.276182	0.173743	0.659367	0.0372227	-0.188277	0.255246	0.74185	0.112829	-0.111059	0.33749	0.324133	0.106483	-0.117766	0.330815	0.352066	-0.241156	-0.472504	-0.0133851	0.0394471
41200#G239	Operative procedures - main OPCS	334955/13(334968)	Operations	General health	CAT-MUL	0.152862	-0.391877	0.689119	0.579283	0.135993	-0.415018	0.649981	0.614162	0.148271	-0.394562	0.694122	0.593449	0.233437	-0.310454	0.777284	0.400097	0.547114	0.0196941	1.06236	0.039451
41202#K559	Diagnoses - main ICD10	334865/103(334968)	Diagnoses	General health	CAT-MUL	-0.0521601	-0.246374	0.140874	0.597486	-0.0320803	-0.229731	0.159572	0.746436	0.0913723	-0.102121	0.285308	0.355223	-0.0448853	-0.23838	0.148562	0.64931	-0.206976	-0.405383	-0.0112358	0.0395033
41210#E179	Operative procedures - secondary OPCS	334952/16(334968)	Operations	General health	CAT-MUL	0.10775	-0.383335	0.591709	0.664827	0.201611	-0.281633	0.658798	0.398019	-0.059085	-0.546804	0.43083	0.812791	-0.209915	-0.701204	0.280713	0.401915	-0.543816	-1.07239	-0.0356823	0.0395049
41200#F328	Operative procedures - main OPCS	334657/311(334968)	Operations	General health	CAT-MUL	0.0592214	-0.0518845	0.169985	0.295408	-0.0441926	-0.157481	0.0670651	0.440272	0.0209744	-0.0902006	0.132259	0.711688	-0.0360279	-0.147301	0.0752094	0.525618	-0.118128	-0.231011	-0.0060716	0.0395229
41210#Z743	Operative procedures - secondary OPCS	334953/15(334968)	Operations	General health	CAT-MUL	-0.0943573	-0.607107	0.410529	0.716179	0.0517265	-0.470948	0.536985	0.839538	0.12219	-0.385322	0.630956	0.637419	-0.00967843	-0.515285	0.495955	0.970066	0.513153	0.0189964	0.997515	0.0395406
41210#S524	Operative procedures - secondary OPCS	334955/13(334968)	Operations	General health	CAT-MUL	-0.245192	-0.799371	0.300078	0.381869	0.0295268	-0.53805	0.552885	0.91488	0.0982061	-0.4458	0.645766	0.724375	-0.261493	-0.805904	0.283025	0.346583	0.546561	0.0192344	1.06126	0.0395569
41204#N419	Diagnoses - secondary ICD10	334785/183(334968)	Diagnoses	General health	CAT-MUL	0.0163996	-0.128668	0.16089	0.8243	-0.0359763	-0.183722	0.108312	0.628974	0.110553	-0.0346518	0.255981	0.135932	0.158611	0.0133541	0.303849	0.0323307	-0.154851	-0.303052	-0.00811294	0.0395643
41202#K440	Diagnoses - main ICD10	334929/39(334968)	Diagnoses	General health	CAT-MUL	0.0975246	-0.216689	0.408787	0.541034	-0.0563517	-0.382755	0.253629	0.727811	0.127772	-0.18633	0.442874	0.426006	-0.196379	-0.510643	0.117959	0.22073	-0.341257	-0.670268	-0.0199333	0.0395843
41202#S422	Diagnoses - main ICD10	334871/97(334968)	Diagnoses	General health	CAT-MUL	-0.178512	-0.379698	0.0214791	0.0811017	-0.0375253	-0.241625	0.160104	0.71396	0.0282737	-0.170747	0.227717	0.780899	0.135665	-0.0634714	0.334739	0.18172	-0.213159	-0.417785	-0.0113592	0.0397515
25640	Weighted-mean L3 in tract medial lemniscus (left)	9105	Brain MRI	Brain and Cognition	CONTINUOUS	-0.0044805	-0.0421261	0.0331651	0.815553	-0.0404594	-0.0779797	-0.00293919	0.0345818	0.0104917	-0.0269256	0.0479091	0.582621	-0.0153871	-0.0530743	0.0223002	0.423596	-0.0390073	-0.0761825	-0.00183214	0.0397535
41204#R520	Diagnoses - secondary ICD10	334866/102(334968)	Diagnoses	General health	CAT-MUL	0.0338196	-0.160402	0.227007	0.732194	0.0682472	-0.125916	0.257091	0.484465	-0.0146732	-0.20867	0.179716	0.882268	-0.119392	-0.313714	0.0748981	0.228472	0.199933	0.00818278	0.389575	0.039858
41210#Z261	Operative procedures - secondary OPCS	334939/29(334968)	Operations	General health	CAT-MUL	0.0842904	-0.280007	0.444963	0.648541	-0.0222716	-0.399712	0.33386	0.904942	0.0253815	-0.337944	0.39023	0.89132	0.205384	-0.158753	0.569334	0.26883	-0.397336	-0.781775	-0.0233185	0.0398896
41210#H551	Operative procedures - secondary OPCS	334955/13(334968)	Operations	General health	CAT-MUL	-0.0468645	-0.595567	0.492645	0.865918	0.185383	-0.357702	0.694475	0.486791	0.122718	-0.420725	0.668745	0.658852	0.117563	-0.426753	0.661439	0.671904	0.545899	0.018587	1.06145	0.0399214
40006#C844	Type of cancer: ICD10	334923/45(334968)	Cancer register	General health	CAT-MUL	0.272611	-0.0174677	0.560286	0.0643495	-0.00737606	-0.307534	0.279251	0.960613	0.188218	-0.10486	0.48231	0.208883	0.0786431	-0.214334	0.371447	0.598698	0.29843	0.0113476	0.581006	0.0399354
6138#3	Qualifications	172590/159276(331866)	Sociodemographics	Sociodemographics	CAT-MUL	-0.0242386	-0.0311896	-0.0172883	8.20479e-12	-0.00395949	-0.0109078	0.00298849	0.264033	-0.00890832	-0.0158569	-0.00195992	0.0119784	0.00183055	-0.00511745	0.0087786	0.605588	0.00728073	0.00033382	0.0142277	0.0399613
41203#5569	Diagnoses - main ICD9	334892/76(334968)	Diagnoses	General health	CAT-MUL	-0.123226	-0.350432	0.102295	0.285979	-0.128309	-0.363832	0.0982085	0.275685	-0.00876484	-0.233675	0.216704	0.939196	-0.0401425	-0.26564	0.185129	0.72701	0.231059	0.00917302	0.450274	0.0399823
41202#N831	Diagnoses - main ICD10	334870/98(334968)	Diagnoses	General health	CAT-MUL	0.0899179	-0.108199	0.287039	0.37249	-0.12429	-0.332489	0.0765472	0.233103	0.0340395	-0.164478	0.232903	0.737036	0.179378	-0.0188186	0.377463	0.0759962	-0.212397	-0.416411	-0.0109691	0.0399882
41210#C601	Operative procedures - secondary OPCS	334917/51(334968)	Operations	General health	CAT-MUL	-0.121033	-0.397911	0.153551	0.389567	-0.206262	-0.503275	0.0753144	0.161349	0.0307993	-0.243678	0.306132	0.826185	-0.222174	-0.496801	0.0525696	0.112891	0.280094	0.0106714	0.545567	0.0400234
41201#V039	External causes	334947/21(334968)	Diagnoses	General health	CAT-MUL	0.029622	-0.399928	0.45395	0.891815	-0.239964	-0.716495	0.197317	0.300734	-0.208269	-0.634637	0.21984	0.339432	0.202581	-0.225074	0.629953	0.352986	0.432427	0.0151674	0.841453	0.0400634
41204#J985	Diagnoses - secondary ICD10	334950/18(334968)	Diagnoses	General health	CAT-MUL	-0.352788	-0.825693	0.113377	0.140748	0.0546516	-0.418116	0.497107	0.813942	0.407514	-0.0561357	0.872961	0.0855411	-0.153712	-0.617172	0.309109	0.515309	0.465041	0.015953	0.904843	0.040064
41230#5PW	PCT where patients GP was registered	334940/28(334968)	Admission and discharge	General health	CAT-MUL	0.277035	-0.0912322	0.641915	0.138501	-0.0486717	-0.437947	0.317414	0.799897	-0.00923955	-0.378605	0.361526	0.960968	0.204651	-0.166127	0.575329	0.27929	-0.403704	-0.794727	-0.0233724	0.0400769
41204#T452	Diagnoses - secondary ICD10	334956/12(334968)	Diagnoses	General health	CAT-MUL	-0.00723569	-0.577485	0.552848	0.979971	0.015341	-0.575516	0.558724	0.957382	-0.0568481	-0.62516	0.514113	0.844971	0.0731939	-0.493008	0.639167	0.799875	0.568321	0.0192345	1.10616	0.0400837
40006#C675	Type of cancer: ICD10	334955/13(334968)	Cancer register	General health	CAT-MUL	0.10085	-0.44515	0.639364	0.715391	0.158719	-0.390008	0.67059	0.554721	0.0288873	-0.516039	0.577136	0.917501	-0.0190924	-0.563309	0.525027	0.945177	-0.607804	-1.20277	-0.0401211	0.0400887
102880	Feta intake	47519	Milk/eggs/cheese yesterday	Sociodemographics	CAT-SIN	0.0192581	-0.0667649	0.105281	0.660817	-0.0614114	-0.148967	0.0261442	0.169218	0.0589784	-0.0273894	0.145346	0.180761	-0.0336009	-0.119567	0.0523655	0.443629	0.0896542	0.00404583	0.175263	0.040114
41204#I828	Diagnoses - secondary ICD10	334877/91(334968)	Diagnoses	General health	CAT-MUL	-0.0551635	-0.261664	0.150106	0.599474	-0.0655646	-0.277893	0.139564	0.537667	-0.0839403	-0.289203	0.121744	0.423323	-0.0543725	-0.260021	0.151186	0.604234	-0.219896	-0.431424	-0.0113749	0.0401225
41204#R220	Diagnoses - secondary ICD10	334874/94(334968)	Diagnoses	General health	CAT-MUL	0.189612	-0.0114285	0.389472	0.0637343	-0.0697259	-0.278797	0.132349	0.50573	-0.0436598	-0.245721	0.158799	0.672246	0.0137942	-0.188485	0.215971	0.893646	0.20783	0.00816895	0.405257	0.0401705
25846	Volume of grey matter in Frontal Orbital Cortex (left)	10250	Brain MRI	Brain and Cognition	CONTINUOUS	-0.00770693	-0.0245744	0.00916055	0.370469	-0.0109855	-0.027862	0.00589104	0.202	0.000388856	-0.0166275	0.0174052	0.964272	0.00630224	-0.0107108	0.0233153	0.467778	0.0176313	0.000787809	0.0344747	0.0402068
25860	Volume of grey matter in Occipital Fusiform Gyrus (left)	10250	Brain MRI	Brain and Cognition	CONTINUOUS	0.00618707	-0.0115978	0.0239719	0.495304	0.00531667	-0.0124786	0.0231119	0.558126	-0.00571726	-0.0236584	0.0122239	0.532215	-0.00567322	-0.0236114	0.012265	0.53531	0.0185896	0.000830324	0.0363488	0.0402102
41204#R33	Diagnoses - secondary ICD10	331198/3770(334968)	Diagnoses	General health	CAT-MUL	0.00707861	-0.0251534	0.0392833	0.666744	0.00798467	-0.024256	0.0400715	0.626558	0.000614326	-0.0316413	0.0328805	0.970228	0.0127557	-0.0195167	0.0450273	0.438522	-0.0338511	-0.0662253	-0.00154305	0.040219
41202#M2306	Diagnoses - main ICD10	334954/14(334968)	Diagnoses	General health	CAT-MUL	-0.102669	-0.633059	0.419788	0.702201	-0.0830242	-0.646905	0.432524	0.761355	0.376611	-0.149964	0.905675	0.161994	0.0963304	-0.428001	0.620798	0.718762	0.527076	0.0171366	1.02558	0.0402513
41204#K297	Diagnoses - secondary ICD10	328751/6217(334968)	Diagnoses	General health	CAT-MUL	0.0379282	0.0128256	0.0630143	0.003053	0.0149839	-0.0100929	0.0399694	0.240687	-0.00920233	-0.0343406	0.0159418	0.473126	0.0360755	0.0109302	0.0612206	0.00492429	-0.0263548	-0.0515606	-0.00118803	0.040276
90038	Average acceleration 11:00 - 11:59	72236	Acceleration averages	General health	CONTINUOUS	-0.00170094	-0.00899611	0.00559423	0.647679	-0.00150864	-0.00880851	0.00579124	0.685431	-0.0080546	-0.0153263	-0.000782941	0.0299322	-0.00411971	-0.0114271	0.00318765	0.269164	-0.00758146	-0.0148278	-0.000335114	0.0403057
41200#W348	Operative procedures - main OPCS	334958/10(334968)	Operations	General health	CAT-MUL	-0.338462	-0.97386	0.285534	0.291858	0.217915	-0.404698	0.798259	0.473734	-0.650121	-1.26183	-0.0363253	0.0374458	-0.395125	-1.01589	0.226009	0.212225	-0.696244	-1.38112	-0.0468727	0.0403383
20003#1141146126	Treatment/medication code	334908/19(334927)	Medications	General health	CAT-MUL	0.258245	-0.190399	0.701641	0.256441	0.0618193	-0.399913	0.494801	0.785467	-0.13734	-0.585262	0.312917	0.548849	0.0250853	-0.425415	0.475517	0.913096	-0.495643	-0.978936	-0.0301188	0.0403615
41200#V221	Operative procedures - main OPCS	334816/152(334968)	Operations	General health	CAT-MUL	0.0539815	-0.105036	0.212291	0.504829	0.0726128	-0.0855648	0.227289	0.36258	-0.0179874	-0.176948	0.141203	0.824593	-0.107955	-0.267143	0.0511586	0.183637	-0.168952	-0.331375	-0.00823322	0.0403654
20003#1140862260	Treatment/medication code	334871/56(334927)	Medications	General health	CAT-MUL	0.150296	-0.111143	0.409876	0.258134	0.141518	-0.117617	0.392098	0.275654	0.277555	0.014656	0.541204	0.0388002	0.0747062	-0.187479	0.336773	0.576447	0.26738	0.00980083	0.52128	0.0403844
20002#99999	Non-cancer illness code, self-reported	321391/13536(334927)	Medical conditions	General health	CAT-MUL	0.00209839	-0.0151257	0.0193145	0.811233	-0.00802614	-0.0252849	0.00919009	0.361449	0.0125554	-0.00467427	0.0297879	0.153254	0.0101696	-0.00704995	0.0273888	0.247053	0.0179769	0.000774594	0.0351629	0.0404432
41202#G930	Diagnoses - main ICD10	334927/41(334968)	Diagnoses	General health	CAT-MUL	0.261824	-0.0423728	0.563462	0.0902204	0.194158	-0.105761	0.483366	0.195407	-0.0213734	-0.327078	0.285134	0.891151	-0.105067	-0.411731	0.201318	0.50168	-0.330906	-0.651094	-0.0176398	0.0405035
20003#1140853186	Treatment/medication code	334915/12(334927)	Medications	General health	CAT-MUL	0.29518	-0.26767	0.848396	0.299818	-0.143054	-0.765052	0.417921	0.632457	-0.232197	-0.796195	0.335297	0.421099	0.215636	-0.346788	0.780315	0.453212	-0.635162	-1.25937	-0.0418885	0.0405071
41204#K624	Diagnoses - secondary ICD10	334870/98(334968)	Diagnoses	General health	CAT-MUL	0.200829	0.00391624	0.396666	0.045014	0.0621857	-0.136058	0.25489	0.532537	0.0651023	-0.133055	0.263669	0.520053	0.151749	-0.0463796	0.349797	0.133231	0.203201	0.00764668	0.396563	0.0405137
25326	Mean L3 in sagittal stratum on FA skeleton (right)	9105	Brain MRI	Brain and Cognition	CONTINUOUS	0.0238577	-0.0139948	0.0617102	0.216732	0.0194113	-0.0180011	0.0568238	0.30921	0.0139854	-0.0239808	0.0519517	0.470316	0.013709	-0.0241828	0.0516008	0.478272	0.0393755	0.00169719	0.0770538	0.0405606
40006#D444	Type of cancer: ICD10	334954/14(334968)	Cancer register	General health	CAT-MUL	0.137136	-0.388801	0.655626	0.606625	-0.230741	-0.822028	0.301669	0.417089	-0.23326	-0.754431	0.290348	0.381412	0.287615	-0.235983	0.811483	0.281675	-0.582137	-1.15211	-0.0362421	0.0405734
20154	Forced expiratory volume in 1-second (FEV1), predicted percentage	105066	Spirometry	General health	CONTINUOUS	-0.00800741	-0.014043	-0.00197178	0.00931572	0.00795806	0.00193618	0.0139799	0.00959415	-0.00711365	-0.0131487	-0.00107861	0.0208744	-0.00825415	-0.014277	-0.00223129	0.00723017	-0.00628178	-0.0122966	-0.000267002	0.0406613
100890	Milk added to cereal	47519	Cereal yesterday	Sociodemographics	CAT-SIN	-0.0114056	-0.0295475	0.00673619	0.217866	0.0092911	-0.00895343	0.0275356	0.318218	-0.0092916	-0.0275147	0.00893155	0.317624	-0.0033293	-0.0214912	0.0148326	0.719378	-0.0189895	-0.0371738	-0.000805285	0.0406834
20002#1532	Non-cancer illness code, self-reported	334656/271(334927)	Medical conditions	General health	CAT-MUL	-0.0373543	-0.15695	0.0818385	0.539736	0.0732968	-0.0450007	0.189621	0.220561	0.0891504	-0.0300277	0.208465	0.14284	0.141949	0.0228122	0.261069	0.0195201	0.123065	0.00480538	0.240521	0.0406882
41219#7	Anaesthetics administered during delivery	1692/1979(3671)	Maternity	Sociodemographics	CAT-MUL	0.00375112	-0.0616186	0.0691526	0.910449	0.0243313	-0.0409651	0.0897229	0.465401	0.00149908	-0.0638177	0.0668116	0.964111	-0.0246818	-0.090069	0.040655	0.459118	0.0683064	0.00294348	0.133823	0.0407223
6142#6	Current employment status	321684/12343(334027)	Sociodemographics	Sociodemographics	CAT-MUL	-0.04256	-0.0606555	-0.0244742	4.00585e-06	-0.0102915	-0.0284216	0.00779151	0.265263	-0.000285722	-0.0183368	0.0177684	0.975253	0.0239825	0.00591866	0.0420466	0.00926361	0.0188112	0.000784421	0.0368202	0.0407284
41200#H093	Operative procedures - main OPCS	334869/99(334968)	Operations	General health	CAT-MUL	0.14123	-0.0551387	0.336471	0.157443	0.0727616	-0.123692	0.263877	0.46134	0.0742052	-0.122932	0.271731	0.461099	-0.0599385	-0.257103	0.137188	0.551243	-0.209811	-0.412282	-0.0101543	0.04079
25117	Mean MD in superior cerebellar peduncle on FA skeleton (left)	9105	Brain MRI	Brain and Cognition	CONTINUOUS	-0.0126842	-0.0504216	0.0250532	0.510047	-0.0297605	-0.0671574	0.00763641	0.118849	0.00902577	-0.0285557	0.0466072	0.637849	-0.0144151	-0.0520526	0.0232224	0.452866	-0.0388615	-0.0761055	-0.00161756	0.0408712
20495	Avoided activities or situations because of previous stressful experience in past month	109754	Traumatic events	Mental health	CAT-SIN	0.0125181	-0.0022292	0.0272654	0.0961699	0.0117329	-0.00295507	0.0264209	0.117429	0.0550116	0.0402406	0.0697825	2.90497e-13	0.071109	0.0564091	0.085809	2.56093e-21	0.0152891	0.000633203	0.029945	0.0408887
20441	Ever had prolonged loss of interest in normal activities	66620/42996(109616)	Depression	Mental health	CAT-SIN	0.0153024	0.00290552	0.0276995	0.0155493	0.000680816	-0.0116799	0.0130368	0.914016	0.0407814	0.0283945	0.0531716	1.10402e-10	0.0838991	0.0715336	0.0962706	2.47027e-40	0.0128454	0.000527618	0.0251621	0.0409517
41210#S102	Operative procedures - secondary OPCS	334925/43(334968)	Operations	General health	CAT-MUL	0.0705951	-0.228238	0.366931	0.641935	-0.0632914	-0.374751	0.232951	0.682374	0.0600328	-0.239103	0.359987	0.694483	0.0236438	-0.275503	0.322449	0.876826	-0.322284	-0.634857	-0.0165174	0.0409612
41204#S711	Diagnoses - secondary ICD10	334938/30(334968)	Diagnoses	General health	CAT-MUL	-0.0367212	-0.397599	0.320428	0.841079	-0.214481	-0.607529	0.151798	0.266359	0.242954	-0.114842	0.601871	0.18388	0.122738	-0.234851	0.480277	0.501038	-0.388424	-0.766285	-0.0207737	0.0409723
41210#Z904	Operative procedures - secondary OPCS	334420/548(334968)	Operations	General health	CAT-MUL	0.0193058	-0.0645278	0.102937	0.651337	-0.0200619	-0.104816	0.0635748	0.640425	0.0689388	-0.0149762	0.152923	0.107502	0.0920605	0.00824216	0.175873	0.0313352	0.0866503	0.00331416	0.169576	0.0410505
41202#Z502	Diagnoses - main ICD10	334950/18(334968)	Diagnoses	General health	CAT-MUL	-0.00483453	-0.471933	0.456114	0.983704	-0.292308	-0.818674	0.185207	0.250631	0.143608	-0.318891	0.608097	0.543644	-0.0914575	-0.552738	0.369916	0.69757	0.462321	0.0132188	0.901585	0.0411366
20003#1140874744	Treatment/medication code	332193/2734(334927)	Medications	General health	CAT-MUL	0.0207984	-0.016907	0.058466	0.279399	-0.0414729	-0.0796634	-0.00351253	0.0327657	-0.0219778	-0.059704	0.0157619	0.253618	0.00859538	-0.0291587	0.0463481	0.65543	-0.0394343	-0.0773337	-0.0016265	0.0411678
2415	Had major operations	54826/98831(153657)	Health and medical history	General health	CAT-SIN	0.00200532	-0.00851956	0.0125311	0.708836	-0.000198062	-0.010716	0.0103247	0.970565	-0.00821331	-0.0187507	0.0023234	0.126577	0.0176591	0.0071321	0.0281869	0.00100998	-0.010973	-0.021506	-0.000438687	0.041178
41202#M2417	Diagnoses - main ICD10	334936/32(334968)	Diagnoses	General health	CAT-MUL	-0.19817	-0.550185	0.149951	0.267134	-0.0443166	-0.404988	0.296635	0.803838	0.11574	-0.231	0.463323	0.513479	-0.196462	-0.543855	0.150331	0.267197	0.350874	0.0109781	0.685098	0.0411978
2844	Had other major operations	58668/120044(178712)	Health and medical history	General health	CAT-SIN	0.0029613	-0.0070083	0.012932	0.560469	-0.00218767	-0.0121494	0.00777907	0.666966	0.00023659	-0.00972356	0.0101964	0.962866	0.0136888	0.00372589	0.0236524	0.00708393	-0.0103662	-0.0203203	-0.000410437	0.0412569
41202#Q430	Diagnoses - main ICD10	334948/20(334968)	Diagnoses	General health	CAT-MUL	0.316013	-0.118971	0.745779	0.15186	-0.121383	-0.592604	0.314915	0.598113	0.277737	-0.160254	0.716221	0.214237	-0.0938919	-0.532164	0.343468	0.674205	-0.479238	-0.947777	-0.0264057	0.0412617
41200#L185	Operative procedures - main OPCS	334952/16(334968)	Operations	General health	CAT-MUL	-0.204388	-0.701575	0.286254	0.417266	-0.225829	-0.772551	0.26844	0.391697	-0.306785	-0.792184	0.181205	0.216563	-0.277927	-0.76789	0.212537	0.266497	-0.541245	-1.07297	-0.0311545	0.041424
40006#C440	Type of cancer: ICD10	334738/230(334968)	Cancer register	General health	CAT-MUL	-0.0130889	-0.142703	0.116036	0.842809	0.101802	-0.0257726	0.227169	0.114496	-0.056837	-0.186031	0.0725548	0.388911	0.0612806	-0.0681852	0.190712	0.353492	-0.136333	-0.267962	-0.00584776	0.0414475
41202#K591	Diagnoses - main ICD10	334866/102(334968)	Diagnoses	General health	CAT-MUL	-0.0204325	-0.215349	0.173389	0.836759	-0.0975876	-0.299953	0.0980818	0.336029	0.0161782	-0.177817	0.210531	0.870282	-0.00937728	-0.2036	0.184785	0.924597	0.198366	0.00661477	0.3881	0.0414863
20003#1140878244	Treatment/medication code	334898/29(334927)	Medications	General health	CAT-MUL	0.0923488	-0.272301	0.453259	0.617801	-0.413989	-0.841495	-0.021819	0.0467621	-0.142452	-0.504852	0.221621	0.442129	-0.355581	-0.720267	0.00900242	0.0559658	0.366438	0.0106338	0.7157	0.0415085
22604#4	Work hours - lumped category	50293/33880(84173)	Employment history	Sociodemographics	CAT-MUL	0.00852552	-0.0056511	0.022702	0.238518	-0.0158508	-0.0300367	-0.00167164	0.0284851	0.00047048	-0.0137025	0.0146438	0.948124	0.0105209	-0.00365733	0.0247002	0.14585	0.0147398	0.000564666	0.0289141	0.0415381
2345	Ever had bowel cancer screening	223348/106477(329825)	Health and medical history	General health	CAT-SIN	-0.00298802	-0.010814	0.00483738	0.454241	0.00701186	-0.000810026	0.0148315	0.0788753	0.00674092	-0.00108556	0.0145677	0.0913944	0.0182614	0.0104336	0.0260896	4.82415e-06	0.00812867	0.000307691	0.0159489	0.0416328
20055-424	Reason for skipping refractometry (right)	231/845	Eye measures	General health	CAT-SIN	-999	-999	-999	0.939428	-999	-999	-999	0.599982	-999	-999	-999	0.266625	-999	-999	-999	0.887358	-999	-999	-999	0.0417173
41202#N858	Diagnoses - main ICD10	334462/506(334968)	Diagnoses	General health	CAT-MUL	-0.0421632	-0.129807	0.0452612	0.345128	-0.122413	-0.213261	-0.0329674	0.0077666	0.0296221	-0.0577106	0.117036	0.506378	-0.00874535	-0.0961521	0.0786479	0.844518	0.0899662	0.00312548	0.176374	0.0417846
41246#1450	Treatment speciality of consultant (recoded)	321051/82(321133)	Admission and discharge	General health	CAT-MUL	-0.013376	-0.230772	0.202441	0.903661	0.166427	-0.0449608	0.372662	0.11785	0.212719	-0.00420288	0.429973	0.0547949	-0.0658066	-0.283127	0.151406	0.552739	-0.229442	-0.45215	-0.0101241	0.041825
41204#Z911	Diagnoses - secondary ICD10	334565/403(334968)	Diagnoses	General health	CAT-MUL	0.0307381	-0.0669481	0.128152	0.536815	-0.04569	-0.145198	0.0522461	0.364195	0.129603	0.0317316	0.22756	0.0094728	0.0579392	-0.0397628	0.155625	0.245037	0.100514	0.00342901	0.197048	0.041829
41200#M798	Operative procedures - main OPCS	334942/26(334968)	Operations	General health	CAT-MUL	0.143909	-0.240469	0.524248	0.460654	0.0100696	-0.385867	0.383471	0.958927	0.1966	-0.188327	0.583102	0.317824	0.0786282	-0.306434	0.46305	0.68878	-0.416162	-0.823186	-0.0210021	0.0418426
41202#S682	Diagnoses - main ICD10	334937/31(334968)	Diagnoses	General health	CAT-MUL	0.0194996	-0.334574	0.36999	0.913594	-0.169185	-0.550291	0.187605	0.367111	-0.0384437	-0.38931	0.313625	0.830242	0.265351	-0.0863033	0.616817	0.139003	-0.379625	-0.750597	-0.0183266	0.0420198
41202#M2126	Diagnoses - main ICD10	334955/13(334968)	Diagnoses	General health	CAT-MUL	0.230061	-0.311481	0.763674	0.401444	0.457262	-0.0573916	0.952605	0.0740345	0.368868	-0.17698	0.916856	0.18628	-0.0922926	-0.635217	0.450834	0.739012	0.540083	0.0124306	1.05495	0.0420298
22601#24113277	Job coding	83188/985(84173)	Employment history	Sociodemographics	CAT-MUL	-0.0427657	-0.105765	0.0201316	0.182996	-0.023393	-0.086906	0.0394983	0.46813	0.0397844	-0.0230322	0.102646	0.214639	0.0447091	-0.0181498	0.107574	0.163311	0.0648462	0.00222584	0.12725	0.0420305
22617#2411	Job SOC coding	83188/985(84173)	Employment history	Sociodemographics	CAT-MUL	-0.0427657	-0.105765	0.0201316	0.182996	-0.023393	-0.086906	0.0394983	0.46813	0.0397844	-0.0230322	0.102646	0.214639	0.0447091	-0.0181498	0.107574	0.163311	0.0648462	0.00222584	0.12725	0.0420305
41251#8001	Sources of admission to hospital (recoded)	333742/35(333777)	Admission and discharge	General health	CAT-MUL	-0.0634617	-0.397681	0.267129	0.708238	-0.0577814	-0.401636	0.268811	0.734756	-0.0584521	-0.388903	0.272626	0.729077	-0.0805826	-0.413443	0.251937	0.63496	-0.354894	-0.701531	-0.0168209	0.0420398
41200#O231	Operative procedures - main OPCS	334955/13(334968)	Operations	General health	CAT-MUL	-0.137091	-0.690054	0.406964	0.624139	0.272659	-0.262389	0.778612	0.301233	0.0672932	-0.475824	0.614115	0.80873	0.108404	-0.435335	0.65343	0.696372	-0.602108	-1.19765	-0.0345763	0.0420582
41204#Z933	Diagnoses - secondary ICD10	334210/758(334968)	Diagnoses	General health	CAT-MUL	0.0156868	-0.0556199	0.0868502	0.666024	-0.039138	-0.111485	0.0323781	0.286169	-0.0454508	-0.116718	0.0258671	0.211469	-0.014094	-0.0854451	0.0572485	0.698625	-0.0744377	-0.146394	-0.0028165	0.0421191
20003#1140879464	Treatment/medication code	333845/1082(334927)	Medications	General health	CAT-MUL	-0.00888192	-0.0686893	0.0508234	0.770805	0.0259506	-0.033682	0.085056	0.391559	-0.0329697	-0.0926659	0.0267616	0.279184	0.0428521	-0.0168995	0.1026	0.159819	-0.0622566	-0.122423	-0.00232137	0.042154
20002#1608	Non-cancer illness code, self-reported	334827/100(334927)	Medical conditions	General health	CAT-MUL	0.0356537	-0.160714	0.231001	0.721237	-0.107418	-0.312848	0.0910271	0.296633	0.0444903	-0.151471	0.240844	0.656648	-0.128847	-0.325131	0.067408	0.198201	-0.207438	-0.408929	-0.00867256	0.0421586
20002#1614	Non-cancer illness code, self-reported	334545/382(334927)	Medical conditions	General health	CAT-MUL	0.037306	-0.0630993	0.137433	0.465849	-0.0361134	-0.138283	0.0644091	0.484806	0.0392589	-0.0611064	0.139722	0.443506	0.143377	0.043017	0.243731	0.00510789	-0.105018	-0.20671	-0.00397874	0.0422887
25009	Volume of brain, grey+white matter (normalised for head size)	10254	Brain MRI	Brain and Cognition	CONTINUOUS	-0.00901164	-0.0250557	0.00703246	0.270922	0.0131908	-0.00285728	0.0292389	0.107168	-0.00926232	-0.0254476	0.006923	0.261993	-0.00121028	-0.0173947	0.0149741	0.883462	0.0165975	0.000572364	0.0326226	0.0423613
25532	Weighted-mean MD in tract medial lemniscus (left)	9105	Brain MRI	Brain and Cognition	CONTINUOUS	3.87913e-05	-0.0375732	0.0376508	0.998387	-0.0337226	-0.071227	0.00378173	0.0780413	0.0129397	-0.0245273	0.0504068	0.498479	-0.00261413	-0.0402613	0.0350331	0.891747	-0.0384272	-0.0755269	-0.00132759	0.0423716
40006#C530	Type of cancer: ICD10	334925/43(334968)	Cancer register	General health	CAT-MUL	0.0764999	-0.223403	0.373799	0.615563	0.106859	-0.191846	0.393758	0.473466	-0.136665	-0.434876	0.162337	0.36971	-0.378225	-0.678287	-0.0784579	0.0134428	-0.319472	-0.631421	-0.0140518	0.0424261
40006#C049	Type of cancer: ICD10	334945/23(334968)	Cancer register	General health	CAT-MUL	0.319492	-0.0862281	0.721143	0.120785	0.0201216	-0.400386	0.415242	0.922638	-0.293555	-0.700113	0.115489	0.158437	0.0999742	-0.30847	0.507993	0.631218	-0.443263	-0.878605	-0.0216266	0.0424533
41210#S493	Operative procedures - secondary OPCS	334736/232(334968)	Operations	General health	CAT-MUL	-0.0454079	-0.174808	0.0835018	0.490768	-0.0468612	-0.178635	0.0821593	0.481017	-0.0345483	-0.163263	0.094326	0.599062	-0.000458796	-0.129367	0.128427	0.994434	0.131849	0.00401383	0.258788	0.0424802
41210#T342	Operative procedures - secondary OPCS	334920/48(334968)	Operations	General health	CAT-MUL	-0.0696224	-0.354945	0.213313	0.631025	0.205128	-0.0709538	0.472298	0.1381	0.296012	0.0122407	0.580444	0.0411422	-0.0900259	-0.37326	0.193029	0.533163	0.285849	0.00757293	0.560093	0.0424878
41202#J450	Diagnoses - main ICD10	334917/51(334968)	Diagnoses	General health	CAT-MUL	0.0686814	-0.206105	0.341303	0.622826	-0.184278	-0.48041	0.0965869	0.209615	0.273279	-0.00207678	0.549211	0.0520079	-0.12819	-0.40328	0.146625	0.360812	0.277774	0.00733545	0.544401	0.0425532
25830	Volume of grey matter in Frontal Medial Cortex (left)	10250	Brain MRI	Brain and Cognition	CONTINUOUS	0.00597352	-0.0122104	0.0241574	0.519631	-0.000784466	-0.0189792	0.0174103	0.93265	-0.00183206	-0.0201761	0.0165119	0.844794	0.0047716	-0.0135691	0.0231123	0.610081	-0.0187881	-0.0369458	-0.000630311	0.0425616
1438	Bread intake	327666	Lifestyle and environment	Sociodemographics	INTEGER	-0.000542532	-0.00379934	0.00271427	0.744046	0.00122775	-0.00202796	0.00448346	0.459837	0.0103191	0.00706129	0.0135769	5.36593e-10	0.000715435	-0.00254315	0.00397402	0.666963	0.00337025	0.000112744	0.00662776	0.0425808
41204#F322	Diagnoses - secondary ICD10	334904/64(334968)	Diagnoses	General health	CAT-MUL	0.044883	-0.20074	0.288807	0.719278	0.0680351	-0.17801	0.305615	0.580737	0.11998	-0.125368	0.365899	0.33836	0.0681398	-0.176741	0.312993	0.58544	0.247979	0.00657588	0.486205	0.0426233
40002#C509	Contributory (secondary) causes of death: ICD10	334938/30(334968)	Death register	General health	CAT-MUL	-0.250889	-0.614479	0.108108	0.173486	-0.0373892	-0.410821	0.315303	0.839522	-0.319107	-0.674921	0.0384082	0.0795484	-0.221735	-0.57961	0.136069	0.224604	-0.385501	-0.763747	-0.0176574	0.0426778
41210#W243	Operative procedures - secondary OPCS	334946/22(334968)	Operations	General health	CAT-MUL	-0.054277	-0.475732	0.361889	0.799478	0.109211	-0.31088	0.506643	0.598963	-0.0214181	-0.438935	0.397736	0.920077	-0.194873	-0.613064	0.222879	0.360788	-0.452462	-0.897495	-0.0216786	0.0426815
41204#Z118	Diagnoses - secondary ICD10	334958/10(334968)	Diagnoses	General health	CAT-MUL	-0.0952787	-0.724898	0.522408	0.764518	-0.273731	-0.99002	0.356137	0.420066	0.0227285	-0.595545	0.64498	0.942756	-0.236445	-0.85732	0.383518	0.455029	0.613787	0.012623	1.20202	0.042703
41202#K801	Diagnoses - main ICD10	330975/3993(334968)	Diagnoses	General health	CAT-MUL	0.0319452	0.000714552	0.0631493	0.0448834	-0.00147616	-0.0328239	0.0297242	0.926286	-0.0252885	-0.0565312	0.00596294	0.112675	0.0179108	-0.0133525	0.0491732	0.261467	-0.0323974	-0.0637641	-0.00109114	0.0427223
41203#6089	Diagnoses - main ICD9	334952/16(334968)	Diagnoses	General health	CAT-MUL	0.024858	-0.466461	0.511034	0.920456	-0.516627	-1.11305	0.0130621	0.0696802	-0.378633	-0.863212	0.102136	0.123618	0.473042	-0.0210542	0.965038	0.0599516	-0.529824	-1.05397	-0.0257576	0.0427777
41205#E88604	Diagnoses - secondary ICD9	334939/29(334968)	Diagnoses	General health	CAT-MUL	-0.02219	-0.389435	0.341023	0.905193	-0.000663682	-0.372951	0.352636	0.997129	0.101834	-0.261976	0.465787	0.583326	-0.182469	-0.549087	0.183364	0.32866	-0.39009	-0.773273	-0.0175735	0.0428234
41200#S065	Operative procedures - main OPCS	325090/9878(334968)	Operations	General health	CAT-MUL	0.00503445	-0.0150201	0.0250783	0.6226	-0.00442855	-0.0245204	0.0156046	0.665268	0.0141923	-0.00587226	0.0342609	0.165674	-0.0026953	-0.0227586	0.0173673	0.79231	0.0206793	0.000653901	0.0406821	0.042851
41200#W588	Operative procedures - main OPCS	334940/28(334968)	Operations	General health	CAT-MUL	-0.210087	-0.585538	0.16108	0.269919	0.223984	-0.137162	0.570411	0.213144	0.0222221	-0.348031	0.393717	0.906514	-0.0283547	-0.399165	0.342064	0.880792	-0.398576	-0.790054	-0.0178331	0.0428916
41202#E875	Diagnoses - main ICD10	334724/244(334968)	Diagnoses	General health	CAT-MUL	0.15333	0.0283962	0.27784	0.0159612	0.090574	-0.033492	0.21251	0.148752	0.0778096	-0.0478715	0.203664	0.225241	0.0480516	-0.0776759	0.173755	0.453725	-0.131409	-0.25918	-0.00472228	0.0428968
41202#M8986	Diagnoses - main ICD10	334948/20(334968)	Diagnoses	General health	CAT-MUL	0.452652	0.0199422	0.880756	0.0392225	-0.261184	-0.754878	0.189635	0.27562	0.247529	-0.192065	0.688705	0.270716	-0.207767	-0.646861	0.23127	0.353625	0.43778	0.00923234	0.857717	0.0429668
41203#V262	Diagnoses - main ICD9	334946/22(334968)	Diagnoses	General health	CAT-MUL	0.0439181	-0.375321	0.456163	0.835935	0.200366	-0.212543	0.593542	0.328017	-0.349201	-0.767857	0.0700041	0.102352	-0.523031	-0.945661	-0.101903	0.0150993	-0.452847	-0.899025	-0.0209237	0.0430362
20003#1140868120	Treatment/medication code	334867/60(334927)	Medications	General health	CAT-MUL	-0.0143313	-0.268527	0.23809	0.91169	-0.0965609	-0.36199	0.157399	0.465311	-0.14192	-0.394271	0.111041	0.270861	0.239976	-0.0130855	0.492958	0.0630424	0.255308	0.00618958	0.501132	0.0431117
20113#11	Illnesses of adopted mother	2475/46(2521)	Family history	Sociodemographics	CAT-MUL	0.0697484	-0.225804	0.363327	0.642332	0.0337883	-0.263139	0.317996	0.819238	-0.288033	-0.583342	0.00672096	0.0554866	-0.0289202	-0.325321	0.2648	0.847549	-0.323943	-0.643046	-0.0144561	0.0431312
41202#Z355	Diagnoses - main ICD10	334948/20(334968)	Diagnoses	General health	CAT-MUL	0.0896487	-0.348565	0.522805	0.686677	0.0303531	-0.421483	0.452855	0.891241	-0.263902	-0.704056	0.177248	0.240398	-0.152913	-0.591596	0.285005	0.494036	-0.475133	-0.943257	-0.021345	0.0432073
41202#F050	Diagnoses - main ICD10	334953/15(334968)	Diagnoses	General health	CAT-MUL	-0.0873139	-0.598825	0.417271	0.736231	0.428056	-0.0515492	0.889439	0.0729326	-0.18653	-0.691831	0.321707	0.47076	0.0925111	-0.414304	0.599417	0.720562	-0.553018	-1.10117	-0.0274112	0.0432228
41200#X713	Operative procedures - main OPCS	333815/1153(334968)	Operations	General health	CAT-MUL	-0.0279342	-0.0859512	0.0299866	0.344926	-0.00462043	-0.0628878	0.0531271	0.875931	4.12582e-05	-0.0577874	0.0579037	0.998885	0.0235427	-0.0343661	0.0814483	0.425542	-0.0599862	-0.118259	-0.00192575	0.0432466
30280	Immature reticulocyte fraction	319711	Blood assays	General health	CONTINUOUS	0.00446175	0.00100405	0.00791945	0.0114356	-0.00409511	-0.00755242	-0.000637797	0.0202582	-0.0017122	-0.005171	0.00174659	0.331926	0.00652448	0.00306814	0.00998082	0.0002158	-0.00356513	-0.00702222	-0.000108047	0.043257
20049#101	Blood sample #, note contents	334423/538(334961)	Blood sample collection	General health	CAT-MUL	-0.0280747	-0.11288	0.056525	0.515924	0.0182876	-0.0665073	0.102007	0.670485	0.0429673	-0.0416467	0.127646	0.319782	-0.0370567	-0.12165	0.0475234	0.390532	-0.0878965	-0.173438	-0.00281924	0.0434363
25226	Mean L1 in posterior corona radiata on FA skeleton (right)	9105	Brain MRI	Brain and Cognition	CONTINUOUS	0.0169616	-0.0212318	0.055155	0.384087	0.00509218	-0.0325565	0.0427408	0.790938	0.0165635	-0.021454	0.054581	0.393163	-0.00549166	-0.0435455	0.0325622	0.777296	0.0388676	0.00114606	0.0765891	0.0434595
41204#W550	Diagnoses - secondary ICD10	334899/69(334968)	Diagnoses	General health	CAT-MUL	0.00593215	-0.230864	0.241193	0.960708	-0.106705	-0.354779	0.131286	0.388739	-0.11586	-0.350998	0.119849	0.334732	0.0566447	-0.179472	0.29273	0.638169	-0.248884	-0.492526	-0.00916895	0.043478
41201#W289	External causes	334952/16(334968)	Diagnoses	General health	CAT-MUL	0.205024	-0.284075	0.687358	0.407991	0.0137714	-0.497817	0.488501	0.956083	-0.179035	-0.667158	0.31181	0.473329	-0.217743	-0.705334	0.270624	0.381666	-0.534935	-1.06532	-0.0255275	0.0434855
41246#1590	Treatment speciality of consultant (recoded)	320688/466(321154)	Admission and discharge	General health	CAT-MUL	-0.0591136	-0.150464	0.031965	0.204008	-0.0180096	-0.109657	0.0723761	0.698086	-0.0740864	-0.164942	0.0168396	0.110132	0.0591132	-0.031956	0.150171	0.203262	-0.0942905	-0.186114	-0.00301213	0.0435171
41204#C781	Diagnoses - secondary ICD10	334912/56(334968)	Diagnoses	General health	CAT-MUL	0.106172	-0.155638	0.365972	0.424919	-0.00854932	-0.276709	0.248841	0.949066	0.0178379	-0.243977	0.280363	0.893917	-0.0288468	-0.29116	0.233282	0.82929	-0.277216	-0.549091	-0.0103907	0.0436076
41210#S563	Operative procedures - secondary OPCS	334924/44(334968)	Operations	General health	CAT-MUL	-0.084773	-0.382447	0.210303	0.575035	-0.115155	-0.426852	0.180729	0.456439	0.0798619	-0.215522	0.375958	0.596632	0.0609589	-0.234667	0.356328	0.685971	0.296174	0.00611847	0.581729	0.0436191
6032	Maximum workload during fitness test	49677	ECG during exercise	General health	INTEGER	-0.00494866	-0.0117369	0.00183953	0.153048	0.0032335	-0.00356469	0.0100317	0.351206	-0.0024429	-0.00924578	0.00435998	0.481538	-0.00259257	-0.00937223	0.00418709	0.45355	0.0070199	0.000199133	0.0138407	0.0436764
41204#I221	Diagnoses - secondary ICD10	334945/23(334968)	Diagnoses	General health	CAT-MUL	-0.114612	-0.527725	0.293286	0.584145	-0.184325	-0.629928	0.22753	0.397148	0.314026	-0.0956708	0.725541	0.133827	-0.273709	-0.682851	0.135437	0.189806	-0.440926	-0.87674	-0.0189797	0.0437164
41204#Y430	Diagnoses - secondary ICD10	334921/47(334968)	Diagnoses	General health	CAT-MUL	0.123834	-0.161993	0.40738	0.393889	0.203337	-0.0763182	0.473744	0.146551	0.0173005	-0.268231	0.303645	0.905604	0.204889	-0.0811846	0.49078	0.160255	-0.303224	-0.601024	-0.0113934	0.0437331
41204#M9950	Diagnoses - secondary ICD10	334958/10(334968)	Diagnoses	General health	CAT-MUL	-0.190621	-0.821186	0.429025	0.549925	0.051342	-0.596507	0.64348	0.869844	-0.253369	-0.869123	0.366575	0.421447	-0.0122525	-0.631925	0.608123	0.969101	-0.686812	-1.37421	-0.0355122	0.0438493
41204#G801	Diagnoses - secondary ICD10	334957/11(334968)	Diagnoses	General health	CAT-MUL	-0.265633	-0.868323	0.325419	0.382802	0.11556	-0.48515	0.671183	0.692749	-0.14809	-0.737117	0.444171	0.623238	0.222848	-0.368054	0.813495	0.459675	0.577153	0.00646943	1.13048	0.0438587
41230#5JL	PCT where patients GP was registered	334956/12(334968)	Admission and discharge	General health	CAT-MUL	-0.184072	-0.759773	0.383321	0.527636	0.396924	-0.145845	0.914992	0.139616	-0.225903	-0.787377	0.340793	0.4325	0.0397193	-0.527776	0.605582	0.890744	-0.624758	-1.24882	-0.0311124	0.0438736
22617#3563	Job SOC coding	83252/921(84173)	Employment history	Sociodemographics	CAT-MUL	-0.0172079	-0.0822979	0.0477774	0.604049	0.0219208	-0.0430412	0.0862599	0.506283	-0.0231107	-0.0880014	0.0418278	0.485306	0.0100543	-0.0549386	0.0750495	0.761733	0.066379	0.00167627	0.130847	0.0439598
41210#C331	Operative procedures - secondary OPCS	334929/39(334968)	Operations	General health	CAT-MUL	-0.0232654	-0.339354	0.289879	0.884753	-0.0576355	-0.38461	0.252824	0.722322	0.137514	-0.176486	0.452405	0.391394	0.0797599	-0.234482	0.393777	0.61872	0.313899	0.00577346	0.617032	0.0440266
41202#M479	Diagnoses - main ICD10	334855/113(334968)	Diagnoses	General health	CAT-MUL	0.0404655	-0.144214	0.224139	0.666736	-0.0780704	-0.268939	0.106927	0.415107	-0.0618639	-0.246093	0.122697	0.510828	0.0722785	-0.112227	0.256718	0.442522	-0.193106	-0.382283	-0.00629658	0.0440527
25599	Weighted-mean L2 in tract anterior thalamic radiation (right)	9105	Brain MRI	Brain and Cognition	CONTINUOUS	-0.0103925	-0.0482382	0.0274533	0.590441	-0.019145	-0.0566403	0.0183503	0.316964	-0.00468655	-0.0423371	0.032964	0.807259	0.00260606	-0.0352443	0.0404564	0.892655	-0.038488	-0.0759566	-0.0010193	0.0441104
20542	Stronger worrying (than other people) during period of worst anxiety	4071/19108(23179)	Anxiety	Mental health	CAT-SIN	0.0126267	-0.0218032	0.047079	0.472395	-0.0243905	-0.0582269	0.00954796	0.158314	0.0091663	-0.0255592	0.0438885	0.60487	0.0137975	-0.0203206	0.0479198	0.428006	0.0352994	0.000952023	0.0697033	0.0441429
41219#4	Anaesthetics administered during delivery	2948/35(2983)	Maternity	Sociodemographics	CAT-MUL	-0.230978	-0.57538	0.107101	0.184612	0.159613	-0.17195	0.478289	0.334603	0.0274512	-0.304587	0.359857	0.871215	-0.0863369	-0.420178	0.247637	0.611833	-0.354486	-0.704251	-0.0131238	0.0441437
41201#Y405	External causes	334957/11(334968)	Diagnoses	General health	CAT-MUL	-0.213397	-0.814272	0.376088	0.48213	0.375542	-0.193013	0.915728	0.180942	-0.145682	-0.734024	0.446359	0.628615	0.277799	-0.313431	0.866827	0.356176	-0.651983	-1.3039	-0.0316086	0.0441849
5934-3	Which eye(s) affected by other serious eye condition	607/1537	Health and medical history	General health	CAT-SIN	-999	-999	-999	0.215962	-999	-999	-999	0.715483	-999	-999	-999	0.90843	-999	-999	-999	0.517657	-999	-999	-999	0.0441889
41204#M4794	Diagnoses - secondary ICD10	334950/18(334968)	Diagnoses	General health	CAT-MUL	0.422102	-0.0329841	0.870951	0.0671746	-0.275239	-0.797916	0.199372	0.276259	-0.0562045	-0.517341	0.407277	0.811699	-0.168656	-0.630832	0.293373	0.474409	-0.499329	-0.995232	-0.0211631	0.0442557
41230#5JY	PCT where patients GP was registered	333985/983(334968)	Admission and discharge	General health	CAT-MUL	0.0160598	-0.0468875	0.078893	0.616716	-0.0150838	-0.0783824	0.0475961	0.638784	0.00618066	-0.0568136	0.0692094	0.847545	0.0343742	-0.0285896	0.0973271	0.284562	-0.0651883	-0.128836	-0.00179659	0.0442712
41205#7807	Diagnoses - secondary ICD9	334954/14(334968)	Diagnoses	General health	CAT-MUL	0.00255959	-0.525036	0.523446	0.992362	-0.325003	-0.929865	0.215361	0.262039	0.237618	-0.287864	0.766362	0.376996	0.281427	-0.244976	0.80857	0.294828	0.512328	0.00613997	1.00577	0.0442825
864	Number of days/week walked 10+ minutes	329534	Lifestyle and environment	Sociodemographics	INTEGER	0.00619306	-7.34759e-05	0.0124596	0.0527439	0.00444163	-0.00183139	0.0107147	0.165204	0.0166516	0.0103853	0.0229178	1.90575e-07	-0.00128972	-0.00755782	0.00497837	0.686736	0.00642993	0.000163514	0.0126963	0.0443111
41210#Z339	Operative procedures - secondary OPCS	334946/22(334968)	Operations	General health	CAT-MUL	-0.100841	-0.524427	0.317331	0.638579	-0.0752332	-0.51692	0.336334	0.728403	-0.380193	-0.794325	0.0361081	0.0727799	0.00159851	-0.416444	0.419146	0.994017	-0.448833	-0.894014	-0.0181849	0.0443683
796	Distance between home and job workplace	160229	Sociodemographics	Sociodemographics	INTEGER	-0.00305003	-0.0078394	0.00173934	0.211967	-0.00221845	-0.00699994	0.00256303	0.363158	-0.00372387	-0.00851168	0.00106395	0.127402	-0.00140807	-0.00619424	0.0033781	0.564199	-0.00491298	-0.00970278	-0.000123183	0.0443921
41204#I982	Diagnoses - secondary ICD10	334775/193(334968)	Diagnoses	General health	CAT-MUL	0.0178007	-0.123526	0.158542	0.804612	-0.037456	-0.181257	0.103119	0.605454	0.13677	-0.00475428	0.278473	0.0583688	-0.0011614	-0.142351	0.139985	0.987135	-0.146688	-0.290405	-0.00435532	0.0443938
20002#1428	Non-cancer illness code, self-reported	334766/161(334927)	Medical conditions	General health	CAT-MUL	0.13083	-0.0232903	0.284277	0.0954202	-0.0960843	-0.256711	0.0602941	0.234473	0.0963564	-0.0582703	0.251216	0.22229	0.0761754	-0.0784628	0.230787	0.33425	0.156279	0.00320883	0.308046	0.0444467
20002#1596	Non-cancer illness code, self-reported	334903/24(334927)	Medical conditions	General health	CAT-MUL	-0.0857566	-0.48941	0.313843	0.675538	-0.424881	-0.900707	0.00706835	0.0651084	0.0427529	-0.357163	0.444357	0.834354	0.321787	-0.0787098	0.722223	0.115287	0.395945	0.00555949	0.778928	0.0445839
41210#J268	Operative procedures - secondary OPCS	334943/25(334968)	Operations	General health	CAT-MUL	0.0171776	-0.377182	0.40706	0.931574	0.151778	-0.239383	0.52415	0.434169	0.252297	-0.140407	0.646428	0.208787	-0.311473	-0.703654	0.0806748	0.119553	-0.419535	-0.835698	-0.0161385	0.0446128
41202#M6286	Diagnoses - main ICD10	334941/27(334968)	Diagnoses	General health	CAT-MUL	-0.186195	-0.568676	0.191689	0.337023	-0.017386	-0.408323	0.350937	0.928212	0.0423955	-0.334778	0.420707	0.8259	-0.0674698	-0.444959	0.309428	0.725872	-0.402958	-0.802144	-0.0149501	0.0446264
22601#52232941	Job coding	84029/144(84173)	Employment history	Sociodemographics	CAT-MUL	-0.0322941	-0.197029	0.131833	0.700273	0.108171	-0.0531835	0.265942	0.183646	0.0455836	-0.117605	0.209175	0.584515	-0.0428928	-0.207306	0.121478	0.609054	-0.171369	-0.339668	-0.00502808	0.0446775
41200#X402	Operative procedures - main OPCS	334923/45(334968)	Operations	General health	CAT-MUL	-0.382304	-0.68068	-0.0865809	0.0116466	-0.126447	-0.436244	0.167496	0.410565	0.0529029	-0.239361	0.345974	0.723134	0.128049	-0.164174	0.420144	0.390315	-0.308589	-0.613165	-0.0103462	0.0447047
20003#1141152098	Treatment/medication code	334878/49(334927)	Medications	General health	CAT-MUL	-0.210083	-0.493943	0.0714404	0.145215	0.152477	-0.123777	0.419189	0.270086	0.0178111	-0.261971	0.298403	0.900849	0.0229029	-0.257424	0.303105	0.872751	0.279963	0.00449435	0.551387	0.0447117
23235	Total BMC (bone mineral content)	3705	DXA assessment	General health	CONTINUOUS	0.0128358	-0.0078681	0.0335397	0.224247	-0.0132358	-0.0340689	0.00759742	0.212985	0.00339655	-0.0176987	0.0244918	0.752265	0.0061725	-0.0149184	0.0272634	0.566141	0.0214713	0.000502586	0.0424399	0.0447586
20003#1140868080	Treatment/medication code	334815/112(334927)	Medications	General health	CAT-MUL	-0.0833412	-0.269831	0.10212	0.379757	0.0792137	-0.105253	0.259008	0.393567	-0.0916481	-0.276584	0.0936043	0.33182	0.0613255	-0.123946	0.246528	0.516413	-0.192975	-0.382763	-0.00554038	0.0448949
41205#6200	Diagnoses - secondary ICD9	334956/12(334968)	Diagnoses	General health	CAT-MUL	-0.4954	-1.08288	0.0804749	0.0950044	-0.513834	-1.22031	0.0985873	0.122567	0.0957192	-0.473159	0.667235	0.742166	1.07013	0.502702	1.6415	0.000227072	-0.617762	-1.23776	-0.0278712	0.0449202
41202#K293	Diagnoses - main ICD10	334862/106(334968)	Diagnoses	General health	CAT-MUL	-0.0366947	-0.228032	0.153591	0.706227	-0.0984758	-0.297063	0.0936159	0.322645	0.0554717	-0.135129	0.246442	0.568768	-0.022746	-0.21336	0.167817	0.815052	0.191458	0.00324625	0.377629	0.0449676
41200#F391	Operative procedures - main OPCS	334953/15(334968)	Operations	General health	CAT-MUL	0.0802352	-0.428474	0.582516	0.755646	-0.103191	-0.647835	0.395424	0.696184	0.0837493	-0.42165	0.59171	0.745928	0.154261	-0.351939	0.659692	0.549998	-0.547252	-1.09439	-0.0225201	0.0450155
23240	Trunk BMC (bone mineral content)	3705	DXA assessment	General health	CONTINUOUS	0.0105424	-0.01254	0.0336249	0.370595	-0.00922052	-0.0324479	0.0140069	0.436445	-0.0043574	-0.027874	0.0191592	0.716415	0.000347343	-0.0231654	0.0238601	0.976896	0.0239051	0.000529536	0.0472806	0.0450337
41204#Y835	Diagnoses - secondary ICD10	334882/86(334968)	Diagnoses	General health	CAT-MUL	-0.106465	-0.319474	0.105201	0.32571	-0.261028	-0.492477	-0.0394525	0.0237133	-0.15001	-0.360967	0.061402	0.163846	0.0154516	-0.195906	0.226773	0.886049	-0.220831	-0.438493	-0.00632243	0.0451231
709	Number in household	333226	Sociodemographics	Sociodemographics	INTEGER	-0.00681082	-0.0133882	-0.000233413	0.0424026	0.00223602	-0.0043437	0.00881574	0.505362	-0.00918231	-0.0157621	-0.00260251	0.00623385	-0.0123425	-0.0189248	-0.00576024	0.000237682	-0.00671822	-0.0132911	-0.000145356	0.0451411
25108	Mean MD in splenium of corpus callosum on FA skeleton	9105	Brain MRI	Brain and Cognition	CONTINUOUS	0.00931366	-0.0284717	0.047099	0.629024	-0.00983018	-0.047178	0.0275176	0.605948	-0.00339149	-0.0410914	0.0343084	0.860045	0.0203492	-0.0173943	0.0580927	0.290667	-0.0381227	-0.0754329	-0.000812629	0.0452403
20003#1140871138	Treatment/medication code	334861/66(334927)	Medications	General health	CAT-MUL	0.234758	-0.00509271	0.472973	0.0542364	0.00767897	-0.238316	0.244721	0.950237	0.0829839	-0.158395	0.324906	0.500918	0.276484	0.0353685	0.517452	0.0245649	-0.252804	-0.502474	-0.00738264	0.0452678
41203#6179	Diagnoses - main ICD9	334914/54(334968)	Diagnoses	General health	CAT-MUL	-0.166618	-0.437004	0.101053	0.224767	0.198675	-0.0617226	0.45155	0.128563	0.105818	-0.161952	0.373989	0.438939	-0.0718542	-0.339501	0.195625	0.598619	-0.279952	-0.556829	-0.00845221	0.0452825
41202#M2441	Diagnoses - main ICD10	334879/89(334968)	Diagnoses	General health	CAT-MUL	0.0936734	-0.113907	0.300021	0.374987	-0.0837138	-0.299744	0.124808	0.439004	-0.0116524	-0.219484	0.19655	0.912572	-0.0489419	-0.256611	0.158606	0.644021	0.208782	0.00317468	0.412121	0.0453107
40001#I48	Underlying (primary) cause of death: ICD10	334952/16(334968)	Death register	General health	CAT-MUL	0.242815	-0.245403	0.724439	0.326249	0.152409	-0.337981	0.613665	0.527782	-0.152966	-0.63899	0.33673	0.538856	-0.496761	-0.98741	-0.00583255	0.0472311	-0.531543	-1.06377	-0.0209568	0.0454338
41202#T659	Diagnoses - main ICD10	334958/10(334968)	Diagnoses	General health	CAT-MUL	-0.12479	-0.754357	0.493849	0.694952	-0.0852522	-0.764069	0.524087	0.793219	0.0711235	-0.549411	0.694348	0.822603	-0.546227	-1.16619	0.0724535	0.0836053	-0.675879	-1.35468	-0.0274162	0.0454909
41210#M292	Operative procedures - secondary OPCS	334402/566(334968)	Operations	General health	CAT-MUL	-0.00751701	-0.0901067	0.0748788	0.85825	0.0422032	-0.0399153	0.123339	0.310806	-0.0773365	-0.159709	0.0050992	0.0658479	-0.0663796	-0.148905	0.0161289	0.114868	-0.084796	-0.168125	-0.0019124	0.0455104
41204#D721	Diagnoses - secondary ICD10	334921/47(334968)	Diagnoses	General health	CAT-MUL	0.204436	-0.0800584	0.486599	0.15728	0.133075	-0.149845	0.405744	0.346822	-0.0591037	-0.344608	0.227177	0.685346	-0.273268	-0.559263	0.0127236	0.0611033	0.284055	0.0033323	0.560376	0.0455447
41202#N709	Diagnoses - main ICD10	334900/68(334968)	Diagnoses	General health	CAT-MUL	-0.0456871	-0.284954	0.191974	0.707274	0.0391586	-0.200921	0.270915	0.744589	-0.0808277	-0.318699	0.157494	0.505823	-0.10044	-0.338768	0.137681	0.408577	0.237999	0.00309842	0.470045	0.0456598
25121	Mean MD in anterior limb of internal capsule on FA skeleton (left)	9105	Brain MRI	Brain and Cognition	CONTINUOUS	-0.00829797	-0.0461533	0.0295573	0.66747	-0.0070711	-0.0444596	0.0303174	0.710881	-0.0204492	-0.0582192	0.0173208	0.28864	0.0166018	-0.0211565	0.0543601	0.388829	-0.0382358	-0.0757306	-0.000740948	0.0456671
41202#G910	Diagnoses - main ICD10	334956/12(334968)	Diagnoses	General health	CAT-MUL	0.292017	-0.27013	0.845718	0.304877	-0.166307	-0.793762	0.397423	0.5808	0.263883	-0.303182	0.833994	0.363085	0.206201	-0.360213	0.771635	0.475217	0.549815	0.00231574	1.08184	0.0456679
41210#Z144	Operative procedures - secondary OPCS	334958/10(334968)	Operations	General health	CAT-MUL	-0.0497859	-0.676546	0.564973	0.875026	-0.0638678	-0.732254	0.537708	0.842153	0.0797921	-0.539441	0.701822	0.801078	0.464127	-0.154491	1.08045	0.14065	0.601339	0.00196394	1.18341	0.0457107
41202#I778	Diagnoses - main ICD10	334932/36(334968)	Diagnoses	General health	CAT-MUL	-0.0404981	-0.368702	0.284664	0.808007	-0.415654	-0.797195	-0.0627257	0.0259937	-0.218718	-0.543889	0.107579	0.188189	0.144942	-0.182027	0.471652	0.384747	0.323677	0.00322996	0.638644	0.0457494
41200#A842	Operative procedures - main OPCS	334758/210(334968)	Operations	General health	CAT-MUL	-0.100545	-0.236716	0.0350845	0.147033	0.0163435	-0.119796	0.149721	0.812024	-0.0890593	-0.224186	0.0462445	0.196728	0.138252	0.00292903	0.273548	0.0452188	0.13618	0.00203534	0.269292	0.0457636
41210#K168	Operative procedures - secondary OPCS	334958/10(334968)	Operations	General health	CAT-MUL	-0.420783	-1.06043	0.205686	0.192502	-0.0231651	-0.680902	0.57338	0.941704	0.172316	-0.446877	0.794571	0.586519	-0.174565	-0.798557	0.447371	0.58276	0.603418	0.00350016	1.18978	0.0457645
41204#J988	Diagnoses - secondary ICD10	334910/58(334968)	Diagnoses	General health	CAT-MUL	-0.175014	-0.435428	0.0835229	0.186098	0.074301	-0.184044	0.323437	0.565348	0.227977	-0.029915	0.486497	0.0835012	0.0379827	-0.219446	0.29532	0.772378	0.256212	0.00298125	0.505994	0.0457746
41203#6202	Diagnoses - main ICD9	334831/137(334968)	Diagnoses	General health	CAT-MUL	0.0864865	-0.0809086	0.252893	0.309781	0.0330374	-0.135233	0.197385	0.696813	-0.0312155	-0.199613	0.13737	0.716515	-0.0423815	-0.210262	0.12546	0.620686	-0.17422	-0.346197	-0.00423766	0.0457751
41202#B171	Diagnoses - main ICD10	334932/36(334968)	Diagnoses	General health	CAT-MUL	0.385834	0.0631595	0.705686	0.0185532	-0.15842	-0.509135	0.17171	0.360258	0.121853	-0.205342	0.449866	0.465993	-0.0445174	-0.371252	0.282047	0.78936	-0.344595	-0.686974	-0.0101561	0.0458378
6155#2	Vitamin and mineral supplements	319943/13432(333375)	Health and medical history	General health	CAT-MUL	-0.0100246	-0.0273315	0.00727405	0.256148	0.0114996	-0.00577183	0.0287296	0.191363	0.0322172	0.0149183	0.0495196	0.000262385	0.0334388	0.0161444	0.0507335	0.000150902	0.0175844	0.000314616	0.034838	0.0458672
41202#D060	Diagnoses - main ICD10	334954/14(334968)	Diagnoses	General health	CAT-MUL	0.222787	-0.299872	0.736244	0.399336	-0.0691496	-0.630532	0.444442	0.799505	0.608035	0.0797992	1.13878	0.0243605	-0.261939	-0.78833	0.262766	0.328519	0.515049	0.00308812	1.01588	0.0458836
41210#E932	Operative procedures - secondary OPCS	334919/49(334968)	Operations	General health	CAT-MUL	-0.259116	-0.54363	0.0230181	0.0730335	0.0498868	-0.23308	0.32152	0.723868	-0.0754882	-0.354869	0.204776	0.596994	0.0138168	-0.266476	0.293899	0.923004	-0.293599	-0.584884	-0.00811735	0.0459162
41202#G563	Diagnoses - main ICD10	334951/17(334968)	Diagnoses	General health	CAT-MUL	0.187668	-0.286492	0.656267	0.435087	0.0262735	-0.466205	0.484856	0.913265	0.199072	-0.275346	0.675827	0.411979	0.147228	-0.329308	0.623101	0.544518	0.465724	0.0029627	0.918786	0.0459509
41204#D303	Diagnoses - secondary ICD10	334952/16(334968)	Diagnoses	General health	CAT-MUL	-0.174812	-0.673921	0.316464	0.488909	-0.00432276	-0.515024	0.468935	0.986174	-0.168423	-0.655332	0.321347	0.499079	0.255182	-0.236305	0.746019	0.308544	-0.52793	-1.05749	-0.0190882	0.0459698
90168	Calibration coefficients - y temp	72236	Accelerometer calibration	General health	CONTINUOUS	-0.00386285	-0.0173188	0.00959311	0.573665	0.00626319	-0.00719879	0.0197252	0.361829	0.00972871	-0.00366757	0.023125	0.154624	0.00871632	-0.00474894	0.0221816	0.204536	-0.0135809	-0.0269192	-0.000242577	0.0459763
22601#42163095	Job coding	83866/307(84173)	Employment history	Sociodemographics	CAT-MUL	0.00840387	-0.103975	0.120481	0.883313	0.0455516	-0.0666835	0.156002	0.42249	-0.0366832	-0.148976	0.0757119	0.522167	-0.0140067	-0.126219	0.0982336	0.806744	0.112852	0.00162655	0.223408	0.0460659
41210#Z123	Operative procedures - secondary OPCS	334891/77(334968)	Operations	General health	CAT-MUL	-0.0898909	-0.314638	0.133388	0.431538	0.15784	-0.0610454	0.370729	0.151352	0.107457	-0.116109	0.331487	0.346644	0.0221362	-0.20148	0.245562	0.846088	0.222892	0.00243695	0.440638	0.046105
41202#T850	Diagnoses - main ICD10	334948/20(334968)	Diagnoses	General health	CAT-MUL	-0.572934	-1.02688	-0.125497	0.012698	-0.163792	-0.64259	0.277182	0.482805	-0.512994	-0.947915	-0.0764069	0.0210378	-0.475573	-0.915772	-0.0363692	0.0339881	-0.468099	-0.936352	-0.0151805	0.0461701
41200#H063	Operative procedures - main OPCS	334917/51(334968)	Operations	General health	CAT-MUL	0.0242021	-0.251147	0.297436	0.862695	-0.297478	-0.604401	-0.00808412	0.0500002	0.433452	0.15727	0.710552	0.00213349	-0.0800329	-0.355212	0.195015	0.568566	0.272676	0.00252621	0.538902	0.0462183
41204#L83	Diagnoses - secondary ICD10	334934/34(334968)	Diagnoses	General health	CAT-MUL	0.249234	-0.0851461	0.580351	0.142073	-0.0309636	-0.3797	0.299376	0.857728	0.0763233	-0.259891	0.413725	0.656953	-0.0197309	-0.356183	0.31653	0.908467	0.331956	0.00241051	0.655774	0.0463126
41202#O343	Diagnoses - main ICD10	334945/23(334968)	Diagnoses	General health	CAT-MUL	-0.228187	-0.643867	0.183243	0.279323	0.0882516	-0.325822	0.478649	0.665904	-0.0728873	-0.483009	0.339199	0.728128	-0.0694856	-0.479198	0.34033	0.739594	0.405309	0.00270787	0.800913	0.046313
22601#92493190	Job coding	84155/18(84173)	Employment history	Sociodemographics	CAT-MUL	-0.0586431	-0.522269	0.399879	0.803112	0.18511	-0.275582	0.62185	0.416422	-0.370626	-0.827394	0.0879995	0.11235	-0.0171756	-0.478206	0.444505	0.941813	-0.491677	-0.983854	-0.0158151	0.0463134
41204#N398	Diagnoses - secondary ICD10	334852/116(334968)	Diagnoses	General health	CAT-MUL	0.0146986	-0.167859	0.196359	0.874299	0.116804	-0.0631004	0.292406	0.197409	0.0635652	-0.118617	0.246108	0.494488	-0.07825	-0.260506	0.103981	0.400037	-0.188275	-0.374781	-0.00411885	0.0464321
41203#7099	Diagnoses - main ICD9	334851/117(334968)	Diagnoses	General health	CAT-MUL	-0.0113342	-0.193225	0.169424	0.902489	0.0344303	-0.14737	0.211639	0.706738	0.0022058	-0.179188	0.183906	0.981001	-0.0459193	-0.227827	0.135865	0.62064	0.181042	0.00196288	0.3584	0.0464402
41200#Q039	Operative procedures - main OPCS	334697/271(334968)	Operations	General health	CAT-MUL	-0.0764829	-0.19633	0.0429435	0.210204	-0.0220682	-0.143142	0.096732	0.718276	-0.0136921	-0.13296	0.105715	0.822076	-0.0488207	-0.168169	0.0705022	0.422646	-0.122459	-0.243558	-0.00227927	0.046627
40006#D481	Type of cancer: ICD10	334902/66(334968)	Cancer register	General health	CAT-MUL	-0.173106	-0.417165	0.0692672	0.162973	0.149133	-0.0885837	0.379722	0.211256	0.0339085	-0.2072	0.275577	0.783057	0.0866579	-0.154679	0.327946	0.481504	0.239613	0.00195842	0.474198	0.0466332
41200#W034	Operative procedures - main OPCS	334954/14(334968)	Operations	General health	CAT-MUL	-0.418892	-0.957745	0.110996	0.124229	-0.136444	-0.708255	0.383882	0.621658	0.117751	-0.405676	0.644909	0.660421	-0.0709723	-0.596431	0.453932	0.791095	0.51245	0.00153587	1.01242	0.0466376
41210#S662	Operative procedures - secondary OPCS	334835/133(334968)	Operations	General health	CAT-MUL	0.0225902	-0.147853	0.192203	0.794545	0.0714159	-0.0981221	0.236921	0.403068	-0.0252383	-0.195133	0.144902	0.771091	-0.0315366	-0.201597	0.138452	0.716197	0.17015	0.00168846	0.336998	0.0466599
41245#1550	Main speciality of consultant (recoded)	333451/131(333582)	Admission and discharge	General health	CAT-MUL	0.073098	-0.0981283	0.243545	0.401665	-0.0384517	-0.214204	0.132449	0.663458	-0.037088	-0.208028	0.134182	0.670955	0.00790538	-0.163608	0.179386	0.928011	-0.176831	-0.352103	-0.0035986	0.0466737
90174	Calibration - minimum y stationary value	72236	Accelerometer calibration	General health	CONTINUOUS	0.00457122	-0.00273669	0.0118791	0.220199	-0.00226016	-0.00957283	0.00505252	0.544661	-0.000213641	-0.0074983	0.00707102	0.954162	-0.00158248	-0.00890272	0.00573776	0.671779	-0.00736314	-0.0146222	-0.000104063	0.046805
23203	L1-L4 BMC (bone mineral content)	3691	DXA assessment	General health	CONTINUOUS	0.0099276	-0.0153477	0.0352029	0.441298	-0.0131989	-0.0385309	0.0121331	0.307061	0.00481201	-0.0208849	0.0305089	0.713533	0.00350811	-0.0221366	0.0291528	0.788557	0.025899	0.000365845	0.0514321	0.0468082
20110#12	Illnesses of mother	287336/20148(307484)	Family history	Sociodemographics	CAT-MUL	0.00051097	-0.0138021	0.0148189	0.944207	-0.000608526	-0.0149308	0.0136863	0.933568	0.0475197	0.0332043	0.061838	7.74221e-11	0.0532818	0.0389744	0.0675903	2.90194e-13	0.0144932	0.000199204	0.028777	0.046809
41200#N198	Operative procedures - main OPCS	334955/13(334968)	Operations	General health	CAT-MUL	-0.27236	-0.826153	0.272126	0.330863	0.212549	-0.327404	0.720205	0.42325	0.0312207	-0.510375	0.575086	0.910263	-0.444156	-0.990804	0.100832	0.110626	0.529036	0.000329379	1.0447	0.046829
41202#S068	Diagnoses - main ICD10	334952/16(334968)	Diagnoses	General health	CAT-MUL	-0.318489	-0.819294	0.17483	0.209035	0.288323	-0.189485	0.742649	0.222823	-0.202883	-0.688884	0.285596	0.414386	0.0466653	-0.444035	0.536878	0.852065	0.477591	0.000710875	0.94347	0.046833
20003#1141164060	Treatment/medication code	334783/144(334927)	Medications	General health	CAT-MUL	-0.0615639	-0.225751	0.101861	0.461341	-0.0766444	-0.245511	0.0875977	0.366748	0.0798798	-0.0836171	0.243682	0.338721	0.058483	-0.105172	0.222106	0.483632	-0.168487	-0.335685	-0.00317333	0.0469742
41210#Z691	Operative procedures - secondary OPCS	334815/153(334968)	Operations	General health	CAT-MUL	0.00755059	-0.151248	0.165621	0.925579	0.00904895	-0.151116	0.16538	0.910707	-0.0217743	-0.18015	0.136854	0.787738	0.146142	-0.0123673	0.304614	0.0707234	0.15821	0.00133625	0.313661	0.0470461
41246#1520	Treatment speciality of consultant (recoded)	320847/310(321157)	Admission and discharge	General health	CAT-MUL	0.0433303	-0.06902	0.155394	0.449104	-0.0138705	-0.127205	0.0974479	0.808695	-0.0419158	-0.154699	0.070998	0.466592	-0.0506332	-0.162677	0.0613131	0.37554	0.112985	0.00116447	0.224215	0.0470542
20004#1232	Operation code	334770/157(334927)	Operations	General health	CAT-MUL	-0.0880291	-0.245456	0.0686902	0.271947	0.0320926	-0.12538	0.185943	0.685933	-0.216588	-0.372466	-0.0604567	0.00650653	0.0511759	-0.105363	0.207717	0.521634	-0.160919	-0.320591	-0.00289737	0.0470608
41200#S428	Operative procedures - main OPCS	334957/11(334968)	Operations	General health	CAT-MUL	0.000377389	-0.595162	0.585528	0.999	0.423265	-0.14161	0.962732	0.130027	0.00723457	-0.583344	0.601824	0.980911	0.0299955	-0.561168	0.621012	0.920745	-0.640752	-1.29001	-0.0219889	0.0471857
41200#X598	Operative procedures - main OPCS	334873/95(334968)	Operations	General health	CAT-MUL	-0.167057	-0.370561	0.0352055	0.106545	0.156799	-0.040262	0.348985	0.11397	0.0314158	-0.169583	0.232838	0.759594	-0.109622	-0.311124	0.0917955	0.286195	-0.207692	-0.414281	-0.00396126	0.0471948
41200#Q161	Operative procedures - main OPCS	334573/395(334968)	Operations	General health	CAT-MUL	0.0703656	-0.0282353	0.168686	0.161298	0.0784612	-0.0194683	0.175056	0.113767	-0.0888488	-0.187465	0.00985747	0.0775571	-0.0571329	-0.155952	0.0416721	0.257107	-0.100908	-0.200897	-0.00154735	0.0472214
20002#1523	Non-cancer illness code, self-reported	334786/141(334927)	Medical conditions	General health	CAT-MUL	0.025935	-0.139442	0.190554	0.758021	0.0817552	-0.0827219	0.242479	0.324068	0.063878	-0.101241	0.229296	0.448722	0.102267	-0.0630962	0.267586	0.225404	0.164632	0.00117541	0.326549	0.0472963
25107	Mean MD in body of corpus callosum on FA skeleton	9105	Brain MRI	Brain and Cognition	CONTINUOUS	0.00355329	-0.0342119	0.0413185	0.853692	-0.00866194	-0.0460681	0.0287443	0.649936	0.00518866	-0.0325006	0.0428779	0.787295	0.0243653	-0.0133901	0.0621207	0.205947	-0.0377284	-0.0750282	-0.000428605	0.0474509
41204#W181	Diagnoses - secondary ICD10	334956/12(334968)	Diagnoses	General health	CAT-MUL	-0.122309	-0.694889	0.440755	0.672807	-0.03956	-0.641842	0.509441	0.891951	-0.435239	-0.996348	0.129514	0.129817	0.220628	-0.345428	0.786552	0.444799	0.547137	-0.00155371	1.08212	0.0474939
41204#S8200	Diagnoses - secondary ICD10	334930/38(334968)	Diagnoses	General health	CAT-MUL	0.0664531	-0.252491	0.382452	0.681591	-0.333982	-0.694516	0.00220763	0.0594276	0.0418794	-0.275734	0.360503	0.7964	-0.0144483	-0.332953	0.303711	0.929117	-0.3321	-0.66455	-0.00732921	0.047508
41210#K451	Operative procedures - secondary OPCS	334945/23(334968)	Operations	General health	CAT-MUL	0.292351	-0.112322	0.692529	0.154437	0.0960544	-0.316145	0.485288	0.637101	-0.0579105	-0.464842	0.351048	0.780832	0.0627615	-0.347321	0.47236	0.764091	-0.43347	-0.869504	-0.0111273	0.0475731
41210#L976	Operative procedures - secondary OPCS	334795/173(334968)	Operations	General health	CAT-MUL	-0.0465855	-0.19625	0.102461	0.540972	-0.155552	-0.312686	-0.00269857	0.0490397	-0.0176987	-0.166631	0.131459	0.815961	0.0201082	-0.129089	0.169258	0.791627	0.148583	0.000928417	0.294985	0.0476016
20003#1140863328	Treatment/medication code	334893/34(334927)	Medications	General health	CAT-MUL	-0.0429513	-0.380464	0.291139	0.802017	0.220405	-0.106845	0.535535	0.177449	0.0487581	-0.287751	0.386256	0.776741	0.131048	-0.205299	0.46727	0.444944	0.330849	0.000489108	0.655656	0.0476283
41202#S320	Diagnoses - main ICD10	334912/56(334968)	Diagnoses	General health	CAT-MUL	0.192255	-0.0685883	0.451066	0.146982	0.091816	-0.169644	0.34406	0.482806	0.0895569	-0.172546	0.352349	0.503627	0.079726	-0.182581	0.341885	0.551252	0.258692	0.000772006	0.513044	0.0476923
41200#M472	Operative procedures - main OPCS	334719/249(334968)	Operations	General health	CAT-MUL	0.110182	-0.0136627	0.233607	0.0806862	-0.04724	-0.17406	0.0770082	0.460598	0.0248262	-0.0995028	0.149313	0.695706	0.0956395	-0.0287779	0.220043	0.131885	-0.127166	-0.253594	-0.00180638	0.047713
41210#P268	Operative procedures - secondary OPCS	334957/11(334968)	Operations	General health	CAT-MUL	0.180989	-0.410686	0.761171	0.544946	-0.28542	-0.971875	0.322036	0.382084	0.159711	-0.433891	0.76034	0.600274	0.59467	0.00073554	1.19271	0.0502986	0.572594	-0.00251581	1.13246	0.047716
25791	Volume of grey matter in Inferior Frontal Gyrus, pars triangularis (right)	10250	Brain MRI	Brain and Cognition	CONTINUOUS	-0.000812993	-0.0193715	0.0177455	0.931571	0.00258742	-0.0159817	0.0211566	0.784756	0.0188457	0.000127722	0.0375637	0.0484574	0.0121625	-0.00655446	0.0308794	0.202778	0.01872	0.000188341	0.0372516	0.047717
25601	Weighted-mean L2 in tract cingulate gyrus part of cingulum (right)	9105	Brain MRI	Brain and Cognition	CONTINUOUS	-0.003123	-0.0408614	0.0346154	0.871154	-0.00624833	-0.0434922	0.0309955	0.742295	0.00264183	-0.0350229	0.0403065	0.890658	0.011963	-0.025704	0.0496301	0.533632	-0.0378133	-0.0752469	-0.000379601	0.0477476
25088	Mean FA in external capsule on FA skeleton (right)	9105	Brain MRI	Brain and Cognition	CONTINUOUS	-0.00833277	-0.0277141	0.0110485	0.399376	0.000123892	-0.0191048	0.0193525	0.989923	-0.00367362	-0.0230307	0.0156835	0.709891	-0.00670378	-0.0261288	0.0127213	0.498744	0.019407	0.00018874	0.0386253	0.0477925
6773	Interval between previous point and current one in alphanumeric path (trail #2)	5751	Trail making	Brain and Cognition	INTEGER	0.00661893	-0.0169911	0.0302289	0.582628	-0.00464796	-0.0285591	0.0192632	0.703168	0.0199907	-0.00365727	0.0436388	0.0975344	0.00363744	-0.0205178	0.0277927	0.767848	0.0237367	0.000222624	0.0472508	0.0478708
1060	Time spent outdoors in winter	264665	Lifestyle and environment	Sociodemographics	INTEGER	0.0138069	0.00611617	0.0214976	0.000433707	0.00282268	-0.00486156	0.0105069	0.471542	-0.00225491	-0.00993755	0.00542773	0.565106	-0.0092444	-0.0169412	-0.00154758	0.0185688	-0.00775963	-0.0154475	-7.17228e-05	0.0478976
41200#C751	Operative procedures - main OPCS	319678/15290(334968)	Operations	General health	CAT-MUL	0.0121501	-0.00434723	0.0286413	0.148805	-0.00896572	-0.0255151	0.00754708	0.287779	0.00160625	-0.0149057	0.0181208	0.848802	-0.0087122	-0.0252382	0.00781322	0.301473	0.0166308	0.000145905	0.0331019	0.047911
25185	Mean MO in external capsule on FA skeleton (left)	9105	Brain MRI	Brain and Cognition	CONTINUOUS	-0.00123633	-0.0207489	0.0182763	0.901159	0.00480968	-0.0145483	0.0241676	0.626243	0.00815177	-0.0113352	0.0276387	0.412238	0.00158882	-0.0179675	0.0211452	0.873472	0.0195246	0.000176868	0.0388724	0.0479426
6143#100	Transport type for commuting to job workplace	175715/729(176444)	Sociodemographics	Sociodemographics	CAT-MUL	-0.00300736	-0.0759058	0.0697411	0.935487	0.0178495	-0.0549288	0.0898406	0.628816	-0.022236	-0.0950197	0.0505906	0.549418	-0.0430527	-0.115853	0.0297285	0.246339	0.0728818	0.000501419	0.144962	0.0479558
41200#S279	Operative procedures - main OPCS	334942/26(334968)	Operations	General health	CAT-MUL	-0.118198	-0.506974	0.26595	0.548855	-0.0666197	-0.469931	0.31189	0.737377	0.111966	-0.272285	0.497653	0.568681	0.418808	0.0346097	0.802617	0.0325437	-0.403704	-0.810021	-0.00926253	0.0479622
20002#1289	Non-cancer illness code, self-reported	334594/333(334927)	Medical conditions	General health	CAT-MUL	-0.0531968	-0.161082	0.0543503	0.333062	0.0504005	-0.0566332	0.155789	0.352197	0.345466	0.237496	0.453535	3.64897e-10	0.035333	-0.0721239	0.142765	0.519225	0.107371	0.000569136	0.213521	0.048092
20004#1508	Operation code	333524/1403(334927)	Operations	General health	CAT-MUL	0.0303667	-0.0222041	0.082859	0.257213	-0.0364332	-0.0897099	0.0163987	0.178288	-0.00486497	-0.0574073	0.0477038	0.856028	0.0412811	-0.0112851	0.0938443	0.123742	0.0527489	0.000362331	0.104977	0.0480922
41251#2001	Sources of admission to hospital (recoded)	333587/189(333776)	Admission and discharge	General health	CAT-MUL	-0.057106	-0.200438	0.0856167	0.433855	-0.0921899	-0.239634	0.051689	0.214515	-0.0939987	-0.236389	0.0485989	0.19601	0.0888267	-0.0538476	0.231445	0.222249	-0.145695	-0.290953	-0.0018327	0.0481883
41210#P231	Operative procedures - secondary OPCS	334830/138(334968)	Operations	General health	CAT-MUL	-0.118172	-0.286579	0.0494245	0.168002	0.098898	-0.0669308	0.261002	0.236819	-0.00863756	-0.17557	0.158586	0.919292	-0.0432189	-0.210322	0.12385	0.612177	0.165747	0.00047811	0.32944	0.0482327
25799	Volume of grey matter in Superior Temporal Gyrus, anterior division (right)	10250	Brain MRI	Brain and Cognition	CONTINUOUS	-0.00359226	-0.0219762	0.0147917	0.701709	0.0075044	-0.0108897	0.0258985	0.423894	-0.00267051	-0.0212161	0.0158751	0.777747	-0.00100676	-0.0195493	0.0175358	0.915245	0.0184964	0.000138901	0.0368539	0.0482919
41200#H582	Operative procedures - main OPCS	334234/734(334968)	Operations	General health	CAT-MUL	0.0517146	-0.020658	0.123941	0.160931	-0.00423531	-0.0771029	0.067822	0.908784	0.0266378	-0.0458173	0.0991389	0.47131	0.0104581	-0.0619809	0.0828858	0.777187	0.0724668	0.000343935	0.144284	0.048433
41202#H271	Diagnoses - main ICD10	334939/29(334968)	Diagnoses	General health	CAT-MUL	-0.00776497	-0.372975	0.354001	0.966599	-0.561887	-1.01395	-0.152223	0.0102152	-0.319359	-0.680538	0.0434213	0.0837839	-0.314926	-0.679204	0.0491864	0.0901154	0.354665	-0.00114852	0.703811	0.0484609
41200#P056	Operative procedures - main OPCS	334954/14(334968)	Operations	General health	CAT-MUL	0.107419	-0.418218	0.625523	0.686593	0.372059	-0.129699	0.85153	0.134785	-0.0414131	-0.565417	0.484827	0.877186	0.293976	-0.230207	0.817564	0.271332	-0.558271	-1.1247	-0.0141088	0.048482
20052-424	Reason for skipping refractometry (left)	309/916	Eye measures	General health	CAT-SIN	-999	-999	-999	0.98493	-999	-999	-999	0.146162	-999	-999	-999	0.484834	-999	-999	-999	0.459838	-999	-999	-999	0.0485204
41200#M792	Operative procedures - main OPCS	334369/599(334968)	Operations	General health	CAT-MUL	0.0775059	-0.00250431	0.157331	0.057319	-0.0792367	-0.161489	0.00190885	0.057268	-0.0127461	-0.0929272	0.0674984	0.755458	0.0193889	-0.0608071	0.0995768	0.635577	0.0800552	0.000299973	0.159435	0.0486004
41204#S518	Diagnoses - secondary ICD10	334927/41(334968)	Diagnoses	General health	CAT-MUL	0.217676	-0.0872386	0.520145	0.160029	-0.291168	-0.633799	0.0298948	0.0846052	0.0619904	-0.243982	0.368884	0.691742	-0.240841	-0.547294	0.0653681	0.123309	0.299972	-0.000743732	0.595855	0.0486412
40001#C509	Underlying (primary) cause of death: ICD10	334496/472(334968)	Death register	General health	CAT-MUL	0.0478075	-0.0425454	0.13792	0.299063	-0.0329844	-0.124861	0.0575719	0.478397	0.00116889	-0.0891326	0.0915527	0.979769	0.0119167	-0.0784899	0.102316	0.79613	-0.0915888	-0.182955	-0.000751008	0.0487788
41204#S310	Diagnoses - secondary ICD10	334955/13(334968)	Diagnoses	General health	CAT-MUL	0.0172857	-0.531903	0.558595	0.950435	0.0757056	-0.484473	0.594654	0.78176	0.1526	-0.390522	0.698138	0.582687	-0.293239	-0.83765	0.25059	0.290686	-0.580279	-1.17061	-0.0145068	0.0488056
41202#I701	Diagnoses - main ICD10	334930/38(334968)	Diagnoses	General health	CAT-MUL	0.189258	-0.127648	0.503449	0.239759	-0.0190884	-0.347431	0.293024	0.906752	0.292352	-0.0269403	0.612862	0.0732539	0.0493732	-0.26918	0.367743	0.761241	-0.330367	-0.663116	-0.00545155	0.0488314
41204#N182	Diagnoses - secondary ICD10	334825/143(334968)	Diagnoses	General health	CAT-MUL	0.0389051	-0.125256	0.202318	0.641524	0.0974884	-0.0650702	0.25643	0.234273	-0.0809301	-0.244635	0.0830617	0.332997	-0.0805325	-0.244652	0.0835656	0.336149	-0.167493	-0.335166	-0.00174193	0.0489076
20004#1471	Operation code	334241/686(334927)	Operations	General health	CAT-MUL	0.0468316	-0.0280291	0.121533	0.21966	0.00738299	-0.0678426	0.0817508	0.846574	-0.0115465	-0.0864464	0.0634067	0.762621	0.0322942	-0.0426559	0.107234	0.398354	0.0747803	0.000185652	0.149047	0.0489276
41203#8830	Diagnoses - main ICD9	334937/31(334968)	Diagnoses	General health	CAT-MUL	-0.0266905	-0.380319	0.323292	0.881772	-0.337823	-0.735243	0.0311446	0.0828194	0.256479	-0.096068	0.610475	0.154693	0.00632542	-0.348078	0.360387	0.972073	0.340953	-0.00144126	0.677973	0.0489802
41201#W600	External causes	334949/19(334968)	Diagnoses	General health	CAT-MUL	0.0192915	-0.433944	0.467067	0.9331	-0.139175	-0.62736	0.310555	0.558596	0.0977172	-0.351002	0.548479	0.670223	-0.318491	-0.768771	0.131402	0.16543	0.435458	-0.00306972	0.8647	0.0489829
41202#N47	Diagnoses - main ICD10	333534/1434(334968)	Diagnoses	General health	CAT-MUL	0.0123679	-0.0396247	0.0642871	0.640809	-0.0374649	-0.0900727	0.0147089	0.161007	0.0135578	-0.0384635	0.0656033	0.609566	0.0437084	-0.00827657	0.0956902	0.0993544	-0.0524892	-0.104838	-0.000312828	0.0490092
20003#1140861702	Treatment/medication code	334916/11(334927)	Medications	General health	CAT-MUL	-0.0816892	-0.68111	0.506298	0.787328	0.109828	-0.493768	0.668111	0.708671	-0.0276918	-0.616734	0.566904	0.926933	0.525861	-0.0663982	1.11485	0.081187	0.565826	-0.00593067	1.12273	0.0490921
20003#1141157486	Treatment/medication code	334413/514(334927)	Medications	General health	CAT-MUL	-0.036592	-0.12334	0.0499402	0.407785	-0.0206552	-0.108195	0.065693	0.641414	0.0736046	-0.0130179	0.160299	0.0959638	0.0593323	-0.0272121	0.145864	0.179009	0.0861753	0.000108308	0.171803	0.0491209
41210#W304	Operative procedures - secondary OPCS	334955/13(334968)	Operations	General health	CAT-MUL	0.281487	-0.260721	0.81636	0.305393	0.52456	0.0139482	1.01834	0.0393723	0.0205335	-0.522325	0.565843	0.941035	0.246715	-0.298305	0.790016	0.374232	0.525355	-0.00475982	1.04339	0.0491408
90031	Average acceleration 04:00 - 04:59	72236	Acceleration averages	General health	CONTINUOUS	0.00149857	-0.00580109	0.00879823	0.68741	-0.0010593	-0.00836367	0.00624507	0.776223	0.0105616	0.00328563	0.0178376	0.00444131	0.00530239	-0.00200942	0.0126142	0.155218	0.00727504	2.42164e-05	0.0145259	0.0492398
41204#M478	Diagnoses - secondary ICD10	334437/531(334968)	Diagnoses	General health	CAT-MUL	0.0371254	-0.0480165	0.122058	0.392174	0.00217263	-0.0834829	0.0867136	0.960083	-0.0310393	-0.116183	0.0541834	0.475118	0.105214	0.0199885	0.190427	0.0155274	-0.0861495	-0.172284	-0.000499504	0.0493092
41204#T981	Diagnoses - secondary ICD10	334944/24(334968)	Diagnoses	General health	CAT-MUL	0.0613266	-0.340161	0.458403	0.763373	0.323189	-0.0620264	0.69406	0.0926496	0.0541948	-0.345343	0.45538	0.790765	-0.0643558	-0.464333	0.335875	0.752576	0.387718	-0.00306097	0.770702	0.0493522
41210#S552	Operative procedures - secondary OPCS	334953/15(334968)	Operations	General health	CAT-MUL	0.119202	-0.386898	0.616783	0.641425	0.157535	-0.348	0.632853	0.526382	0.305685	-0.200272	0.812622	0.236884	0.0101792	-0.496478	0.515518	0.968543	0.489679	-0.0043894	0.973424	0.0493528
20003#1140861778	Treatment/medication code	334330/597(334927)	Medications	General health	CAT-MUL	0.135439	0.0554484	0.215256	0.000893082	-0.0400138	-0.121599	0.0405132	0.333188	0.0929255	0.0124144	0.173512	0.023751	0.0485455	-0.0319395	0.129021	0.237107	0.079982	2.31942e-05	0.159552	0.0493706
41204#M216	Diagnoses - secondary ICD10	334927/41(334968)	Diagnoses	General health	CAT-MUL	0.215804	-0.0889221	0.517886	0.163275	-0.145129	-0.472205	0.163994	0.369967	-0.175955	-0.481049	0.130131	0.259131	-0.0472085	-0.353666	0.258978	0.762608	-0.317041	-0.636887	-0.00422572	0.0493889
25848	Volume of grey matter in Parahippocampal Gyrus, anterior division (left)	10250	Brain MRI	Brain and Cognition	CONTINUOUS	0.0116539	-0.00575096	0.0290588	0.18938	0.00520561	-0.0122105	0.0226217	0.557958	-0.00508096	-0.0226399	0.012478	0.570582	0.0242872	0.00673718	0.0418372	0.0066852	0.0174273	4.61771e-05	0.0348085	0.0493946
6159#8	Pain type(s) experienced in last month	329353/5079(334432)	Health and medical history	General health	CAT-MUL	0.0364442	0.00873899	0.0641287	0.00990397	-0.00762515	-0.0354535	0.0200866	0.590451	0.0326738	0.00492026	0.0604351	0.021048	0.0693323	0.0416006	0.0970645	9.57891e-07	-0.0278686	-0.0556919	-9.2551e-05	0.0494334
41202#S064	Diagnoses - main ICD10	334955/13(334968)	Diagnoses	General health	CAT-MUL	-0.597171	-1.1624	-0.0427705	0.0364651	-0.212598	-0.821971	0.334897	0.467481	0.248275	-0.296004	0.794707	0.372333	0.377716	-0.166119	0.922481	0.17359	0.523727	-0.00548457	1.04062	0.0494372
20002#1456	Non-cancer illness code, self-reported	333515/1412(334927)	Medical conditions	General health	CAT-MUL	0.0126704	-0.0396959	0.0649594	0.635075	0.0568458	0.0049488	0.108358	0.0311557	0.00721369	-0.0451107	0.0595651	0.787045	-0.0343465	-0.0867148	0.0180159	0.198586	0.0521812	2.30551e-05	0.104179	0.0495371
41200#B354	Operative procedures - main OPCS	334799/169(334968)	Operations	General health	CAT-MUL	0.0622887	-0.088585	0.212474	0.417346	-0.041691	-0.196195	0.109074	0.592188	0.0511948	-0.0997614	0.202376	0.506562	-0.062224	-0.213153	0.0886687	0.419009	0.149212	-0.000382786	0.297555	0.0496032
25517	Weighted-mean MD in tract anterior thalamic radiation (left)	9105	Brain MRI	Brain and Cognition	CONTINUOUS	0.00104217	-0.0368448	0.0389291	0.957004	-0.0115466	-0.0489636	0.0258705	0.545301	-0.00265948	-0.0404364	0.0351174	0.890257	0.0114766	-0.0264137	0.0493669	0.552752	-0.0375411	-0.0750152	-6.70339e-05	0.0496178
22601#81212774	Job coding	84015/158(84173)	Employment history	Sociodemographics	CAT-MUL	-0.0237981	-0.180663	0.132444	0.765741	0.0295111	-0.127301	0.182641	0.708798	0.158567	0.00266391	0.314769	0.0464265	0.0597488	-0.0970199	0.216518	0.455037	0.154632	-0.000466701	0.3084	0.0496752
22617#8121	Job SOC coding	84015/158(84173)	Employment history	Sociodemographics	CAT-MUL	-0.0237981	-0.180663	0.132444	0.765741	0.0295111	-0.127301	0.182641	0.708798	0.158567	0.00266391	0.314769	0.0464265	0.0597488	-0.0970199	0.216518	0.455037	0.154632	-0.000466701	0.3084	0.0496752
20003#1201	Treatment/medication code	334342/585(334927)	Medications	General health	CAT-MUL	-0.0522696	-0.133732	0.0289979	0.207972	0.0157265	-0.0656325	0.0960913	0.703005	0.0058805	-0.075281	0.0870994	0.887108	0.108798	0.0276683	0.189916	0.00857082	0.0807104	-9.45583e-05	0.16114	0.0497182
41203#5355	Diagnoses - main ICD9	334889/79(334968)	Diagnoses	General health	CAT-MUL	0.040412	-0.180482	0.259613	0.71887	0.10566	-0.112518	0.317995	0.33544	-0.085139	-0.305459	0.135438	0.449074	0.0481744	-0.173161	0.269375	0.669566	0.216036	-0.00110455	0.430743	0.0498099
41200#N303	Operative procedures - main OPCS	333125/1843(334968)	Operations	General health	CAT-MUL	0.0367032	-0.0091725	0.0825239	0.116636	0.00145076	-0.0445562	0.0471409	0.950545	0.00708563	-0.0388633	0.053053	0.762513	0.0567699	0.0108535	0.102685	0.0153792	-0.0461576	-0.0923479	-0.00010122	0.0498249
1011	Frequency of light DIY in last 4 weeks	168578	Lifestyle and environment	Sociodemographics	CAT-SIN	-0.00764604	-0.0161724	0.000880272	0.0788096	0.00174899	-0.00677124	0.0102692	0.687435	0.00331112	-0.00519159	0.0118138	0.445308	-0.0105209	-0.0190404	-0.00200146	0.015502	-0.00850604	-0.0170096	-2.4891e-06	0.0499304
41202#R223	Diagnoses - main ICD10	334784/184(334968)	Diagnoses	General health	CAT-MUL	0.22615	0.0826557	0.369069	0.00196641	0.058771	-0.0855402	0.20011	0.419701	-0.0727888	-0.217151	0.0717893	0.323393	-0.0262621	-0.170912	0.118358	0.721924	0.14272	-0.000619149	0.284882	0.0500238
41204#Y409	Diagnoses - secondary ICD10	334851/117(334968)	Diagnoses	General health	CAT-MUL	-0.0134264	-0.195277	0.167508	0.88465	-0.01346	-0.19822	0.166074	0.884745	0.167514	-0.0140952	0.349494	0.0709159	0.0994428	-0.0820599	0.280885	0.282818	0.178327	-0.000970643	0.355798	0.0500397
20003#1141185436	Treatment/medication code	334911/16(334927)	Medications	General health	CAT-MUL	0.139856	-0.351157	0.624259	0.574028	0.353081	-0.117425	0.803759	0.130906	0.0293112	-0.461645	0.522238	0.907043	-0.239673	-0.730326	0.250369	0.337983	0.473091	-0.00573038	0.941708	0.0500476
41202#K800	Diagnoses - main ICD10	333847/1121(334968)	Diagnoses	General health	CAT-MUL	-0.0268236	-0.0856133	0.0318661	0.370774	0.0344228	-0.0240352	0.0923788	0.246376	-0.0382184	-0.0968474	0.0204439	0.201504	0.0189427	-0.0397396	0.0776203	0.526926	-0.058925	-0.118007	-6.52915e-05	0.0501733
20003#1140872480	Treatment/medication code	334897/30(334927)	Medications	General health	CAT-MUL	0.107609	-0.250035	0.461482	0.553235	-0.00478002	-0.373239	0.343996	0.97909	-0.107689	-0.464065	0.249677	0.554251	0.00887848	-0.349654	0.366901	0.961258	-0.371019	-0.747378	-0.00423042	0.0502093
41200#U175	Operative procedures - main OPCS	334865/103(334968)	Operations	General health	CAT-MUL	-0.0291508	-0.223006	0.163607	0.76755	-0.0430717	-0.241421	0.149129	0.665196	-0.114704	-0.307499	0.0785139	0.244087	0.00436501	-0.189036	0.197772	0.964716	-0.196776	-0.395128	-0.00109051	0.0502327
41210#Z088	Operative procedures - secondary OPCS	334931/37(334968)	Operations	General health	CAT-MUL	-0.0574302	-0.381983	0.264325	0.727562	-0.0390107	-0.374616	0.279368	0.814619	-0.0328348	-0.354029	0.289385	0.841441	0.0712139	-0.251278	0.393572	0.665072	-0.332636	-0.669631	-0.00331079	0.050247
[truncated: 21,650 more rows]
