# Supplementary material for: A cross-disorder PRS-pheWAS of 5 major psychiatric disorders in UK Biobank
Source: PLoS Genet. 2020 May 11;16(5):e1008185. doi: 10.1371/journal.pgen.1008185 (PMC7274459; doi:10.1371/journal.pgen.1008185)
Supplement: S4 Table — Genetic risk scores were calculated as the weighted sum of all genome-wide significant risk alleles for each disorder. Estimates were generated by linear regression on the original variable scale per 1 SD higher PRS. (XLSX) [file pgen.1008185.s007.xlsx]

## Sheet: Table S4-Sensitivity Analysis 1
Table S4: PRS-pheWAS follow-up and sensitivity results for selected continuous outcomes. Genetic risk scores were calculated as the weighted sum of all genome-wide significant risk alleles for each disorder. Estimates were generated by linear regression on the original variable scale per 1SD higher PRS.
						Sensitivity 1 - Reassessment of regression estimates on the variables original scale				Sensitivity 2 - adjustement for genetic batch and assessment centre
varName	outcome description	N [No/Yes(Total)]	UK Biobank categories	grouped categories	unit	beta	lower CI	upper CI	p-value	beta	lower CI3	upper CI4	p-value5
PRSAttention deficit/ hyperactivity disorder
1845	Mother's age	130161	Family history	Sociodemographics	years	-0.077	-0.102	-0.05	5.1*10-9	-0.073	-0.099	-0.048	2.15*10-8
2946	Father's age	75281	Family history	Sociodemographics	years	-0.102	-0.136	-0.069	1.94*10-9	-0.099	-0.132	-0.066	5.69*10-9
20016	Fluid intelligence score	108317	Fluid intelligence	Brain and Cognition	points	-0.038	-0.051	-0.026	1.89*10-9	-0.037	-0.05	-0.025	3.73*10-9
30000	White blood cell (leukocyte) count	325030	Blood assays	General health	cells/L	0.018	0.011	0.025	2.46*10-7	0.018	0.011	0.024	5.72*10-7
2139	Age first had sexual intercourse	295123	Lifestyle and environment	Sociodemographics	years	-0.091	-0.104	-0.077	<2.2*10-16	-0.087	-0.101	-0.074	<2.2*10-16
23104	Body mass index (BMI)	329093	Anthropometry	General health	kg/m2	0.052	0.036	0.089	1.67*10-10	0.05	0.034	0.066	9.45*10-10
PRSAutism spectrum disorder
30070	Red blood cell (erythrocyte) distribution width	325033	Blood assays	General health	%	-0.01	-0.013	-0.007	6.58*10-10	-0.015	-0.014	-0.007	2.24*10-10
3148	Heel bone mineral density (BMD)	192866	Bone-densitometry of heel	General health	g/cm2	-0.001	-0.002	-0.001	4.04*10-5	-0.001	-0.002	-0.0005	0.0003
PRSSchizophrenia
30120	Lymphocyte count	324443	Blood assays	General health	%	0.005	0.002	0.009	0.00463	0.006	0.002	0.009	0.003
400	Time to complete round	329405	Pairs matching	Brain and Cognition	deci seconds	2.31	1.9	2.73	<2.2*10-16	2.29	1.87	2.71	<2.2*10-16
30000	White blood cell (leukocyte) count	325030	Blood assays	General health	cells/L	0.008	0.001	0.015	0.025	0.008	0.001	0.015	0.021
PRSMajor depressive disorder
20127	Neuroticism score	272498	Psychosocial factors	Mental health	points	0.123	0.111	0.135	<2.2*10-16	0.122	0.11	0.134	<2.2*10-16
PRSBipolar disorder
1070	Time spent watching television (TV)	317609	Lifestyle and environment	Sociodemographics	hours/day	-0.015	-0.021	-0.01	2.77*10-8	-0.015	-0.021	-0.01	3.44*10-8
23104	Body mass index (BMI)	329093	Anthropometry	General health	kg/m2	-0.055	-0.071	-0.039	1.60*10-11	-0.056	-0.072	-0.04	1.05*10-11
30110	Platelet distribution width	325028	Blood assays	General health	%	-0.005	-0.006	-0.003	3.05*10-7	-0.005	-0.007	-0.003	8.57*10-8
