# Supplementary material for: A cross-disorder PRS-pheWAS of 5 major psychiatric disorders in UK Biobank
Source: PLoS Genet. 2020 May 11;16(5):e1008185. doi: 10.1371/journal.pgen.1008185 (PMC7274459; doi:10.1371/journal.pgen.1008185)
Supplement: S5 Table — Genetic risk scores were calculated as the weighted sum of all genome-wide significant risk alleles for each disorder. (XLSX) [file pgen.1008185.s008.xlsx]

## Sheet: Table S5-Sensitivity Analysis 2
Table S5. PRS-pheWAS sensitivity results for association of generic risk of 5 common psychiatric disorders with 23,004 outcomes in UK Biobank, additionally adjusted for genetic batch and assessment centre. Genetic risk scores were calculated as the weighted sum of all genome-wide significant risk alleles for each disorder.
					PRSAttention deficit/ hyperactivity disorder				PRSAutism spectrum disorder				PRSSchizophrenia				PRSMajor depressive disorder				PRSBipolar disorder
varName	outcome description	N [No/Yes(Total)]	UK Biobank categories	variable type	beta/log odds	lower CI	upper CI	p-value	beta/log odds2	lower CI2	upper CI4	p-value5	beta/log odds 3	lower CI4	upper CI5	p-value6	beta/log odds 4	lower CI5	upper CI6	p-value7	beta/log odds 5	lower CI6	upper CI7	p-value8
100430	Herbal tea intake	47516	Hot/cold beverages yesterday	CAT-SIN	-0.0103249	-0.0433116	0.0226618	0.539558	-0.0179387	-0.0511240108156304	0.0152465192539512	0.289375	0.02405097785404	-0.00894834500225039	0.0570503007103303	0.153151240097887	-0.00599368291501696	-0.0388552270549219	0.026867861224888	0.720727853828138	0.010595392673543	-0.0224150002854321	0.0436057856325182	0.529284016926787
100460	Added milk to standard tea	47516	Hot/cold beverages yesterday	CAT-SIN	-0.0118693	-0.0308534	0.00711489	0.220419	0.00315472	-0.0159272029670137	0.0222366459152383	0.745911	-0.00953609072975031	-0.028603993765549	0.0095318123060484	0.326982592376477	-0.0003709458093943	-0.0193826743324235	0.0186407827136349	0.969494590666314	0.0132522511500911	-0.00579389893535781	0.0322984012355399	0.172649019105691
100470	Decaffeinated tea	47516	Hot/cold beverages yesterday	CAT-SIN	0.00127271	-0.0372534	0.0397988	0.948374	-0.0210260674568087	-0.0600267127262653	0.0179745778126479	0.290664					-0.0108335836403156	-0.0494928392040272	0.027825671923396	0.58283244002002	0.0058316337951549	-0.0328661133819823	0.0445293809722921	0.767715529411022
100490	Intake of sugar added to tea	47516	Hot/cold beverages yesterday	CAT-SIN	0.0190439	-0.00925068	0.0473385	0.18711	-0.0145973814799027	-0.0431146362298636	0.0139198732700582	0.31573
100500	Intake of artificial sweetener added to tea	47516	Hot/cold beverages yesterday	CAT-SIN	0.00635239	-0.0316501	0.0443549	0.743194	-0.0218205138280656	-0.0602861458638425	0.0166451182077113	0.266206					-0.0320513708526096	-0.0702121465514284	0.00610940484620916	0.099726967072204	-0.00870108776550292	-0.0469240406252074	0.0295218650942016	0.655472764918193
100510	Other non-alcoholic drinks	41238/6278(47516)	Hot/cold beverages yesterday	CAT-SIN	-0.0244329	-0.0510418	0.00215951	0.0718107	0.000214337626532558	-0.0265367538230824	0.0268846588022015	0.987451	0.00492989875474937	-0.0217795255670792	0.0316487253113348	0.717567216793796	0.0197056086468551	-0.00692821766077091	0.046342457625621	0.147030767063989	-0.00139347130594864	-0.0280618071101055	0.025242554621428	0.918377049984474
100550	Hot chocolate intake	47509	Hot/cold beverages yesterday	CAT-SIN	-0.0224931	-0.0669807	0.0219946	0.3217	0.0330981147842157	-0.011415453448086	0.0776116830165174	0.145024	0.0194633221823772	-0.0253011390164794	0.0642277833812337	0.394109416983534	0.0288574703836821	-0.0157477768944742	0.0734627176618384	0.204794667450669	0.0259203963441313	-0.0185724620176	0.0704132547058625	0.253523953634712
101970	Double crust pastry intake	47511	Soup/snacks/pastries yesterday	CAT-SIN	-0.00432014	-0.0457304	0.0370901	0.837981	0.00528086535722179	-0.0363976674579064	0.0469593981723499	0.803872	0.0172419751067921	-0.0245375788846339	0.0590215290982182	0.418593391020282	0.00679222620923355	-0.034823497174045	0.0484079495925121	0.749047489185486
101980	Single crust pastry intake	47508	Soup/snacks/pastries yesterday	CAT-SIN	-0.0190128	-0.062748	0.0247224	0.394183	0.032463216231443	-0.011219522156254	0.07614595461914	0.145236	-0.000650404794802217	-0.044561748412474	0.0432609388228695	0.97683993108424	-0.0156255083808943	-0.0594644568165192	0.0282134400547306	0.48480394635447
102	Pulse rate, automated reading	315678	Blood pressure	INTEGER	-0.0015002	-0.0049603	0.0019599	0.395444					0.00101621199588166	-0.00244424	0.00447665945570999	0.564902990064545	0.00533071212856901	0.0018717740103527	0.00878965024678533	0.00252300502806443	0.00164472776675982	-0.00181568381612316	0.00510513934964281	0.351558917995373
102080	Yogurt/ice-cream consumers	28167/19349(47516)	Soup/snacks/pastries yesterday	CAT-SIN	-0.0163831	-0.0348436	0.00207293	0.0819145	-0.0219927434118394	-0.0405713553372986	-0.00342704148423174	0.020285	0.0107040041546897	-0.00783781860873619	0.0292485628223988	0.257875125061684	-0.00757114759913296	-0.0260536372192796	0.0109101672268476	0.422012827968826
102090	Yogurt intake	47516	Soup/snacks/pastries yesterday	CAT-SIN	-0.0156242	-0.0347416	0.00349326	0.109194	-0.0149187818800442	-0.0342021992664588	0.0043646355063704	0.129432	0.00428473310860078	-0.0149189143596453	0.0234883805768468	0.661883635177993
103010	Sausage intake	47516	Meat/fish yesterday	CAT-SIN	-0.010761	-0.0445425	0.0230205	0.532399	0.0259272093499075	-0.00784321636634165	0.0596976350661567	0.132385263276213	-0.0366273585662138	-0.0706131927231926	-0.00264152440923505	0.0346625505637117	0.0202148369483483	-0.0136577820188491	0.0540874559155456	0.242124297739531	0.00538639501532924	-0.0285053091897014	0.0392780992203599	0.755420379990638
103020	Beef intake	47512	Meat/fish yesterday	CAT-SIN	0.00563331	-0.0176332	0.0288998	0.635105	-0.0206095012533136	-0.044042358907084	0.00282335640045686	0.0847422904969284	-0.0147047282225911	-0.038036230044422	0.00862677359923972	0.216727181661447	-0.0220286727819549	-0.0453503496174167	0.00129300405350683	0.0641278258957338	0.0122081811056108	-0.0111120520435141	0.0355284142547357	0.304866994521718
103070	Bacon intake	47516	Meat/fish yesterday	CAT-SIN	-0.0189235	-0.050803	0.0129559	0.244653	0.0192539763948659	-0.0126210492701484	0.0511290020598801	0.236446779727717	-0.0312632897243496	-0.0632816173106712	0.000755037861971987	0.0556542387049445	0.02081033571438	-0.0111738225370344	0.0527944939657944	0.202221930496347	0.0301330909722951	-0.00176683341990794	0.0620330153644982	0.0641122158431876
103090	Liver intake	47508	Meat/fish yesterday	CAT-SIN	-0.0042551	-0.0745444	0.0660342	0.905551	-0.0429327534246198	-0.114370840199538	0.0285053333502984	0.23883527955324	0.00982493346842894	-0.0609789784324442	0.0806288453693021	0.78564269157535	-0.0203506112662645	-0.0909082744829618	0.0502070519504329	0.571863238918713	0.0226198322581408	-0.0477435291558202	0.0929831936721017	0.528642266133361
103120	Fat removed from meat	926/11534(12460)	Meat/fish yesterday	CAT-SIN	-0.0346442	-0.102452	0.033223	0.316801	-0.0200632935007323	-0.0880464668496003	0.0484720090980409	0.564487405742888	0.0137418119921091	-0.0543416387091298	0.0817998737951215	0.692320142088741	-0.0777175533653386	-0.146272637591979	-0.0092693412832733	0.0261556863976544	0.0400449780489288	-0.0283015966563332	0.108655419744621	0.251678696341553
103140	Fish consumer	33780/13736(47516)	Meat/fish yesterday	CAT-SIN	-0.00745704	-0.02736	0.0124408	0.462666	0.0104751528694051	-0.00723650934708768	0.0279046758333262	0.304258076333867	0.00393902219904239	-0.0160496798853086	0.023931125938384	0.699335063909718	0.0103197502663981	-0.00961087582901035	0.0302519478678771	0.31018280771908	0.0161020881336186	-0.00385097782058499	0.0360475557301065	0.113637401873932
111	Aide-memoire completed	64907/269963(334870)	Procedural metrics	CAT-SIN	-0.00845988	-0.0171111	0.000192359	0.0552996					-0.0101058483581659	-0.018763938666367	-0.00144840962672844	0.0221495088963018	-0.00967248410159083	-0.0183259917532022	-0.00101912207268167	0.028467459813189	8.84374918252057e-06	-0.00864371408941146	0.0086641183481727	0.998401865058114
1130	Hands-free device/speakerphone use with mobile phone in last 3 month	280756	Lifestyle and environment	CAT-SIN	-0.000648724	-0.0107298	0.00943237	0.899631	-0.020562466922142	-0.0306770028696861	-0.0104479309745979	6.76093880106513e-05	-0.0236808802353411	-0.0337776736747696	-0.0135840867959126	4.28892510712351e-06	-0.00474743647502562	-0.0148377406983671	0.00534286774831582	0.356440719924584
1140	Difference in mobile phone use compared to two years previously	276649	Lifestyle and environment	CAT-SIN	-0.00167479	-0.0089285	0.00557892	0.650881	-0.00689144815100973	-0.0141478096529578	0.000364913350938362	0.0626839662212436	-0.00840362484558421	-0.0156603540788191	-0.00114689561234928	0.0232223215832234	0.00130247152491027	-0.00595238997855556	0.00855733302837611	0.724928162813562
1150-2	Usual side of head for mobile phone use	162613/280998	Lifestyle and environment	CAT-SIN	-999	-999	-999	0.29686	-999	-999	-999	0.242725831610677	-999	-999	-999	4.81579383150889e-07	-999	-999	-999	0.782088924236121
1160	Sleep duration	333122	Lifestyle and environment	INTEGER	0.000656946	-0.00563823	0.00695212	0.837932	-0.000984829967875914	-0.00728034627482148	0.00531068633906965	0.759140616399245	0.0162271830239262	0.00992805725981017	0.0225263087880423	4.43995865807873e-07	-0.00766829687355922	-0.0139675154759453	-0.00136907827117314	0.0170338483628749
1170	Getting up in morning	334210	Lifestyle and environment	CAT-SIN	0.00229044	-0.00419008	0.00877095	0.488479	-0.00133113706851851	-0.00780762225031441	0.00514534811327739	0.687061491924702	-0.0206648542911881	-0.0271435621985576	-0.0141861463838185	4.06425823489785e-10	-0.0226166945694835	-0.0290955596041009	-0.0161378295348661	7.8201143183629e-12
1180	Morning/evening person (chronotype)	299102	Lifestyle and environment	CAT-SIN	0.00196104	-0.00455907	0.00848114	0.555523	0.00939168243584049	0.00286826615746781	0.0159150987142132	0.00477598892747248	0.00506298518203585	-0.00145901833377247	0.0115849886978442	0.128126910390059	0.00290035638854275	-0.00362938314911148	0.00943009592619697	0.383981051445949
1190	Nap during day	334786	Lifestyle and environment	CAT-SIN	0.00133461	-0.00549399	0.00816321	0.701668	0.00504843877983593	-0.0017785558491646	0.0118754334088365	0.147231179631253	0.0168839721598805	0.0100533316230105	0.0237146126967505	1.26842753108068e-06	0.0153228965053492	0.00849184380445881	0.0221539492062397	1.10032770542509e-05
120-1	Birth weight known	191619/334870	Early life factors	CAT-SIN	-999	-999	-999	7.28236e-07					-999	-999	-999	1.69060829749635e-06	-999	-999	-999	3.939343976423e-06	-999	-999	-999	1.45672659233082e-06
1200	Sleeplessness / insomnia	334682	Lifestyle and environment	CAT-SIN	0.00287906	-0.00349982	0.00925794	0.376356	0.0012663423013594	-0.00511300182845034	0.00764568643116913	0.697222352691972	0.00641530791209305	3.88461144688879e-05	0.0127917697097172	0.0486172173667423	0.0324319708903486	0.0260515184232465	0.0388124233574508	2.23578773801542e-23
1210	Snoring	116912/195351(312263)	Lifestyle and environment	CAT-SIN	0.00632975	-0.00108522	0.0137453	0.0943156	0.00301081623198854	-0.00439763776316087	0.0104212903940663	0.425782831737139	0.0127934580829511	0.00537745384347859	0.0202096601615503	0.00072188562917462	-0.0007480922256313	-0.00816104236453857	0.00666485914331748	0.843206062201036
12139	Believed safe to perform brain MRI scan	268/15592(15860)	Brain MRI	CAT-SIN	0.0935281	-0.0286776	0.216249	0.134377					0.0505987862892934	-0.0718336868312376	0.172818010664506	0.417460661348648					0.0585514540489184	-0.0626049959152624	0.180649498233079	0.345320132280019
12140	Believed safe to perform abdominal MRI scan	264/15595(15859)	Abdominal MRI	CAT-SIN	0.080245	-0.0428613	0.203867	0.202283					0.0615493907094025	-0.0618396120178691	0.184737458494567	0.327769692050372					0.0600165597834827	-0.0620140596040155	0.183018925304076	0.336903975112209
12143	Weight (pre-imaging)	15912	Anthropometry	INTEGER	0.00874044	-0.00436705	0.0218479	0.191212					-0.00746493174970193	-0.020643090805389	0.00571322730598513	0.266873289794244					-0.00163395250502702	-0.0147182729497009	0.0114503679396469	0.806632694002078
12144	Height	15912	Anthropometry	INTEGER	0.00788766	-0.002758	0.0185333	0.146437					-0.00397806445699738	-0.014681496849157	0.00672536793516226	0.466317758519538					0.00446034832203334	-0.00616642304599736	0.015087119690064	0.410683121027677
12148	Number of imaging stages blocked at screening	15912	Procedural metrics	INTEGER	0.0100385	-0.0328207	0.0528977	0.646189					-0.0215897777125896	-0.0646243237608053	0.0214447683356262	0.325473807036361					-0.00275143972090488	-0.0456276802127482	0.0401248007709384	0.899910477357531
12187-0	Brain MRI measuring method	14824/15571	Brain MRI	CAT-SIN	-999	-999	-999	0.452789					-999	-999	-999	0.683092383007918					-999	-999	-999	0.251660777020712
12188	Brain MRI measurement completed	1555/13238(14793)	Brain MRI	CAT-SIN	-0.00796014	-0.060689	0.0448236	0.767418					0.00155370595883648	-0.0515907929963869	0.054664679993796	0.954287688490712					0.0229897281743896	-0.0297195931871651	0.075856096404594	0.393292923904395
1220	Daytime dozing / sleeping (narcolepsy)	333800	Lifestyle and environment	CAT-SIN	0.00341463	-0.00468955	0.0115188	0.408901	-0.000857494927597487	-0.0089633990672024	0.00724840921200742	0.835743318029491	0.00525816533920555	-0.00284684967580305	0.0133631803542142	0.203530770028272	0.0110107205754793	0.00290456961936803	0.0191168715315905	0.00776122061240697
12223-0	Abdominal MRI measuring method	15051/15582	Abdominal MRI	CAT-SIN	-999	-999	-999	0.248606					-999	-999	-999	0.282424748288853					-999	-999	-999	0.72540054412157
12224	Abdominal MRI measurement completed	2392/12659(15051)	Abdominal MRI	CAT-SIN	0.00635694	-0.0374279	0.0501785	0.776057					-0.0146867264823179	-0.0587772223989427	0.0293714432229418	0.513653100950111					-0.00439630918970711	-0.0480340524477426	0.0393245992025628	0.843604429525836
12253-0	DXA measuring method	15315/15875	DXA assessment	CAT-SIN	-999	-999	-999	0.496493					-999	-999	-999	0.06304453682259					-999	-999	-999	0.902618191576992
12254	DXA measurement completed	51/15264(15315)	DXA assessment	CAT-SIN	-0.197063	-0.476666	0.0824561	0.16674					0.14155222892595	-0.134843154891329	0.415761091190833	0.313221475868835					-0.133369080556738	-0.411380003882978	0.147679289381527	0.349390132555894
12291	Carotid ultrasound measuring method	15626/240(15866)	Carotid ultrasound	CAT-SIN	0.0752703	-0.0532771	0.203329	0.25014					0.0186140016487603	-0.109929219555757	0.147489580904843	0.776806634687906					-0.0349746272139812	-0.163125053104092	0.0921624071225917	0.591171403442337
12292	Carotid ultrasound measurement completed	34/15592(15626)	Carotid ultrasound	CAT-SIN	-0.0381895	-0.379171	0.307218	0.827191					-0.354374536042366	-0.704429539151468	-0.00988832601115217	0.045101057136469					-0.190718085591818	-0.531881189846975	0.154758189109836	0.275266648507641
12323-0	12-lead ECG measuring method	13862/15722	ECG at rest, 12-lead	CAT-SIN	-999	-999	-999	0.704838					-999	-999	-999	0.950920670547939					-999	-999	-999	0.663713669574926
12336	Ventricular rate	13854	ECG at rest, 12-lead	INTEGER	0.00799858	-0.00839319	0.0243904	0.338849					0.010558488740733	-0.00595642930379597	0.0270734067852619	0.210163351152607					-0.00826304941759088	-0.0246061365664687	0.00808003773128693	0.321681871065405
12338	P duration	13677	ECG at rest, 12-lead	INTEGER	-0.00589505	-0.0223621	0.010572	0.482871					0.00388881357737394	-0.0127345209768588	0.0205121481316067	0.646565313595821					-0.0135325305199132	-0.0299700854896955	0.00290502444986917	0.106611047148691
12340	QRS duration	13852	ECG at rest, 12-lead	INTEGER	0.0016209	-0.0136947	0.0169365	0.835663					-0.00644969489149165	-0.0218807533104862	0.00898136352750292	0.412643577706551					-0.00338437132682576	-0.0186546695515332	0.0118859268978817	0.66398515277639
1239	Current tobacco smoking	334736	Lifestyle and environment	CAT-SIN	0.0447205	0.0332856	0.0561553	1.78805e-14	-0.00866572393805489	-0.0201294660557001	0.00279801817959033	0.138444481926738	0.0204423545482741	0.00898375488924246	0.0319009542073058	0.0004711539500592	0.00555645532614564	-0.0058954702041136	0.0170083808564049	0.341610769543469
1249	Past tobacco smoking	309286	Lifestyle and environment	CAT-SIN	-0.0230855	-0.0295712	-0.0165997	3.03285e-12	0.00272479552723647	-0.00377456191232448	0.00922415296679742	0.411241528771067	-0.00925176133250583	-0.0157486310336897	-0.00275489163132196	0.00525314814324995	-0.0281722183354154	-0.034667244643561	-0.0216771920272697	1.8794999009729e-17
1259	Smoking/smokers in household	309690	Lifestyle and environment	CAT-SIN	0.0184408	0.0066021	0.0302796	0.0022656	0.00914952711908056	-0.00268285087673673	0.0209819051148979	0.129623236086064	0.00483165509059065	-0.00702372869947033	0.0166870388806516	0.424408793517311	0.00136206899128782	-0.0104933883509797	0.0132175263335554	0.82183655254983
12651	Duration of eprime test	13639	Brain MRI	INTEGER	0.0134887	-0.00309798	0.0300755	0.110952					-0.00606481057932922	-0.0227439974572367	0.0106143762985782	0.476020739521559					-0.0154401198866667	-0.0319959113370101	0.00111567156367663	0.0675643064599838
12654	Number of automated diagnostic comments recorded during 12-lead ECG	13827	ECG at rest, 12-lead	INTEGER	-0.00025719	-0.0325934	0.032079	0.987562					-0.00882503445254615	-0.0414386797268421	0.0237886108217498	0.595868949956185					0.00466660184158584	-0.0275572736432292	0.0368904773264008	0.776534563941296
12673	Heart rate during PWA	12916	Heart MRI	INTEGER	-0.000904454	-0.0179649	0.016156	0.917237					0.0116976252628159	-0.00546951229938896	0.0288647628250208	0.181691127142603					-0.00219951291698528	-0.0191800888701997	0.0147810630362291	0.799576613320883
12674	Systolic brachial blood pressure during PWA	12821	Heart MRI	INTEGER	0.0068095	-0.00988136	0.0235004	0.423901					-0.004330738225638	-0.021133577593922	0.012472101142646	0.613422688970104					-0.0094939616578138	-0.0261297227444137	0.00714179942878612	0.263310545022591
12675	Diastolic brachial blood pressure during PWA	12821	Heart MRI	INTEGER	0.000510158	-0.0164203	0.0174406	0.952902					-0.00819220239579844	-0.0252353589272283	0.00885095413563142	0.34611143877826					0.00322325236410844	-0.0136515963862865	0.0200981011145034	0.708107792190906
12676	Peripheral pulse pressure during PWA	12817	Heart MRI	INTEGER	0.00437277	-0.0119621	0.0207076	0.599784					0.000504582160001469	-0.0159401581828444	0.0169493225028473	0.952041660576199					-0.0107184842232278	-0.0270005900673926	0.0055636216209369	0.19694771701468
12677	Central systolic blood pressure during PWA	12820	Heart MRI	INTEGER	0.00606871	-0.0105165	0.0226539	0.473239					-0.00361179191992817	-0.0203082432974154	0.0130846594575591	0.671557173215613					-0.00819173398356995	-0.0247223983515564	0.00833893038441647	0.331393285259687
12678	Central pulse pressure during PWA	12817	Heart MRI	INTEGER	0.0039219	-0.0122356	0.0200794	0.634234					0.00114861418318609	-0.0151175057352522	0.0174147341016243	0.889915496137013					-0.0097766647240191	-0.0258820848011694	0.00632875535313116	0.234110396031565
12679	Number of beats in waveform average for PWA	12919	Heart MRI	CONTINUOUS	-0.00165175	-0.0187481	0.0154446	0.849799					0.0183234655541291	0.00112086474325661	0.0355260663650016	0.0368296289371714					-0.00608944962030071	-0.0231071261919094	0.0109282269513079	0.483064943007256
12680	Central augmentation pressure during PWA	12813	Heart MRI	CONTINUOUS	-0.0022657	-0.0184726	0.0139412	0.784068					0.00697526810995078	-0.00934374813970297	0.0232942843596045	0.402141343284897					-0.00380127894117198	-0.0199679438095207	0.0123653859271768	0.644884224879278
12681	Augmentation index for PWA	12916	Heart MRI	CONTINUOUS	-0.00606055	-0.0225872	0.0104661	0.47227					0.00908089294088219	-0.00755506887984278	0.0257168547616072	0.284654937544256					-0.000523631427134796	-0.0169852273498981	0.0159379644956285	0.950284338628282
12682	Cardiac output during PWA	12603	Heart MRI	CONTINUOUS	0.00219208	-0.0140674	0.0184515	0.791579					0.00374196675879564	-0.0126168446707991	0.0201007781883904	0.653892566395368					-0.0102402201124495	-0.0264580612909026	0.00597762106600363	0.215860013976196
12683	End systolic pressure during PWA	12772	Heart MRI	CONTINUOUS	0.00277282	-0.0141998	0.0197454	0.748799	-0.0150169545363664	-0.032139154714202	0.00210524564146912	0.0856128367537056	-0.00683998927537452	-0.0239400641630486	0.0102600856122995	0.433021919708331	-0.00189766617684378	-0.0191267455132902	0.0153314131596027	0.829071194297012	-0.00901747037681559	-0.0259452569241766	0.00791031617054545	0.296423339295212
12684	End systolic pressure index during PWA	12592	Heart MRI	CONTINUOUS	-0.00559936	-0.0229046	0.0117059	0.525939	0.0106460950058904	-0.00680801261805802	0.0281002026298388	0.231878588057566	-0.00303660657948635	-0.0204442099667519	0.0143709968077792	0.732407774368935	-0.00402117591161434	-0.0215655095153219	0.0135231576920932	0.653245399442361	-0.00122078040691609	-0.0184819239282431	0.0160403631144109	0.889744507215247
12685	Total peripheral resistance during PWA	12772	Heart MRI	CONTINUOUS	0.00259849	-0.0139922	0.0191892	0.758845	0.00119616510103097	-0.0155427144538174	0.0179350446558794	0.888604541608432	-0.00883373123496656	-0.0255487352595665	0.00788127278963343	0.300257978356033	0.00525862795067395	-0.0115825624197091	0.022099818321057	0.540513395685692	-0.00109290279903406	-0.0176405015057623	0.0154546959076942	0.896995579188543
12686	Stroke volume during PWA	12606	Heart MRI	INTEGER	0.00221533	-0.0141402	0.0185709	0.790629	-0.0102341428787203	-0.0267353013465053	0.0062670155890647	0.224121302358414	-0.00277586941598338	-0.0192322756895405	0.0136805368575738	0.740922618266199	-0.00856624656384586	-0.0251464678087574	0.00801397468106564	0.311212326966306	-0.010216967522244	-0.0265307287452314	0.00609679370074348	0.219618970588573
12687	Mean arterial pressure during PWA	12820	Heart MRI	INTEGER	0.0033797	-0.013716	0.0204754	0.698387	-0.0196119138452028	-0.0368466923211409	-0.00237713536926477	0.0257311518435974	-0.00459555205051398	-0.0218056111268415	0.0126145070258135	0.600695714594406	0.000887632258557498	-0.0164571515392067	0.0182324160563217	0.920098061810561	-0.00242204349224928	-0.0194618607465513	0.0146177737620527	0.780543829640229
1269	Exposure to tobacco smoke at home	304280	Lifestyle and environment	INTEGER	0.0153065	-0.000477714	0.0310907	0.0573449	0.013931541370445	-0.00181861043969249	0.0296816931805825	0.082974787034914	0.0265723169237492	0.0107472329748074	0.0423974008726911	0.000998121044737879	0.00172969500680608	-0.0140800981459122	0.0175394881595243	0.8302065530093
12697	Systolic brachial blood pressure	13021	Heart MRI	INTEGER	0.00953715	-0.0070671	0.0261414	0.260242	-0.0158888178478676	-0.032601314419243	0.000823678723507866	0.0624088042886385	-0.00634871873206103	-0.0230445803083964	0.0103471428442744	0.456067645154659	-0.00322748118757098	-0.0200359557387961	0.0135809933636541	0.706642040290964	-0.00963445488358656	-0.0261594848350899	0.0068905750679168	0.253138986886494
12698	Diastolic brachial blood pressure	13022	Heart MRI	INTEGER	0.00173645	-0.0150856	0.0185585	0.839658	-0.0151023274763077	-0.0320370369430985	0.0018323819904831	0.0804783693705372	-0.00736708498345806	-0.0242858410616244	0.00955167109470828	0.393384206309393	0.00203035389985153	-0.0150025994469936	0.0190633072466966	0.815258373506001	0.00523966328969329	-0.0115061320134008	0.0219854585927874	0.539676185947142
12699	Number of PWA tests performed	13065	Heart MRI	INTEGER	-0.0338582	-0.107126	0.0394096	0.365087	-0.0453597132660425	-0.119076327966197	0.0283569014341123	0.22782492122224	-0.065929788179224	-0.139638822116767	0.00777924575831844	0.0796013867353949	0.0367488918462571	-0.0374478388625965	0.110945622555111	0.33168188135295	0.0695873804613294	-0.00357874803913226	0.142753508961791	0.0623259339961455
12700	Vicorder results plausible	273/12796(13069)	Heart MRI	CAT-SIN	0.00784054	-0.112938	0.129123	0.89895	-0.0225929927318176	-0.143632386089998	0.10039178383347	0.716545506007786	-0.0458333453733276	-0.168333713069352	0.0762891466923844	0.462628866978477	-0.0160730997861957	-0.138460557090619	0.106361642093599	0.796877511929255	-0.0430337091552428	-0.161652919044711	0.0763104123898138	0.478300122086974
12702	Cardiac index during PWA	12434	Heart MRI	CONTINUOUS	0.000618525	-0.0147699	0.016007	0.937203	-0.00859744840381077	-0.0241269213448915	0.00693202453726994	0.277861082827231	0.00540874944869899	-0.0100663759728706	0.0208838748702685	0.493294165734206	-0.00681010639927766	-0.0224304094544253	0.00881019665587002	0.392797558350615	-0.00733992766721006	-0.0227151197482974	0.00803526441387726	0.349417810222375
1279	Exposure to tobacco smoke outside home	285248	Lifestyle and environment	INTEGER	0.0219399	0.0124868	0.0313931	5.39281e-06	0.00473132326310343	-0.00472675371622879	0.0141894002424356	0.326853288970737	-0.000167742262136521	-0.00963852014620043	0.00930303562192739	0.972307295319294	0.00947120191265592	1.43372726019338e-05	0.0189280665527099	0.0496504566742812
1289	Cooked vegetable intake	325252	Lifestyle and environment	INTEGER	0.00363297	-0.00292228	0.0101882	0.277371	-0.00800238283220084	-0.0145570083901635	-0.00144775727423821	0.0167156174650204	0.00559204103041884	-0.000961023573102204	0.0121451056339399	0.0944147080778939	0.0106235275530829	0.0040675058038084	0.0171795493023574	0.00149320055499029
129	Place of birth in UK - north co-ordinate	327133	Early life factors	INTEGER	-0.00173636	-0.0042209	0.00074819	0.170766					0.00248678856405044	2.56264791750199e-06	0.00497101448018338	0.0497641364850079	-4.82960432609868e-05	-0.00253281721548823	0.00243622512896626	0.969608424129665	0.000863552764179704	-0.00162130151274422	0.00334840704110363	0.49578213364772
1299	Salad / raw vegetable intake	315117	Lifestyle and environment	INTEGER	-0.00834259	-0.0152672	-0.00141794	0.0182094	-0.00414191057462676	-0.011063206309282	0.0027793851600285	0.240827701536339	-0.00724423958407201	-0.0141675821475763	-0.000320897020567749	0.0402827692272152	0.00154701809738433	-0.00537930145075796	0.00847333764552662	0.661551168119889
130	Place of birth in UK - east co-ordinate	327133	Early life factors	INTEGER	0.000298676	-0.0024444	0.00304175	0.831008					-0.000385010004949896	-0.0031277427257132	0.0023577227158134	0.783216402486894	0.00604747415901032	0.00330450959653516	0.00879043872148549	1.55234566295411e-05	-0.000479885744592951	-0.00322329783573987	0.00226352634655397	0.731716075168294
1309	Fresh fruit intake	323215	Lifestyle and environment	INTEGER	-0.0101385	-0.0170165	-0.00326049	0.00386341	-0.00400766978590826	-0.0108904985613901	0.00287515898957357	0.253766480179777	-0.00218024024588689	-0.00905406263061901	0.00469358213884523	0.534157242518937	0.00596396675834388	-0.000919754168493749	0.0128476876851815	0.0894863343730084
1319	Dried fruit intake	305527	Lifestyle and environment	INTEGER	-0.0135884	-0.020638	-0.00653885	0.000158122	-0.00287445564701145	-0.0099240621935806	0.00417515089955769	0.424184324158254	0.00706491651188758	3.57951611089629e-06	0.0141262535076643	0.0498806817358391	0.00800360063210903	0.000948086529361336	0.0150591147348567	0.0261912187693297
1329	Oily fish intake	333430	Lifestyle and environment	CAT-SIN	-0.0162313	-0.0224488	-0.0100137	3.11101e-07	-0.00536390346669418	-0.011585551131558	0.000857744198169648	0.091069909957324	0.0230381281751671	0.0168218506619919	0.0292544056883424	3.76761486118647e-13	0.00844015532163707	0.00222224239092055	0.0146580682523536	0.00780304346097978
1339	Non-oily fish intake	333789	Lifestyle and environment	CAT-SIN	0.000441106	-0.00597699	0.00685921	0.892843	-0.00132608908273482	-0.00774402144458737	0.00509184327911773	0.685492431260109	0.0138482826789664	0.00743090960919951	0.0202656557487334	2.34216064708544e-05	0.00428684866650215	-0.00213123862945976	0.010704935962464	0.190485269829555
134	Number of self-reported cancers	334866	Medical conditions	INTEGER	0.00242696	-0.00984777	0.0147017	0.698363					0.000125537225068269	-0.012153826419299	0.0124049008694356	0.98401313123068	-0.000701392792072253	-0.012980396361032	0.0115776107768875	0.910856956804746	-0.0105370770294833	-0.0228145200543341	0.00174036599536741	0.0925380022645308
1349	Processed meat intake	334452	Lifestyle and environment	CAT-SIN	-0.00317742	-0.00934332	0.00298847	0.312481	0.0062739535745771	0.000111239530974774	0.0124366676181794	0.0460023905134811	-0.00335404844315214	-0.00951849047155514	0.00281039358525085	0.286230880049564	-0.00262256925710797	-0.00878578793414578	0.00354064941992984	0.404271397393756
135	Number of self-reported non-cancer illnesses	334870	Medical conditions	INTEGER	0.0113907	0.0049224	0.017859	0.000557405					0.008902170064992	0.00243654795142563	0.0153677921785584	0.00696312461942006	0.0321010927148735	0.0256282597165409	0.038573925713206	2.48640626398956e-22	0.00309775242060458	-0.0033606631841244	0.00955616802533356	0.347163910854554
136	Number of operations, self-reported	334870	Operations	INTEGER	0.00864011	0.00216826	0.015112	0.00887999					-0.00892607270242901	-0.0153987356744502	-0.00245340973040778	0.00687363614016518	0.0204463278555122	0.0139730169900081	0.0269196387210163	5.99387203986224e-10	-0.00954776851011297	-0.0160161299461467	-0.0030794070740792	0.00381482574325169
137	Number of treatments/medications taken	334870	Medications	INTEGER	0.00503655	-0.00131001	0.0113831	0.119845					-0.00573708059558345	-0.0120843126126305	0.000610151421463605	0.0764639379066059	0.0331469853165551	0.0267958207802787	0.0394981498528315	1.4777155264222e-24	-0.000539521691742543	-0.00689015253853555	0.00581110915505046	0.867753363752462
1598	Average weekly spirits intake	239255	Lifestyle and environment	INTEGER	0.0136598	0.00546159	0.0218581	0.00109198					-0.013017249099932	-0.0212177996079288	-0.00481669859193529	0.00186330955479143	-0.00591680376839198	-0.0141145597762326	0.00228095223944865	0.157173164287086
1608	Average weekly fortified wine intake	239944	Lifestyle and environment	INTEGER	-0.0197863	-0.0330736	-0.00649901	0.00351566					-0.0158223675407618	-0.0291130640802697	-0.0025316710012538	0.0196306305488143	-0.000760028572502352	-0.0140453192360668	0.0125252620910621	0.910721835574687
1618	Alcohol usually taken with meals	54630/116671(171301)	Lifestyle and environment	CAT-SIN	-0.0337321	-0.0444617	-0.0230032	7.18127e-10					-0.0131868344262706	-0.0239164765253215	-0.00245822862842984	0.0159986741080214	6.22052128732448e-05	-0.0106898694358445	0.0108143409048454	0.99095278834132
1628	Alcohol intake versus 10 years previously	311175	Lifestyle and environment	CAT-SIN	0.0220783	0.0154428	0.0287139	6.97187e-11					0.00093378231473465	-0.00570249134600858	0.00757005597547788	0.782710077674593	0.00785099460664393	0.00121038347081895	0.0144916057424689	0.0204908182949012
1647-1	Country of birth (UK/elsewhere)	281772/334865	Early life factors	CAT-SIN	-999	-999	-999	0.103563					-999	-999	-999	0.00687291563618113	-999	-999	-999	0.173824205890699
1677	Breastfed as a baby	73777/180438(254215)	Early life factors	CAT-SIN	-0.00635623	-0.015181	0.00246921	0.158051					0.000352437434144092	-0.00849267175897773	0.00919727851741387	0.937750765269971	-0.00793912909410828	-0.0167553268041628	0.000876899719122639	0.0775632009797456
1687	Comparative body size at age 10	329473	Early life factors	CAT-SIN	0.00230697	-0.00420493	0.00881886	0.487452					-0.0198328071185689	-0.0263497701781506	-0.0133158440589872	2.45200685744786e-09	-0.000784430935373359	-0.00729746412194357	0.00572860225119685	0.813384112193311
1697	Comparative height size at age 10	329828	Early life factors	CAT-SIN	-0.0087823	-0.0153257	-0.00223892	0.00852271					-0.0100305821633127	-0.0165794149493647	-0.0034817493772608	0.00268185840538285	-0.000934255232141704	-0.00747911403090566	0.00561060356662226	0.779644167584948
1707-1	Handedness (chirality/laterality)	297118/334841	Early life factors	CAT-SIN	-999	-999	-999	0.849573					-999	-999	-999	0.426712519621807	-999	-999	-999	0.152557236115154
1717	Skin colour	330861	Lifestyle and environment	CAT-SIN	0.010799	0.00326336	0.0183347	0.00497316					-0.00480744045859318	-0.0123423145884776	0.00272743367129123	0.211107026114787	-0.00227559970585981	-0.00980886591908595	0.00525766650736632	0.553808164349416
1727	Ease of skin tanning	328218	Lifestyle and environment	CAT-SIN	-0.0101325	-0.0163686	-0.00389635	0.00144961					0.00247497633517001	-0.00375988788621272	0.00870984055655274	0.436547897972371	0.000657243484337439	-0.00557836273795638	0.00689284970663126	0.836332285602184
1737	Childhood sunburn occasions	249790	Lifestyle and environment	INTEGER	-0.0104377	-0.0180627	-0.00281279	0.00729629					0.0184929973302165	0.0108533240113091	0.0261326706491239	2.09158335667965e-06	0.0229377008803051	0.0153078692041485	0.0305675325564618	3.81150584874594e-09
1747-3	Hair colour (natural, before greying)	137769/334275	Lifestyle and environment	CAT-SIN	-999	-999	-999	3.93955e-05					-999	-999	-999	2.71479682186486e-05	-999	-999	-999	7.95131382183692e-06
1757	Facial ageing	306591	Lifestyle and environment	CAT-SIN	-0.0137776	-0.0218321	-0.00572324	0.000800307					0.00157298065201102	-0.00648534707925821	0.00963130838328025	0.702023455808477	-0.0237863277781572	-0.0318440026324394	-0.015728652923875	7.2178905170584e-09
1767	Adopted as a child	329983/4481(334464)	Early life factors	CAT-SIN	0.0254816	-0.00400413	0.054944	0.0901722					0.0036374785475507	-0.0258753969370081	0.0331574363328118	0.809136955639816	0.0216156852406252	-0.00789878694751668	0.0511287720631303	0.151151579942278
1777	Part of a multiple birth	322810/7315(330125)	Early life factors	CAT-SIN	0.021423	-0.00176658	0.0445983	0.0700937					0.00657664980379882	-0.0166216853901134	0.0297800036932053	0.578476350981064	-0.0045652565889483	-0.0277634351692006	0.0186320130553601	0.699692071328535
1787	Maternal smoking around birth	200053/87812(287865)	Early life factors	CAT-SIN	0.0265063	0.0185003	0.0345124	8.63697e-11					0.014309562080548	0.00629894687502708	0.0223208386244082	0.000463512973181653	0.0162789550293912	0.00826734041562805	0.0242909605382225	6.82208314259486e-05
1797	Father still alive	250707/75845(326552)	Family history	CAT-SIN	-0.00828491	-0.0179225	0.00135165	0.0919942					-0.00360080624292958	-0.0132272476533185	0.0060257843311092	0.463478626832446	-0.00481480565124399	-0.0144421190123837	0.00481239139273999	0.326973554053747
1807	Father's age at death	246848	Family history	INTEGER	-0.00676474	-0.0106393	-0.00289018	0.000621753					-0.000948969008980531	-0.00483074450813852	0.00293280649017745	0.63183207602318	-0.000765703201044408	-0.00464309923906471	0.0031116928369759	0.698717249814879
1835	Mother still alive	199243/130466(329709)	Family history	CAT-SIN	-0.0068764	-0.0151035	0.00135026	0.101374					-0.00279174722357376	-0.011013977406693	0.0054305362739668	0.505743862332129	0.00259251890844077	-0.0056235034318349	0.0108086433858197	0.536276271717884
1845	Mother's age	130140	Family history	INTEGER	-0.00882524	-0.012056	-0.00559454	8.61587e-08					-0.00605491166747385	-0.0092862702747587	-0.002823553060189	0.00024018211760255	-0.00193789730488251	-0.00516271073018102	0.00128691612041599	0.238871205044784
1873	Number of full brothers	329980	Family history	INTEGER	0.00949758	0.00321284	0.0157823	0.0030569					0.00469342084013765	-0.00159221505305038	0.0109790567333257	0.143328229361253	0.0042048041309104	-0.00207840905407675	0.0104880173158975	0.18963704401695
1883	Number of full sisters	330031	Family history	INTEGER	0.0105533	0.00419772	0.016909	0.00113592	4.84231636092172e-05	-0.00627635428701889	0.00637320061423732	0.988027429146459	0.00196857037279984	-0.00436213007007149	0.00829927081567118	0.542210657314879	-0.00243455735394837	-0.00875797760183453	0.00388886289393779	0.450482017083629	0.00296399013054614	-0.00335662139169697	0.00928460165278925	0.358031810405239
189	Townsend deprivation index at recruitment	334516	Baseline characteristics	CONTINUOUS	0.0131544	0.0099445	0.0163644	9.61868e-16					0.00429421721099878	0.00108426881891782	0.00750416560307974	0.00874148474659274	0.0067034644811856	0.00349341493012084	0.00991351403225037	4.26005562844067e-05	-0.00192036318685961	-0.005129429367039	0.00128870299331979	0.240843920774834
19-1	Heel ultrasound method	192923/223581	Bone-densitometry of heel	CAT-SIN	-999	-999	-999	0.408307					-999	-999	-999	0.215837348928779	-999	-999	-999	0.0680986071583328
190-0	Reason lost to follow-up	334223/334910	Ongoing characteristics	CAT-SIN	-999	-999	-999	0.284181					-999	-999	-999	0.897621370106149	-999	-999	-999	0.675324350161578	-999	-999	-999	0.308616695359009
1920	Mood swings	179760/147451(327211)	Psychosocial factors	CAT-SIN	0.0130425	0.00608236	0.0200028	0.000239994	0.0120213032782773	0.00505922493745323	0.0189829243561941	0.000713451226103759	0.0197609390828987	0.0127979245362872	0.0267244770345539	2.66458546578204e-08	0.0566982258088869	0.0497275341809199	0.0636702538828566	3.31805505219539e-57	0.000115149400680159	-0.00684530330492305	0.00707530051416526	0.97413294831445
1930	Miserableness	188746/140800(329546)	Psychosocial factors	CAT-SIN	0.0103241	0.00329503	0.0173531	0.00399264	0.013316911814839	0.00629143320311838	0.020341641226714	0.000202920175897434	0.00285041350281928	-0.0041787102689852	0.00987968065299818	0.42673644822015	0.0519961313407634	0.0449639989335169	0.0590294762537918	1.38278090021025e-47	-0.00598559072436188	-0.0130125754686713	0.00104081919710599	0.0950040647455839
1940	Irritability	230848/89636(320484)	Psychosocial factors	CAT-SIN	0.00707694	-0.000706058	0.0148594	0.0747115	0.0127685270872004	0.00499549816805591	0.0205378756143034	0.0012803455592407	0.0216784533440414	0.0138933586085514	0.0294643288244116	4.82937522732435e-08	0.0493401431728147	0.0415562551618372	0.0571251926887092	1.96452797393225e-35	0.00382041418013633	-0.00396162163644616	0.011600954968715	0.335901094285929
1950	Sensitivity / hurt feelings	144527/181079(325606)	Psychosocial factors	CAT-SIN	0.00771088	0.000652031	0.0147701	0.032277	0.0057627716181399	-0.00129508097345585	0.0128215551429427	0.109549952457516	0.0226398128979833	0.0155820007103204	0.0296981188783308	3.23855862181519e-10	0.0351423980740444	0.0280795168507102	0.042206121455245	1.81699131241311e-22	0.00710642026680778	4.82222493184238e-05	0.0141650924010604	0.0484620486718067
1960	Fed-up feelings	195284/133027(328311)	Psychosocial factors	CAT-SIN	0.0144843	0.0074376	0.0215311	5.61006e-05	0.00833286391491467	0.00128721973766352	0.0153772880258347	0.02043566808669	0.000287167432289498	-0.00676091649668677	0.00733535705166044	0.936351387040024	0.0453098424093281	0.0382571577976462	0.0523635857811899	2.37119648395711e-36	-0.0110213802187474	-0.0180713527760196	-0.00397223629453972	0.00218220191127253
1970	Nervous feelings	249284/77252(326536)	Psychosocial factors	CAT-SIN	-0.0110971	-0.0192149	-0.00298059	0.00737288	0.0164427588235261	0.00834147391372705	0.0245391913133365	6.91347564450457e-05	0.0406723613217143	0.0325519212844271	0.0487940822405707	9.6067154271017e-23	0.0476949191311918	0.039575486246995	0.0558154276684449	1.14205155505322e-30	0.0214830039035123	0.0133776323422178	0.0295868143380419	2.04351814410874e-07
1980	Worrier / anxious feelings	141084/185427(326511)	Psychosocial factors	CAT-SIN	-0.0121637	-0.0191919	-0.00513548	0.00069361	0.0125981733455867	0.00556884983177581	0.0196287492099159	0.000444069680352663	0.0333812593698038	0.0263494054901203	0.040413842596498	1.35530486226366e-20	0.0503587769346163	0.0433244678705267	0.0573942833007583	1.01757189291679e-44	0.0152984910912727	0.00826834109170943	0.022329375231983	1.99975426540337e-05
1990	Tense / 'highly strung'	269407/55721(325128)	Psychosocial factors	CAT-SIN	0.000152033	-0.00900818	0.00931069	0.974047	0.0150065154221282	0.00586993717896792	0.0241351169677233	0.00127926112489441	0.059483275654085	0.050312496363334	0.0686560028387506	5.11368658486042e-37	0.0640352038461898	0.0548709039033704	0.0732009456857245	1.10050332557157e-42	0.0233168128752715	0.0141705619118585	0.0324603098511268	5.81191095363953e-07
2000	Worry too long after embarrassment	168053/153529(321582)	Psychosocial factors	CAT-SIN	-0.00946682	-0.0164698	-0.0024641	0.00805901	0.000159185091710609	-0.00684480723600642	0.00716284970129308	0.964468574812041	0.012508380880481	0.00550436451892239	0.0195127160315983	0.000464900753437128	0.0290314216057158	0.0220260941641525	0.0360374373732135	4.58214541575135e-16	0.00261928578598176	-0.0043840496057695	0.00962254130591485	0.463531827454601
20001#1001	Cancer code, self-reported	334684/186(334870)	Medical conditions	CAT-MUL	0.115967	-0.0275151	0.258873	0.11244	0.074849203911432	-0.0681284519864814	0.214957145239819	0.299743560359265	0.0409194866947326	-0.103229373366208	0.185316774448058	0.57827796526818	-0.041156132304021	-0.185602982713783	0.103304352577624	0.576566245380405	-0.0315143977351893	-0.176113718715878	0.111741336733409	0.66777671113064
20001#1002	Cancer code, self-reported	327470/7400(334870)	Medical conditions	CAT-MUL	-0.00546444	-0.028885	0.0179413	0.647351	0.00524953177150935	-0.0181845162368966	0.0286082502841679	0.660100855796773	-0.000854941175895837	-0.0242410688546897	0.0225364641021603	0.942884966353661	-0.0103760109668273	-0.0337862660641841	0.0130332876133609	0.384993462493153	-0.0253317367096502	-0.0487747817082535	-0.00192066037193137	0.0340616358983177
20001#1003	Cancer code, self-reported	333846/1024(334870)	Medical conditions	CAT-MUL	-0.0168803	-0.0783913	0.0445263	0.590344	0.0209104426323628	-0.0405148985612009	0.0817746282395599	0.502635392275597	0.0425496797263196	-0.0189457047396021	0.104084069924089	0.175185974877145	-0.039114524420902	-0.100626685404574	0.0223957833435071	0.212636290286183	0.00463767575200731	-0.0568857525907486	0.0659216078374329	0.882313915580412
20001#1004	Cancer code, self-reported	334796/74(334870)	Medical conditions	CAT-MUL	-0.0301905	-0.25899	0.197145	0.795279	0.121817507452222	-0.103334907600139	0.34055469323485	0.281413631082316	-0.202073471295248	-0.43031947928738	0.0265318770103949	0.0829593398596239	0.155491648191122	-0.0730184018982257	0.383732157355057	0.182052575644586	0.0498711874879242	-0.177858934673078	0.274273798533258	0.665376010972233
20001#1005	Cancer code, self-reported	334855/15(334870)	Medical conditions	CAT-MUL	-0.0426084	-0.55717	0.462465	0.869828	-0.0616197590836387	-0.604428494345592	0.436220461331583	0.815250758284109	0.0311714202495179	-0.481349734579614	0.549357299500002	0.905596175901765	0.134204303654777	-0.375995308334216	0.644412046501476	0.606016613433155	0.0275624875484006	-0.486238894381132	0.522969197855166	0.91462386210134
20001#1006	Cancer code, self-reported	334622/248(334870)	Medical conditions	CAT-MUL	0.0371212	-0.0876861	0.16149	0.559228	-0.00108892368638594	-0.126918116831157	0.12232680071732	0.986330795093975	0.0164821728328788	-0.108208397070414	0.141325717589412	0.795694670748662	-0.00849191726128123	-0.133574490862042	0.116585503445434	0.894140109446734	-0.0793258048974997	-0.20538081245301	0.0456484169608813	0.215412309742956
20001#1007	Cancer code, self-reported	334839/31(334870)	Medical conditions	CAT-MUL	-0.0590562	-0.415397	0.293989	0.744111	-0.172924092184979	-0.553846675425482	0.183265810916997	0.356032607727423	-0.251435401969054	-0.6015703531683	0.100937594570269	0.160695915546484	0.132212420833054	-0.219507689896667	0.484745687992346	0.461689126865255	0.0418096041246091	-0.313397204142602	0.389443367895584	0.815485995739303
20001#1008	Cancer code, self-reported	334858/12(334870)	Medical conditions	CAT-MUL	-0.246045	-0.83374	0.337209	0.409724	-0.140553305919171	-0.768359283225052	0.428122534954785	0.642055660548537	0.00432494349977288	-0.552285392289934	0.569154297663996	0.987930315872879	-0.150348025598495	-0.710776069548464	0.411544807419393	0.59912109325053	-0.511615843073027	-1.1325388421364	0.0746823768326027	0.0953997022986243
20001#1010	Cancer code, self-reported	334858/12(334870)	Medical conditions	CAT-MUL	-0.374753	-0.970371	0.202657	0.209859	-0.0212080274940619	-0.622331659939517	0.533079721485597	0.942117222987612	-0.00919150458716751	-0.580161400873918	0.565520221798109	0.974954875054782	-0.124658156268486	-0.694021825293302	0.442829745730428	0.667217104220371	0.175967203369441	-0.396293504651396	0.72978650371403	0.538882153468988
20001#1011	Cancer code, self-reported	334758/112(334870)	Medical conditions	CAT-MUL	0.115044	-0.069566	0.298774	0.220825	0.134569422341761	-0.0478302613054676	0.312688570330597	0.143093329159023	-0.147479144015087	-0.332335619786707	0.0377076173303794	0.118230118641989	0.134162860912663	-0.0513646843040739	0.319540752930377	0.156207560164008	-0.0626841187136004	-0.250408055769778	0.122889238442911	0.510323355606867
20001#1012	Cancer code, self-reported	334857/13(334870)	Medical conditions	CAT-MUL	0.463803	-0.054666	0.972828	0.0757008	-0.206126209224988	-0.821199716659159	0.34862201225327	0.485845843224573	0.202893816422023	-0.335737122425738	0.747446015241504	0.462468133913218	0.285242074433822	-0.261834313187037	0.836879966896201	0.308436169862499	0.0397471913541616	-0.529534410742262	0.591614629587692	0.889337092413117
20001#1015	Cancer code, self-reported	334805/65(334870)	Medical conditions	CAT-MUL	0.210678	-0.0305317	0.450242	0.0858315	-0.0531837899338601	-0.304550682298076	0.188286430117549	0.671797374086543	0.00341901637205884	-0.239970295835983	0.247056179098847	0.978045789328191	0.028109317602269	-0.215038918856732	0.271503351091371	0.820838881530693	-0.0591978716602926	-0.305454961385387	0.183126535294055	0.63474095703628
20001#1016	Cancer code, self-reported	334856/14(334870)	Medical conditions	CAT-MUL	0.156961	-0.368476	0.673008	0.554418	-0.283407821795416	-0.886053480877247	0.259755872925973	0.328369480629687	-0.101512547747653	-0.630373903349282	0.424509137139907	0.705739164602947	-0.171762687488657	-0.703326460663189	0.359930899005014	0.525777833184913	-0.429550431619556	-0.992585567680531	0.111660694336364	0.126658986133138
20001#1017	Cancer code, self-reported	334725/145(334870)	Medical conditions	CAT-MUL	0.0450406	-0.117913	0.207222	0.587101	-0.0149206392116017	-0.180647014558087	0.146671687706634	0.858083563596675	0.119942411566508	-0.0437467853245368	0.283958889071269	0.151351900594441	0.0576789064242657	-0.105602857480044	0.220961837340788	0.488716728420374	0.160792767446489	-0.000482845265178732	0.320553699506687	0.0495779162139855
20001#1018	Cancer code, self-reported	334747/123(334870)	Medical conditions	CAT-MUL	-0.0370641	-0.21433	0.139344	0.681205	-0.06016261440231	-0.242161784195972	0.116637795052439	0.510647047348745	-0.0565848764304602	-0.233552458763334	0.120778003306764	0.531310844478042	0.0369176691170471	-0.140138348661755	0.213917791439906	0.682729932718972	0.0875666671690723	-0.0888395769634761	0.262091663683273	0.327950685481252
20001#1019	Cancer code, self-reported	334717/153(334870)	Medical conditions	CAT-MUL	0.0247288	-0.13416	0.182887	0.7598	0.00476307300050085	-0.155724776118143	0.161416752000016	0.953023273443787	0.0990291090600856	-0.0594542106265914	0.257782695674253	0.221073964583534	0.0637171593652166	-0.0952284977216863	0.222567815753042	0.431912270044472	0.118701880345866	-0.0389361017263075	0.274950338789871	0.138175582571682
20001#1020	Cancer code, self-reported	334387/483(334870)	Medical conditions	CAT-MUL	0.0988124	0.00979693	0.187635	0.0294004	0.00145232432156194	-0.0884686725349837	0.0901501282302365	0.974568439327359	0.0110186521022371	-0.0785045012161808	0.100618792179313	0.809450913954471	0.0644368267500478	-0.0248585965222816	0.153723352023083	0.157238112755443	-0.0283694992166018	-0.11822255774902	0.0609734620173989	0.534853295887191
20001#1021	Cancer code, self-reported	334822/48(334870)	Medical conditions	CAT-MUL	-0.227366	-0.514952	0.0573955	0.119364	0.303960951970229	0.0327524525570553	0.568083676158373	0.0257503814943727	-0.190846590185335	-0.47177671704783	0.0915124817734417	0.184218764372506	-0.0885783082092307	-0.372865753038262	0.195522152981732	0.541277866002852	0.0691987318657011	-0.215618798738257	0.349300929315584	0.630972697256355
20001#1022	Cancer code, self-reported	333768/1102(334870)	Medical conditions	CAT-MUL	0.0279114	-0.0313597	0.0870835	0.355616	-0.010338564431849	-0.0700237513356011	0.0488011583285446	0.733032972608006	-0.00102721642461007	-0.0602787673038579	0.0582672049311662	0.972903392118909	0.0170823551081742	-0.0421963609855384	0.0763583167811347	0.572194884954901	-0.0205334456778388	-0.079932443087114	0.0386403626252122	0.497240503552587
20001#1023	Cancer code, self-reported	334625/245(334870)	Medical conditions	CAT-MUL	0.00517492	-0.120197	0.130091	0.935403	0.00345774010474105	-0.123042343972101	0.127537390400456	0.956845100236844	-0.0310006481225133	-0.156217479379712	0.0944028229125027	0.627760706036715	-0.0815405744256598	-0.207074733836203	0.043995286575367	0.202982612481362	0.0322772865407404	-0.0932948388955825	0.156878973850152	0.613007631982894
20001#1024	Cancer code, self-reported	334753/117(334870)	Medical conditions	CAT-MUL	-0.129838	-0.312872	0.0520964	0.163145	-0.00501148663904359	-0.189257533025425	0.17413769831779	0.956851218034772	-0.118523106881222	-0.299593091574911	0.0629577624046885	0.200033256310696	0.0799852256634191	-0.101245287947452	0.261257412888132	0.387074005516528	0.0553094045385717	-0.126131826947593	0.234715626312662	0.547892391256533
20001#1025	Cancer code, self-reported	334848/22(334870)	Medical conditions	CAT-MUL	0.317525	-0.0973987	0.728516	0.131528	-0.251860236609045	-0.717591869237634	0.176815518270612	0.267171725088775	0.362067789845881	-0.0568142873371792	0.785948770252898	0.0922848470168444	0.293671080221934	-0.125863967367963	0.712307470958884	0.169657889206392	-0.0731315435614322	-0.503583969186076	0.345653499923257	0.735397588355727
20001#1026	Cancer code, self-reported	334813/57(334870)	Medical conditions	CAT-MUL	-0.0355164	-0.295863	0.223148	0.788489	0.062897235567522	-0.198173770140691	0.314261894077459	0.629828325217129	0.041452419783837	-0.218746608410753	0.302542252667449	0.755261463633924	0.0565286871586847	-0.203774350070209	0.316571363548765	0.670246862982882	0.0248798784938536	-0.23699533263295	0.282632905788189	0.851069710237501
20001#1027	Cancer code, self-reported	334822/48(334870)	Medical conditions	CAT-MUL	-0.0842526	-0.370161	0.199375	0.561954	0.0946356147254895	-0.18920201352219	0.368007445445305	0.504703319195557	0.0429198134899315	-0.238983510540434	0.325694602010662	0.76571668285547	-0.0652351773659414	-0.349274005642494	0.218892724787994	0.652644945438478	-0.12403584893373	-0.413490351811027	0.160204635299548	0.396490386033476
20001#1028	Cancer code, self-reported	334825/45(334870)	Medical conditions	CAT-MUL	0.0582221	-0.233643	0.347876	0.694679	0.0778578762084783	-0.214226373305652	0.358364590044256	0.593222924034885	-0.0577929593110192	-0.350441672970535	0.235587831309612	0.699054255783779	-0.0656906405770904	-0.358157098542719	0.226974733835011	0.659844992765934	-0.232759054830733	-0.534508665386941	0.0629885328361074	0.126650258132482
20001#1030	Cancer code, self-reported	334768/102(334870)	Medical conditions	CAT-MUL	-0.153312	-0.34986	0.0420303	0.125136	0.0382967728547037	-0.157494383760635	0.228513196943526	0.69707051417356	-0.0225997573021883	-0.217047373750175	0.172167102613839	0.819948081825832	-0.0865652365113539	-0.281077841710081	0.107885823466265	0.382988504731957	-0.0641862251677791	-0.261031483220333	0.130292131934636	0.520166620617406
20001#1031	Cancer code, self-reported	334847/23(334870)	Medical conditions	CAT-MUL	0.0693774	-0.345013	0.479379	0.741407	0.0397048741537418	-0.3756759432534	0.431067751508147	0.846332797216754	0.48133594718271	0.0687498685461469	0.895953151905758	0.0225346625590528	-0.145289848236429	-0.554826341963651	0.262555131622657	0.485835493220253	0.0292516242980435	-0.384285059020745	0.433846495087513	0.888422921904684
20001#1032	Cancer code, self-reported	334716/154(334870)	Medical conditions	CAT-MUL	0.184467	0.026916	0.341313	0.0214462	0.0320220481186046	-0.126945370128977	0.187291543089494	0.689369591177304	-0.109470094997533	-0.267145394295995	0.0484281100796414	0.173888865560347	-0.00090406224496553	-0.158991025300998	0.157233344698851	0.99105843798726	0.0537962529972483	-0.103995754293035	0.210078205675639	0.501902924348183
20001#1033	Cancer code, self-reported	334839/31(334870)	Medical conditions	CAT-MUL	0.10965	-0.244892	0.460888	0.542441	-0.217907310145127	-0.605610531068629	0.143144552615408	0.252335720776073	-0.0366003910961195	-0.388369573397934	0.316356559046855	0.838669357505902	0.387560505018152	0.0337982272016425	0.741161567043798	0.0316762344180738	0.0500821357877073	-0.304328592010849	0.397602401118971	0.779589703770732
20001#1034	Cancer code, self-reported	334434/436(334870)	Medical conditions	CAT-MUL	-0.0319067	-0.126061	0.0620052	0.506017	0.0348093361573987	-0.0590242467194722	0.127360046377768	0.464010725639238	0.0360441252430457	-0.0581386683282296	0.13033478352312	0.453458242152059	0.0537975465247294	-0.0403159566487956	0.147900739890415	0.262529089077969	-0.0579873313620512	-0.152689347865001	0.0361364732750586	0.228649521153865
20001#1035	Cancer code, self-reported	334076/794(334870)	Medical conditions	CAT-MUL	0.0419662	-0.0277366	0.111544	0.237557	0.00339610514680708	-0.066688576607701	0.0727291387740779	0.92391881123099	0.00744072884038755	-0.0622755755881477	0.0772176339476767	0.834373929926615	-0.00990368381632438	-0.0798581819249155	0.0600389626144729	0.781393610644595	0.0216907024114921	-0.0482317726124437	0.0913054038005208	0.54228606155345
20001#1036	Cancer code, self-reported	334849/21(334870)	Medical conditions	CAT-MUL	0.0692016	-0.363162	0.498952	0.752754	-0.100168508710376	-0.558062231389238	0.323626298485274	0.654368178952971	0.232330793672762	-0.194932260775684	0.663726173307346	0.288292867940525	-0.070961560409048	-0.499722159361066	0.355168206426927	0.74474533891303	0.0337578829669287	-0.393525072883912	0.451721339823699	0.875459044420321
20001#1037	Cancer code, self-reported	334840/30(334870)	Medical conditions	CAT-MUL	0.0438646	-0.320726	0.405038	0.812698	0.113279691931951	-0.24576483890841	0.456033601371938	0.525582247389539	0.196025535757368	-0.163654737335643	0.55817335707657	0.286995805174088	-0.104570566283328	-0.469100118482185	0.25932836582283	0.573529233505685	-0.27593745451489	-0.653256916974365	0.091243480413358	0.145957451048741
20001#1039	Cancer code, self-reported	334312/558(334870)	Medical conditions	CAT-MUL	-0.0524198	-0.13592	0.0308758	0.217968	-0.0326243313316596	-0.117180026896719	0.050815363611848	0.446428955878995	-0.0429940721153921	-0.12599978654344	0.0400867012854273	0.310228899178521	-0.0492007399169576	-0.132322555497954	0.0339075654043948	0.245955646499247	-0.0459578840676845	-0.129678134899012	0.0373140578116343	0.28065519678992
20001#1040	Cancer code, self-reported	334039/831(334870)	Medical conditions	CAT-MUL	0.0150406	-0.0533048	0.083255	0.665926	0.0175437507848967	-0.0509805938053149	0.0853751886747996	0.613973497156966	-0.00375438495524792	-0.0719583766643562	0.0645015035239908	0.914115133387182	-0.0490881537982523	-0.11751112020309	0.0193366649902868	0.159688258466068	0.0793116258130765	0.0113912774984827	0.146973250329237	0.0218401701862111
20001#1041	Cancer code, self-reported	333549/1321(334870)	Medical conditions	CAT-MUL	0.024683	-0.0295256	0.0788054	0.37177	-0.0373456680575884	-0.0923541565151337	0.0171872488374947	0.181377455005768	-0.0317474559645441	-0.0858939965697201	0.0224211591435788	0.250574357922108	0.0139741409114001	-0.0402094758686702	0.0681490649535943	0.613187601501464	-0.0148083264568933	-0.0691804683258495	0.0393878650549664	0.592872706097255
20001#1042	Cancer code, self-reported	334848/22(334870)	Medical conditions	CAT-MUL	0.522853	0.110301	0.93442	0.0127773	-0.640936934312754	-1.19021328403426	-0.155079435661855	0.0145743275264913	0.210361703433412	-0.21018972907888	0.632297855840924	0.327525542241905	0.0285950440985643	-0.384446080993444	0.442938196239594	0.89225182574104	0.127979145390624	-0.297086020101166	0.544979696934125	0.550811029576207
20001#1043	Cancer code, self-reported	334820/50(334870)	Medical conditions	CAT-MUL	0.130769	-0.145029	0.404032	0.350397	0.0979834414014296	-0.179580515212042	0.3655730267549	0.480257984755667	0.0355323538478506	-0.241121923424053	0.313200336673154	0.801617408326748	0.00542275173472355	-0.272334728078712	0.282894254827757	0.969457112005768	0.049707565015333	-0.229273269576846	0.323965055396428	0.724581581012331
20001#1044	Cancer code, self-reported	332446/2424(334870)	Medical conditions	CAT-MUL	-0.00649977	-0.0470358	0.0339948	0.753187	-0.00964850115405856	-0.0503418185950464	0.0308024354240068	0.641123928903001	0.0149280145689605	-0.0257238448704934	0.0555979361885804	0.471779450693905	0.0357318025163669	-0.00486199670578558	0.0763286289059037	0.0844935738611896	-0.0263191901453022	-0.0670124609338477	0.0142700301291615	0.204332594170625
20001#1045	Cancer code, self-reported	334263/607(334870)	Medical conditions	CAT-MUL	0.0156728	-0.0639888	0.0951635	0.699475	0.0796029069025701	0.000866587530145172	0.157494971906684	0.046310993348309	0.00141467611104951	-0.0782912973719752	0.0811739828380371	0.972258767406303	0.0539076260730513	-0.0259078419453711	0.133713063264309	0.185545651011077	-0.0370924387269328	-0.11732329752866	0.0427326479635097	0.363633664021403
20001#1046	Cancer code, self-reported	334845/25(334870)	Medical conditions	CAT-MUL	0.121346	-0.270273	0.509606	0.541606	0.234796793271008	-0.148079379096511	0.603960111011334	0.219145729794061	-0.346537970235118	-0.732435682461021	0.0403672494021228	0.07864580626774	-0.0985932651231666	-0.492779451648753	0.294488671141706	0.623397735488318	-0.263027170765107	-0.677353936951482	0.138992426407209	0.206261089409989
20001#1047	Cancer code, self-reported	334779/91(334870)	Medical conditions	CAT-MUL	-0.0555065	-0.261714	0.149593	0.596785	0.00064533712757701	-0.208406895070285	0.203250591258958	0.995091509328469	-0.165363344160807	-0.370504417134262	0.0403283342571366	0.114610161714893	-0.0766114554036785	-0.282692577276906	0.129502438133159	0.466263760372858	-0.0901100944977345	-0.298815963668999	0.115584052691438	0.393902226351992
20001#1048	Cancer code, self-reported	334719/151(334870)	Medical conditions	CAT-MUL	-0.0289705	-0.189512	0.130874	0.722989	0.00947595415451821	-0.152069559281833	0.167128540689405	0.907299079328602	0.119607119930647	-0.0402840888993282	0.279765138333315	0.14293322138885	-0.0543512368780005	-0.214366970172794	0.105637329260312	0.505544120389547	-0.00691244797673671	-0.1676013785554	0.152319595901858	0.932493606518768
20001#1050	Cancer code, self-reported	334753/117(334870)	Medical conditions	CAT-MUL	0.136857	-0.0442312	0.316935	0.137423	-0.0155859762905232	-0.20077938265246	0.164461253869904	0.867038238804241	-0.175994542617769	-0.356796780025786	0.00511208148654157	0.0566062046122745	-0.131569371928187	-0.312973250579828	0.0498466528508644	0.155162243063325	0.0353081778683398	-0.146384591321426	0.214985571925857	0.701671612143817
20001#1051	Cancer code, self-reported	334855/15(334870)	Medical conditions	CAT-MUL	0.291645	-0.225038	0.80771	0.267967	-0.183925127892099	-0.743485441133008	0.323052579882441	0.495844690420365	0.0208682556680344	-0.485890902172074	0.529141455801869	0.935694943779804	-0.318154773740018	-0.815015249199495	0.184045433139111	0.211438853095895	0.10151213710033	-0.418149361732251	0.604436375886034	0.696893938119124
20001#1052	Cancer code, self-reported	334566/304(334870)	Medical conditions	CAT-MUL	-0.0718614	-0.184809	0.0407218	0.21165	0.00408955872050538	-0.109320583781154	0.115554366848734	0.943150209248122	0.0261127199361317	-0.0866698804776037	0.139026882704818	0.650166134220003	-0.00596748935271692	-0.118545937854712	0.106583883466597	0.917243709172399	-0.00779847047225165	-0.120975109518589	0.104588827425488	0.892191249396627
20001#1053	Cancer code, self-reported	334240/630(334870)	Medical conditions	CAT-MUL	-0.0235694	-0.102027	0.0547176	0.555564	-0.00144937052619873	-0.0801811784701037	0.0763382345150631	0.971039531438321	-0.047307161531578	-0.125539246532899	0.0309923295984686	0.236138348923987	0.0304289086874281	-0.0479165760014635	0.108768216893835	0.446492116200841	0.0106204289182822	-0.067673776777979	0.0885320973125616	0.78983477353823
20001#1055	Cancer code, self-reported	334658/212(334870)	Medical conditions	CAT-MUL	-0.00538536	-0.14036	0.129051	0.937542	0.0243801971456105	-0.110951067075671	0.157018218535455	0.721235982329658	-0.0935969481711513	-0.228254886811675	0.0412362661790392	0.173374627460081	-0.0821311836250681	-0.217459639360385	0.0531674165349482	0.234185409210698	-0.0975041857986374	-0.234065975487117	0.0378202195069458	0.159753547740782
20001#1056	Cancer code, self-reported	334792/78(334870)	Medical conditions	CAT-MUL	-0.180229	-0.404861	0.0428003	0.114515	-0.0498691901769989	-0.279309459582305	0.171275226361705	0.663993722946533	0.0405815248129465	-0.18169959727928	0.263142324097914	0.720638564305108	0.0210054688814118	-0.201306370245915	0.24308481262368	0.853000271057898	-0.0483759826205604	-0.273815491091579	0.173876356228974	0.671807840661738
20001#1058	Cancer code, self-reported	334839/31(334870)	Medical conditions	CAT-MUL	-0.0417076	-0.396819	0.310302	0.817091	-0.135601221483692	-0.512401154727133	0.218351878048719	0.46542710429391	-0.231271671641833	-0.581427820475662	0.119787309928268	0.195973732093473	0.0103586674136849	-0.345101611532628	0.365129707899575	0.954393293670414	-0.0608303643568485	-0.422328361618961	0.292199588592751	0.738475428208176
20001#1059	Cancer code, self-reported	332226/2644(334870)	Medical conditions	CAT-MUL	-0.00103282	-0.0393839	0.0372772	0.957882	-0.0256209904317097	-0.0643114607770819	0.0128369161237204	0.192964017455182	-0.00374419459204139	-0.0420493222939922	0.0345755587110395	0.848099565726716	-0.0121263380094794	-0.0504759984172331	0.0262214703133815	0.535411291397941	-0.0197576526652142	-0.0581834583454703	0.0185768039785286	0.312985682492561
20001#1060	Cancer code, self-reported	334375/495(334870)	Medical conditions	CAT-MUL	0.0152241	-0.0732464	0.103483	0.735604	0.0670206208084098	-0.0204143132548756	0.153372350538491	0.130529469633	0.0508489132107218	-0.0375367639197142	0.139312183915568	0.259700514181649	-0.0285057471741369	-0.116767843322203	0.0597297794194357	0.526665489022913	-0.0805963214492825	-0.169745408385564	0.00805636575011687	0.0755764897595149
20001#1061	Cancer code, self-reported	331733/3137(334870)	Medical conditions	CAT-MUL	-0.0300574	-0.0653478	0.00519668	0.0948804	0.0105019848780948	-0.0247633203148478	0.0455825066639455	0.558393790341097	-0.00504913278675215	-0.0402888568465286	0.0302022946068043	0.7788812211624	0.0216065492948148	-0.0136362538798733	0.0568492160080178	0.229512400102557	0.0273139948124569	-0.00783956036852699	0.0623933746841688	0.127384665160613
20001#1062	Cancer code, self-reported	334463/407(334870)	Medical conditions	CAT-MUL	-0.0253025	-0.12283	0.0719439	0.610588	-0.00268105230830816	-0.100883739115165	0.0940695117301047	0.956997742614609	0.0652822349336438	-0.0321512396901929	0.162821839885822	0.189349676613162	0.0208262524242276	-0.0764852246687966	0.118142222041745	0.674882921522588	0.0797620760795152	-0.0169276464444677	0.175868702788857	0.104845826627299
20001#1063	Cancer code, self-reported	334774/96(334870)	Medical conditions	CAT-MUL	-0.0401834	-0.241017	0.159525	0.694116	0.210232370040758	0.0162439776692397	0.399769839163766	0.03149619941936	-0.0857551645608356	-0.285426266414804	0.114412783720501	0.400491478469169	0.00991461311455393	-0.190938272396279	0.210653436686364	0.92290292355963	-0.0366780506337953	-0.238826974453387	0.162929466511097	0.72039370660601
20001#1065	Cancer code, self-reported	334566/304(334870)	Medical conditions	CAT-MUL	-0.00524646	-0.118068	0.107192	0.927255	0.0838220371995606	-0.0275098492965892	0.19340793396541	0.136805233846737	0.0390070296080291	-0.0735589022392363	0.151712007086295	0.497284925922145	0.0529950417358401	-0.0597837792380204	0.165757700822955	0.357015332078129	-0.111927638244556	-0.225989654988447	0.00129483708405227	0.0535420789855553
20001#1066	Cancer code, self-reported	334856/14(334870)	Medical conditions	CAT-MUL	0.00349256	-0.523921	0.524075	0.989561	0.134202795738232	-0.401763679645586	0.636073870471025	0.609902788829961	0.0627356161441591	-0.458406988702898	0.589016133060476	0.814264967650846	-0.0223896316052424	-0.543126047456873	0.503881569473627	0.933172639846896	0.109812869703174	-0.416981300704191	0.619183732551831	0.677369548497918
20001#1067	Cancer code, self-reported	334852/18(334870)	Medical conditions	CAT-MUL	0.172552	-0.287722	0.627354	0.459575	0.11946990221884	-0.345804222409677	0.555390711935675	0.601343268387394	-0.655504214477681	-1.1147246667676	-0.196548921583269	0.00505646065978838	0.00790609187385735	-0.45613548559485	0.472550245297931	0.97338020892073	0.0551255097285695	-0.406811422033133	0.50565003132639	0.812574020337004
20001#1068	Cancer code, self-reported	334689/181(334870)	Medical conditions	CAT-MUL	-0.060371	-0.206488	0.0851013	0.417018	-0.100496234370938	-0.252109039189184	0.0472952595842687	0.188007257847082	0.02137096459576	-0.124334430664598	0.167277200135164	0.773901456231758	-0.00421364764523438	-0.150327945756256	0.141890760473567	0.954924256325397	0.0249727255458987	-0.121275426841278	0.169965416406396	0.736757559744063
20001#1070	Cancer code, self-reported	334791/79(334870)	Medical conditions	CAT-MUL	0.11679	-0.103694	0.335719	0.297431	-0.113031211636858	-0.344467354415432	0.109617641204103	0.328533626037856	0.144705575146655	-0.0760657447782921	0.366121663454327	0.199555887857926	0.136656593780803	-0.0852413004708251	0.358532991623442	0.227365366118292	-0.0941045976610495	-0.318077567677376	0.126354453131751	0.406415827983489
20001#1071	Cancer code, self-reported	334843/27(334870)	Medical conditions	CAT-MUL	-0.0289883	-0.407826	0.345998	0.880171	-0.0577765101468369	-0.457124103065814	0.317464015000057	0.769161649397141	0.13576897940371	-0.238501596016857	0.512400613548671	0.478433576420662	0.0557870671970403	-0.326791039240733	0.439004432186336	0.775198693991773	0.0212363711018505	-0.360317174537113	0.395031847131784	0.912172313472652
20001#1072	Cancer code, self-reported	333707/1163(334870)	Medical conditions	CAT-MUL	0.0415577	-0.0169043	0.0999548	0.163303	0.0114396388009893	-0.0467421669041957	0.0691318414043794	0.69873070860771	0.0225316159977458	-0.0356753838194029	0.0807843560687635	0.448204285340235	0.0246373040912249	-0.0332617607813446	0.082539161601816	0.404275728756438	0.0389502283300879	-0.0193475083000521	0.0970585910213098	0.189626612423013
20001#1073	Cancer code, self-reported	334396/474(334870)	Medical conditions	CAT-MUL	0.0159651	-0.0740022	0.105764	0.727736	-0.044629863973447	-0.136537487372442	0.0459532201592195	0.337624748581969	-0.0380285192211891	-0.128495610694604	0.0525296689884274	0.410232260674772	-0.0132400385182304	-0.103385828437062	0.0768894485226156	0.773424508482893	-0.0169126675543786	-0.107650220927858	0.0732929911393021	0.714058239978335
20001#1074	Cancer code, self-reported	334847/23(334870)	Medical conditions	CAT-MUL	-0.172841	-0.586167	0.234899	0.408853	0.139394224543307	-0.272156100657616	0.529495764775249	0.493851923266137	0.0723588125132764	-0.334296540766656	0.481368288645125	0.727949511690283	-0.146341829112641	-0.557080770767809	0.26455093770896	0.484892170082113	0.229261891307238	-0.17621250856459	0.625117254350695	0.261882169238198
20001#1077	Cancer code, self-reported	334841/29(334870)	Medical conditions	CAT-MUL	0.199816	-0.165388	0.564275	0.282837	0.120679485738691	-0.24286703723758	0.467505763914608	0.503906038126961	-0.346041679223131	-0.70452030990033	0.0149553320980769	0.0594050381785768	0.187800982007515	-0.177225495319115	0.552303994826838	0.312737109968793	0.0371542761325338	-0.330141623075234	0.396800520415005	0.841080635443875
20001#1078	Cancer code, self-reported	334844/26(334870)	Medical conditions	CAT-MUL	0.224556	-0.159883	0.60786	0.251292	-0.0150653964031978	-0.417569104383739	0.364306028244002	0.939560621442799	-0.197905410065965	-0.579809488136764	0.186231771750149	0.311127021779457	0.127839446269786	-0.264463120092626	0.521641037842612	0.523665111820881	0.0438168294043126	-0.34730450303681	0.426318843324982	0.824182119193474
20001#1079	Cancer code, self-reported	334859/11(334870)	Medical conditions	CAT-MUL	0.0668096	-0.553358	0.666622	0.83	0.0211561737004179	-0.619758946396255	0.613542678449601	0.945914141840276	0.469718773101329	-0.0955243834527655	1.04829772707079	0.10549643337488	-0.183510477018885	-0.796855554692215	0.423328088835947	0.55384693326512	0.199558320870579	-0.400373515277778	0.787005270602119	0.508643703344692
20001#1085	Cancer code, self-reported	334856/14(334870)	Medical conditions	CAT-MUL	0.194578	-0.336361	0.729517	0.473646	0.124347656215956	-0.42053002577339	0.633384400737494	0.641231813512438	0.180530089114427	-0.344641316565632	0.71298536667874	0.503047624307724	0.0995253309749751	-0.420652973067782	0.620803412475146	0.707846374607661	-0.0577206964258603	-0.594040659102458	0.457228757619256	0.829345639345238
20001#99999	Cancer code, self-reported	334504/366(334870)	Medical conditions	CAT-MUL	-0.00839544	-0.111297	0.0941721	0.872747	-0.0164074157725489	-0.120374104205692	0.0859243716183063	0.75515483000806	-0.0283790962428233	-0.130899761698293	0.0742656182760622	0.587667920803321	0.0410320696729112	-0.0617614499444493	0.143841823690934	0.434035543897156	0.0470354403024763	-0.0553761003198913	0.148812162131947	0.366513963305861
20004#1069	Operation code	334191/679(334870)	Operations	CAT-MUL	-0.0343674	-0.1099	0.0410045	0.371994					-0.0148104838925037	-0.0900673056605298	0.0605047521727325	0.699813856477156	0.0243741812105333	-0.05102138687989	0.0997611170738835	0.526298572718336	0.0505487720891208	-0.0246387510770883	0.125402681478127	0.186614868395069
20004#1070	Operation code	331397/3473(334870)	Operations	CAT-MUL	0.0205226	-0.0131349	0.0541513	0.231844					-0.00131329831360316	-0.0350119318178835	0.0323966750118701	0.939122981131434	0.0246693073837258	-0.00904607536234864	0.0583834431827612	0.151529920300975	-0.025825204646639	-0.0596092051214926	0.00788802931651253	0.133654024279206
20004#1071	Operation code	334634/236(334870)	Operations	CAT-MUL	-0.0219305	-0.149979	0.105644	0.73664					0.00152620548216368	-0.126288565601064	0.129476489420225	0.981338049086733	-0.0520856894771263	-0.17990975133088	0.075702711101173	0.424428710893287	-0.0500542718914648	-0.178893853884916	0.0777183586213867	0.444463537280578
20004#1095	Operation code	332387/2483(334870)	Operations	CAT-MUL	0.00311983	-0.0367658	0.0429628	0.878089					0.0133161845265903	-0.026663841114561	0.0533135378696934	0.513966440050013	0.0117011225185807	-0.028332315281529	0.0517299506218991	0.566708752995617	0.00666215221147065	-0.0333268564455821	0.0465557856405608	0.743724398074664
20004#1096	Operation code	334239/631(334870)	Operations	CAT-MUL	0.0181516	-0.0601949	0.096312	0.649368					0.0288681846276648	-0.0494320995962198	0.107232240158577	0.470093360091367	0.0316131697570287	-0.0468981083772072	0.110110847426013	0.429953452816114	0.0417850253264659	-0.036429670898386	0.119633743695483	0.293912014977103
20004#1097	Operation code	334702/168(334870)	Operations	CAT-MUL	-0.011585	-0.163225	0.139453	0.880734					-0.0388559759172626	-0.190254427498957	0.112658030038707	0.615076511737492	-0.0426360257808136	-0.193753512345646	0.108379334666807	0.580144008498963	-0.104597034066371	-0.258086548219254	0.047350410748499	0.179424770640812
20004#1098	Operation code	334844/26(334870)	Operations	CAT-MUL	0.13942	-0.243354	0.51873	0.473208					-0.000149550634460302	-0.385301244359525	0.385837956623867	0.999393332728514	0.0970068468829131	-0.288585210310311	0.481936714853355	0.621659905415896	0.0378172224274702	-0.347028603726648	0.414683228487516	0.845551848888909
20004#1099	Operation code	334379/491(334870)	Operations	CAT-MUL	-0.0820663	-0.171058	0.00669843	0.0703309					-0.0722898441411963	-0.16087926248798	0.0163910576765109	0.109923814597313	-0.0157335767385817	-0.104635293604549	0.0731472182471671	0.728658008230768	0.00201809613702096	-0.0867356369827476	0.0902696898821376	0.964351036947969
20004#1100	Operation code	334549/321(334870)	Operations	CAT-MUL	0.00278428	-0.106779	0.112034	0.960218					-0.0490145323696863	-0.158504364172168	0.0605811267328384	0.380489998819392	0.0484459802860073	-0.0613468868456591	0.158220499782446	0.387087571565839	0.00833752349648201	-0.101478721523482	0.117406188001257	0.881298937855024
20004#1101	Operation code	334775/95(334870)	Operations	CAT-MUL	-0.222693	-0.426581	-0.0200766	0.0317484					-0.0378593572294499	-0.238679272555998	0.16334605310598	0.712020721447356	-0.115030753646864	-0.316927382744666	0.0867548521926544	0.263997309142691	0.189105041053827	-0.0104712375010959	0.386443202536933	0.0617711333415954
20004#1102	Operation code	334675/195(334870)	Operations	CAT-MUL	-0.0154536	-0.156679	0.125165	0.829817					-0.0332123709272853	-0.174143048330459	0.107958907759688	0.644432609696439	0.0839532837374327	-0.0573220966073652	0.22520976835617	0.244101643984658	-0.0403387166115197	-0.182407512238613	0.100357818815132	0.575979286241893
20004#1103	Operation code	334844/26(334870)	Operations	CAT-MUL	-0.0100043	-0.403746	0.377094	0.959923					0.0638934352044101	-0.325519851578681	0.455767036440035	0.748394911670116	0.0547924218794408	-0.327592472556488	0.438018337505403	0.778929916905387	0.163135790268719	-0.227351391996148	0.546465311200773	0.408308335008563
20004#1104	Operation code	334624/246(334870)	Operations	CAT-MUL	-0.00313229	-0.128834	0.122165	0.960984					0.00750289844989242	-0.117885398747856	0.133075330540599	0.906706398952604	0.154192250991239	0.0288499968471634	0.279476917607575	0.0158816408114867	-0.115648724373669	-0.24299055029778	0.0105501671174712	0.0737530621716419
20004#1105	Operation code	334676/194(334870)	Operations	CAT-MUL	0.0501207	-0.0909102	0.19063	0.485266					-0.0687455356401913	-0.209931154624077	0.072602687314628	0.340179085232033	0.153283110545241	0.0119071116932586	0.294650918411068	0.0335765740032406	-0.0905038834138519	-0.233445529908745	0.0511072117940406	0.21243160910272
20004#1106	Operation code	334675/195(334870)	Operations	CAT-MUL	0.00340566	-0.137654	0.143902	0.962182					0.0504399982360786	-0.0899016100432561	0.190989511047318	0.481491055718734	0.0418000287512389	-0.0985477690887281	0.182117111623935	0.559355223879298	0.0704006727644654	-0.0697084860769484	0.209328124461327	0.32262163474848
20004#1107	Operation code	334812/58(334870)	Operations	CAT-MUL	-0.134182	-0.394602	0.124396	0.310753					0.260233057149691	0.00125513718408904	0.519709070491796	0.0491144739009697	0.0641453246338006	-0.194251842074406	0.32237823706907	0.626439834837657	0.0369842628191547	-0.22163744363393	0.291374173297212	0.777432661418577
20004#1108	Operation code	334472/398(334870)	Operations	CAT-MUL	0.130613	0.032813	0.228153	0.00876466					0.024162133846832	-0.0743678999490108	0.12276116190708	0.63089129236474	0.0984454701105093	-0.000169375688941304	0.197053710948185	0.0503840226705197	0.0565671937422358	-0.0416043008150649	0.154157974405515	0.257314654169027
20004#1109	Operation code	334576/294(334870)	Operations	CAT-MUL	0.066689	-0.0474856	0.180516	0.251552					0.0161546956744899	-0.0985175252323675	0.130953254011844	0.782574772153037	-0.014322846897531	-0.129010172945415	0.100363067472174	0.8066301888309	-0.0145143976294233	-0.12972322998619	0.0998045990076127	0.804215566763025
20004#1110	Operation code	334792/78(334870)	Operations	CAT-MUL	0.207623	-0.0134455	0.427437	0.0648699					0.0130207185525086	-0.209563023776349	0.236198604882062	0.908844729953483	-0.0633430619959123	-0.285945528928991	0.15904813518527	0.576845971440759	-0.0372756433365478	-0.262749860422645	0.185087563201528	0.744162628957793
20004#1118	Operation code	334619/251(334870)	Operations	CAT-MUL	0.000666044	-0.123521	0.12441	0.991598					0.023542119532478	-0.100058179349651	0.147317812420708	0.709110222546404	0.00497085284772238	-0.1188779444365	0.128770725623057	0.937284821109511	0.0164019122787305	-0.108015505764247	0.139846244239188	0.795313356743063
20004#1127	Operation code	329506/5364(334870)	Operations	CAT-MUL	0.0166132	-0.0104178	0.043624	0.22818					-0.00922382829407149	-0.0362476090565355	0.0178058162578161	0.503547981697967	-0.0348551431447604	-0.0618984278504855	-0.00781443354113541	0.0115274776662817	-0.0147016501065933	-0.0417660758640349	0.012319015116698	0.286626392517656
20004#1128	Operation code	323291/11579(334870)	Operations	CAT-MUL	0.0122473	-0.00642817	0.0309139	0.198563					0.0162007650265907	-0.00247238332011523	0.0348770581753168	0.0890680540115037	0.0280721748423233	0.00938622159012891	0.0467582302885731	0.00323469596733407	0.0109333471042132	-0.00771050901122832	0.029558371386883	0.250152197021195
20004#1129	Operation code	332894/1976(334870)	Operations	CAT-MUL	0.0292691	-0.0149582	0.0734417	0.194321					0.0118542421034853	-0.0324270580521135	0.0561542442205085	0.599872635287495	0.0300217377214255	-0.0142575198532937	0.0742972764442461	0.183866173466482	-0.0282721008440189	-0.0727165885728129	0.0160499493069026	0.211840490760256
20004#1130	Operation code	332780/2090(334870)	Operations	CAT-MUL	0.00417194	-0.0388928	0.0471834	0.849315					-0.0387226849816281	-0.081753222096043	0.00432543998394907	0.07783368857682	0.0185208489075238	-0.0245498119670031	0.0615892669893505	0.399322467780504	-0.00441989079609238	-0.0475406275579846	0.038587300963159	0.840570011854097
20004#1195	Operation code	334649/221(334870)	Operations	CAT-MUL	-0.0175831	-0.149848	0.11415	0.794024					0.0362812377441005	-0.0955963213613416	0.168315662163959	0.589961802834402	0.0149481795543391	-0.116923531848895	0.146780992036692	0.824153406954843	-0.0144471373918301	-0.147268740415548	0.117290585967418	0.830486725042226
20004#1197	Operation code	332926/1944(334870)	Operations	CAT-MUL	0.0335596	-0.0110526	0.0781161	0.140121					0.00668091936372706	-0.0379880636506638	0.0513685481121759	0.769455529669159	0.0430076313559246	-0.00164987073312364	0.0876639503816797	0.0590769939261498	-0.0364962663881078	-0.081339855059042	0.0082209248234231	0.11016996177249
20004#1199	Operation code	334329/541(334870)	Operations	CAT-MUL	0.0791622	-0.00515918	0.163283	0.0654362					0.0676913323444536	-0.0166880748808179	0.152134475239844	0.116009023733513	0.0265783044420733	-0.0577685985798001	0.110912098600707	0.536804166907982	-0.0200702810628731	-0.104782757012541	0.0642031773837944	0.641513534461783
20004#1207	Operation code	334091/779(334870)	Operations	CAT-MUL	-0.0258219	-0.0967727	0.0449871	0.475201					0.01163883210802	-0.0592017877075117	0.082533210173373	0.747527832462606	0.077724930377911	0.00692738614704085	0.148504871355771	0.0313934674618205	0.00743269182065044	-0.0635000311905625	0.0780480904644155	0.836912239404302
20004#1208	Operation code	333779/1091(334870)	Operations	CAT-MUL	0.0473217	-0.0123628	0.106922	0.119917					0.00302612063224281	-0.0571071692636567	0.063197754105044	0.921453150602103	0.0081241417917617	-0.0518299471499407	0.0680793870909095	0.790554941744876	-0.0365759914255489	-0.0967352575951524	0.0233507343241843	0.232484675428305
20004#1209	Operation code	333152/1718(334870)	Operations	CAT-MUL	-0.0600228	-0.108211	-0.0119071	0.0145574					-0.00472543920585106	-0.0527923874141054	0.043367525113701	0.847244031227995	0.0226718900374835	-0.0253976501294559	0.0707398124827409	0.355251983559696	-0.0445345628538423	-0.0928743274116813	0.00365026027812473	0.0705072975050074
20004#1216	Operation code	332700/2170(334870)	Operations	CAT-MUL	-0.00403994	-0.0465482	0.0384199	0.852146					-0.0111275685058055	-0.0535729050647598	0.0313327988033556	0.607432298401103	0.0438122115571655	0.00137772375514202	0.0862452251245535	0.0430057990906429	0.0119415444416866	-0.0305396169120252	0.0543182786037081	0.581197200581188
20004#1217	Operation code	333785/1085(334870)	Operations	CAT-MUL	0.0282082	-0.0314514	0.0877716	0.353684					0.00794836006310714	-0.0518138598064356	0.0677451267166493	0.794400164543602	0.0203008441162238	-0.0394050128950916	0.0799992025937194	0.505114531695856	-0.0225962736567265	-0.0826548448130279	0.0372389922658013	0.460027763963028
20004#1218	Operation code	326298/8572(334870)	Operations	CAT-MUL	0.0083684	-0.0135746	0.0303007	0.454666					-0.0449798636123818	-0.0669346776681659	-0.0230243122109177	5.93362806769475e-05	0.00967103341839386	-0.0122967048423604	0.0316385316609812	0.388213227678985	-0.0122841459122355	-0.0343077825081624	0.00971294824235074	0.274007536026309
20004#1219	Operation code	333981/889(334870)	Operations	CAT-MUL	0.0345372	-0.0313454	0.100295	0.30374					-0.00753232518502673	-0.0733848913308538	0.0583629792801493	0.822669303555004	-0.00566501277733923	-0.0716186766661769	0.0602791075943805	0.866298021901011	-0.00294145424128919	-0.0689568158404898	0.0628077921816887	0.930266868072277
20004#1224	Operation code	334353/517(334870)	Operations	CAT-MUL	0.0325593	-0.0537587	0.118663	0.459159					0.0515068616099812	-0.0350824330715918	0.138192157334079	0.243926223203248	0.0638346039585494	-0.022748824271817	0.15041229755983	0.148439491349956	-0.0586911668052642	-0.145873153934488	0.0280192720046725	0.185806365147855
20004#1228	Operation code	334546/324(334870)	Operations	CAT-MUL	-0.000527534	-0.109874	0.108494	0.992444					-0.0111073265479049	-0.120060036837269	0.0979778065963076	0.84172117955234	-0.00197615781490799	-0.110966404714	0.106980472400443	0.971646836791462	0.0593052143112845	-0.0494130360119154	0.167315614381068	0.28340160742437
20004#1229	Operation code	334407/463(334870)	Operations	CAT-MUL	0.00285385	-0.0886055	0.0940816	0.951171					-0.000569890201452218	-0.0917989252832822	0.0907571007771669	0.990236481757538	0.0928070941122618	0.00148703193770802	0.184119176309864	0.0463736260650014	-0.0711980746488398	-0.163238598703665	0.0202886110887811	0.128315083946572
20004#1232	Operation code	334713/157(334870)	Operations	CAT-MUL	-0.0899129	-0.247306	0.0667253	0.261708					-0.220126953011626	-0.376198342895572	-0.063866319221542	0.00573127199539997	0.0487993088853816	-0.107791295285633	0.205408644945561	0.541354398666706	-0.158794566616704	-0.318760546626179	-0.000535619716428361	0.0504313421700763
20004#1296	Operation code	332071/2799(334870)	Operations	CAT-MUL	0.0101312	-0.0271629	0.0473854	0.594223					-0.0328032566924999	-0.0700535490130429	0.00445814407952076	0.0843959685096897	0.0119796259788494	-0.0252891589675166	0.0492459614476592	0.528673298020061	-0.00450552431219395	-0.0418171569053361	0.0327216396571153	0.812700084819973
20004#1297	Operation code	325248/9622(334870)	Operations	CAT-MUL	-0.00146679	-0.0218096	0.018865	0.887581					-0.00819438514005022	-0.0285299972342696	0.012144458316185	0.429667740774525	-0.000839690537275099	-0.0211817660603341	0.0195014402528709	0.935513141177675	-0.00587171365026196	-0.0262282693832208	0.0144610213225588	0.571597748105893
20004#1318	Operation code	329469/5401(334870)	Operations	CAT-MUL	0.0377558	0.0107454	0.0647484	0.00613258					-0.0100079963965196	-0.0370484769769536	0.017040306830678	0.468265559331278	0.00873043691890488	-0.0183382031404296	0.0357987430976038	0.527286807280272	-0.00453213175995303	-0.0315949114799785	0.0224865675971341	0.742533634484288
20004#1319	Operation code	330722/4148(334870)	Operations	CAT-MUL	-0.0220835	-0.0528883	0.00869558	0.159823					-0.0425614767314594	-0.0733050067685528	-0.0118094047492591	0.00666726647880737	0.00107049504147503	-0.0297224763157013	0.0318623895880153	0.945675556523147	-0.0453344458686427	-0.0762651417688092	-0.0144648686272709	0.00403329957700545
20004#1320	Operation code	330786/4084(334870)	Operations	CAT-MUL	0.0151193	-0.015793	0.0460061	0.337547					-0.022957310101873	-0.0538634136935505	0.0079562638137223	0.145473536305723	-0.00507619565470825	-0.0359974191760302	0.0258433442462817	0.747628176474045	-0.0199820848642307	-0.0509523924096709	0.010930553177192	0.205599143732891
20004#1354	Operation code	332941/1929(334870)	Operations	CAT-MUL	-0.0354322	-0.0804884	0.00956086	0.122974					0.000365067291720689	-0.0446243085004557	0.0453728106169228	0.987313341108632	0.0369007327840847	-0.00809708816794103	0.0818960300789186	0.107980585076934	0.0170449146790097	-0.0279097398580117	0.0618821220775872	0.456803907040294
20004#1355	Operation code	320652/14218(334870)	Operations	CAT-MUL	0.017797	0.000500752	0.0350869	0.0436762					-0.0106832686875317	-0.0279611845436766	0.00659660598887273	0.22555763886726	0.0137410374855017	-0.00355220705125162	0.0310346747405909	0.119367008323704	-0.0176565377341458	-0.0349669559467198	-0.00036194344962807	0.0454809051391441
20004#1356	Operation code	332890/1980(334870)	Operations	CAT-MUL	-0.00716591	-0.0516062	0.0372158	0.751811					-0.0108099291217516	-0.0551158172947797	0.0335122454584996	0.63256645926295	-0.000740488538949066	-0.045097692134435	0.0436143405687108	0.973897504366247	-0.0270303736306973	-0.071553722429034	0.01737290667821	0.233443064339977
20004#1357	Operation code	301203/33667(334870)	Operations	CAT-MUL	0.0256582	0.0135232	0.037792	3.40434e-05					-0.0177179795160949	-0.0298451227305337	-0.00559091195348472	0.00418708177018138	0.0166758821785633	0.00453644837931397	0.0288160317959635	0.00709261793021124	-0.0133037147395572	-0.0254397929013203	-0.0011733218706584	0.0316217552690258
20004#1358	Operation code	334304/566(334870)	Operations	CAT-MUL	-0.00433315	-0.0873198	0.078479	0.9184					-0.0520967090057371	-0.134856982673982	0.0307401094053848	0.217491803364967	0.023548948224098	-0.0594471525100554	0.106532473353977	0.578098909970915	0.0297408360985134	-0.0529189580057173	0.112001229866987	0.47960714606341
20004#1359	Operation code	334773/97(334870)	Operations	CAT-MUL	-0.123105	-0.32497	0.0774779	0.230465					0.0189845790946236	-0.181044196984811	0.219585681317837	0.852637263717387	0.0714411927986408	-0.127075168768001	0.270043192721841	0.480660999087194	0.0392824261192403	-0.15966233891457	0.235928018537912	0.697015148204319
20004#1360	Operation code	333149/1721(334870)	Operations	CAT-MUL	0.00477483	-0.0428812	0.0523686	0.844214					-0.00631500693106603	-0.0538395468159731	0.0412280978723721	0.794563786870275	0.0352016066599034	-0.012388205356117	0.0827908211786062	0.147118976692728	0.024817485139719	-0.0227072215260914	0.0722149105752097	0.305416757062094
20004#1361	Operation code	331755/3115(334870)	Operations	CAT-MUL	0.012487	-0.0231221	0.0480606	0.491667					0.00729193543768255	-0.028258616023973	0.0428561108287856	0.687720613640766	0.0127780769003098	-0.0228287756242633	0.0483840598266416	0.481812539235784	0.00441997599271466	-0.0312056036762062	0.0399711513010313	0.807672710542791
20004#1362	Operation code	320298/14572(334870)	Operations	CAT-MUL	0.0263321	0.00932002	0.0433382	0.00241116					-0.0152409698984652	-0.0322501033143149	0.00176977806980736	0.0790632383089744	0.00337135486255092	-0.0136473546075895	0.020390007001009	0.697818930369351	-0.0147106810404067	-0.0317444906064264	0.00230772489039439	0.0903724256816963
20004#1363	Operation code	334327/543(334870)	Operations	CAT-MUL	0.105084	0.0208844	0.189108	0.0143367					-0.0384605044340408	-0.122833607273083	0.0459625921158771	0.371766248653749	0.0332249540920186	-0.0513164110747962	0.117748861044462	0.441084062769473	-0.029436350902779	-0.114361269308302	0.0550600803300653	0.495805957568601
20004#1365	Operation code	333722/1148(334870)	Operations	CAT-MUL	-0.00120444	-0.0595338	0.0570288	0.967691					0.00457100503689704	-0.0535664952964876	0.0627426757596056	0.877565502222029	0.039565218983127	-0.0186702648524995	0.0978007006473489	0.182988053631052	0.0497392117298096	-0.00814396218204069	0.107431304684482	0.0915980005972425
20004#1368	Operation code	331451/3419(334870)	Operations	CAT-MUL	-0.00734855	-0.0413148	0.0265845	0.671387					0.00914766997040383	-0.0247534489907634	0.0430608309321945	0.596962217786337	-0.00633360380493117	-0.0402722492532177	0.0276032920279363	0.714530201797823	-0.0120704560036659	-0.0460354147188355	0.0218257387451504	0.485649507158587
20004#1369	Operation code	323545/11325(334870)	Operations	CAT-MUL	0.00146132	-0.0176141	0.0205274	0.880618					-0.019968039493146	-0.0390155313683711	-0.000918176203166455	0.0399201056775449	-0.0122769759686835	-0.031350506387064	0.00679565235362142	0.207092482677593	-0.0138421195467601	-0.0329240990530066	0.00521984943367059	0.154874975289265
20004#1370	Operation code	332508/2362(334870)	Operations	CAT-MUL	0.0308317	-0.00981229	0.0714307	0.136847					0.0139268719894219	-0.0267330180282529	0.0546018957665784	0.502083797788053	0.0194657612166855	-0.0212194751901949	0.0601494433244755	0.348360860179927	-0.00221496899547456	-0.0429380567260257	0.0384125911113406	0.915001629501685
20004#1393	Operation code	334656/214(334870)	Operations	CAT-MUL	0.100167	-0.0337259	0.233517	0.141757					0.161038859985595	0.0262182314807855	0.296049641022897	0.0193113431548506	-0.0126973411244385	-0.146605168598176	0.121199192496601	0.852555757246859	0.000711597047781156	-0.13380086635415	0.134077347654311	0.991690947164713
20004#1402	Operation code	332734/2136(334870)	Operations	CAT-MUL	-0.0200134	-0.0627423	0.0226661	0.358331					-0.0264238051842475	-0.0691482114935634	0.0163170390148331	0.225529626371705	-0.00392068752680286	-0.0466568653263333	0.0388128905848141	0.85729620675294	0.00374494566666703	-0.0390442956402627	0.0464235066872718	0.863624632956919
20004#1403	Operation code	323471/11399(334870)	Operations	CAT-MUL	-0.0121318	-0.031365	0.00709209	0.216233					5.53516620233149e-06	-0.0191995881704097	0.019213303692314	0.999549309180523	0.00606715881734098	-0.0131437430797358	0.0252774543877418	0.535907990351205	-0.000311924391925404	-0.019515006805599	0.0188719476718505	0.974589235435129
20004#1404	Operation code	331904/2966(334870)	Operations	CAT-MUL	0.0266724	-0.00948388	0.0627944	0.148023					0.00112073879753525	-0.035076722649776	0.037330608098196	0.951618982211602	0.0106843915762142	-0.0255166475980523	0.0468828088332355	0.562934876463613	-0.00769427006853384	-0.0439553574678783	0.028486513202075	0.67715316044695
20004#1405	Operation code	333600/1270(334870)	Operations	CAT-MUL	0.000347689	-0.0549072	0.0555144	0.990152					-0.0613091214684844	-0.11646378781988	-0.00612771910711127	0.0293941188366198	-0.0476861349457358	-0.102898064555123	0.0075180553634978	0.0904666767539339	-0.0242843617930942	-0.0796451502971182	0.0308843955423158	0.389092637255113
20004#1427	Operation code	332742/2128(334870)	Operations	CAT-MUL	0.0245984	-0.0180602	0.067207	0.258117					-0.00197694698924409	-0.0446558425988208	0.0407200360570272	0.927675394606039	0.0116804196932436	-0.0310372491491638	0.0543955633859385	0.592000234638609	0.0243173489284719	-0.0182931667028586	0.0668196242437484	0.262725908475036
20004#1428	Operation code	334447/423(334870)	Operations	CAT-MUL	-0.00903091	-0.104745	0.0864458	0.853103					0.0824561606661338	-0.0130181434888736	0.17804544779692	0.0906983810803094	0.023224873580994	-0.0726426867667421	0.11906760540031	0.63486772854239	-0.0416414504319752	-0.138089639377179	0.0542114902840256	0.395950628989844
20004#1429	Operation code	333138/1732(334870)	Operations	CAT-MUL	0.0180283	-0.0293048	0.0652995	0.455054					-0.0113377221964475	-0.0585873303801714	0.0359326252154905	0.638208385217923	-0.0140912960841748	-0.06140403542361	0.0332172658063533	0.559369681753146	0.00412036012659606	-0.043184559990675	0.051289345076212	0.864249564008116
20004#1431	Operation code	334255/615(334870)	Operations	CAT-MUL	0.0388284	-0.0403845	0.117859	0.336126					0.0544861663210537	-0.0246860226522889	0.133722587032369	0.17755884073214	0.0118716789693688	-0.0673752525025897	0.0911119086708669	0.769041326847007	-0.0244205940915359	-0.103822885835742	0.0545879924947012	0.545632424511323
20004#1432	Operation code	331733/3137(334870)	Operations	CAT-MUL	0.0230341	-0.0122447	0.0582791	0.20043					0.00284112507973465	-0.0324321123661964	0.0381273853545736	0.874582034259392	0.0107445872295177	-0.0245729005136088	0.0460608105651552	0.550976506890652	0.00979606981135389	-0.0254829010136494	0.0450013523883835	0.58588228466393
20004#1434	Operation code	331773/3097(334870)	Operations	CAT-MUL	0.0317584	-0.00362414	0.0671066	0.078374					-0.0135154079698069	-0.0489304475146597	0.0219103827559762	0.454507800444052	0.00431374158331153	-0.0311092480750289	0.0397337684236651	0.811331785308544	0.0119129698049469	-0.0234962662244667	0.0472482223676749	0.509160180995554
20004#1435	Operation code	331230/3640(334870)	Operations	CAT-MUL	0.0335437	0.000811688	0.0662478	0.0444912					0.0275894289055241	-0.00519382115284311	0.0603851183292512	0.0991182226289278	-0.00798854778903248	-0.0408095993436292	0.0248308144490547	0.633316607314272	0.0246360148725378	-0.00806899704154486	0.0572768456977216	0.139444019308117
20004#1436	Operation code	334384/486(334870)	Operations	CAT-MUL	0.033724	-0.0553916	0.122616	0.457693					0.0447584796557195	-0.0443964275522975	0.134006937630597	0.325383979380513	-0.0855325442844596	-0.174886312135732	0.00380969421715758	0.0606167603108026	0.00420533994651005	-0.0849801642591291	0.0928812589540423	0.926152666332631
20004#1437	Operation code	332836/2034(334870)	Operations	CAT-MUL	-0.00621425	-0.0499082	0.0374255	0.780302					-0.00132588424413448	-0.0450332930881059	0.0424011865683056	0.95259895053134	0.0056695182802527	-0.0380267236396722	0.0493652258304933	0.799259594901464	0.0561094729763144	0.0126226187217487	0.0994843673039015	0.0113360754378299
20004#1438	Operation code	334739/131(334870)	Operations	CAT-MUL	-0.0544245	-0.227338	0.117568	0.536202					-0.0084504576168814	-0.179710078651496	0.163102869131851	0.923020689866617	-0.0487121651074339	-0.22038038676045	0.122902268990142	0.578035111146763	0.0715736212569209	-0.0998881038249996	0.241357034166281	0.41090863898466
20004#1439	Operation code	319560/15310(334870)	Operations	CAT-MUL	0.00944971	-0.00683722	0.0257302	0.255369					0.00385615152835787	-0.0124438316898926	0.0201582601188392	0.64289987560005	0.00168489622505366	-0.014610896058599	0.0179804031345055	0.839406862717015	-0.00477895611630588	-0.0210819698840313	0.0115092032275252	0.565429655808244
20004#1440	Operation code	334719/151(334870)	Operations	CAT-MUL	0.152862	-0.00598169	0.311064	0.0587478					-0.043959823500223	-0.203711364598408	0.116077336944897	0.589984735374722	0.103832284575447	-0.0558683720020417	0.263536577277782	0.202551918065003	0.0827635896360865	-0.076367678520632	0.240397813840887	0.30568793555307
20004#1441	Operation code	334840/30(334870)	Operations	CAT-MUL	-0.0229419	-0.380056	0.330284	0.899245					-0.126234155182989	-0.485196339765847	0.233846505855106	0.491434634386157	-0.0592267448578759	-0.419759774537189	0.29965872446396	0.746886801187459	-0.21309582720959	-0.582383257973579	0.147380823763369	0.251997863826359
20004#1442	Operation code	334571/299(334870)	Operations	CAT-MUL	0.0697709	-0.0435053	0.182706	0.226643					-0.0123204154422927	-0.125767695228607	0.10123498196548	0.831519536486938	-0.11341680913141	-0.227167094959313	0.000289560058061487	0.0506293886808401	-0.0543529398564674	-0.168825181453197	0.0592926390660816	0.350281387470948
20004#1443	Operation code	334471/399(334870)	Operations	CAT-MUL	0.0354538	-0.0628961	0.133559	0.479296					0.0347812704134724	-0.0637908071000771	0.133456811036564	0.489428158509587	0.00490578487136319	-0.0936254256313921	0.103384782503268	0.922240499358207	-0.0205118012945238	-0.119196640152288	0.0775607261782111	0.682780376699891
20004#1444	Operation code	334327/543(334870)	Operations	CAT-MUL	0.05566	-0.0284255	0.139551	0.193974					0.0154458647441381	-0.0688708209249977	0.0998375447110929	0.719679018109668	-0.083612928098523	-0.167921116976591	0.000686885286115945	0.051905471527698	-0.0304519885290571	-0.115130754923697	0.0537674056129523	0.479700652726124
20004#1445	Operation code	334833/37(334870)	Operations	CAT-MUL	-0.206684	-0.53517	0.118909	0.215399					-0.227777929483372	-0.54849689684184	0.0938003557388596	0.164374446042242	0.085523315218486	-0.236490925742352	0.407216755190272	0.602435303983804	-0.0265013539548536	-0.353126700731556	0.293182985206339	0.872248596813877
20004#1447	Operation code	333788/1082(334870)	Operations	CAT-MUL	0.0787982	0.0191763	0.138328	0.00953152					0.0384303641090975	-0.0213718119215269	0.0982659269425661	0.207964960981922	-0.0421554113656992	-0.101939221857638	0.0176202177113429	0.166928565798863	-0.0139183449732392	-0.0738419576270791	0.0457850599949168	0.648327799063669
20004#1448	Operation code	332965/1905(334870)	Operations	CAT-MUL	0.0503976	0.00530153	0.0954363	0.0283917					-0.0358819255346922	-0.0809718366520853	0.009223695696336	0.118883350873635	-0.0205153524747274	-0.0656446568241935	0.0246064101369747	0.37288759181365	-0.00434656398130632	-0.0494915653650569	0.0406765655477976	0.850118852019648
20004#1449	Operation code	334483/387(334870)	Operations	CAT-MUL	0.00126838	-0.0988053	0.10106	0.980153					0.0638124835070266	-0.0360972202416657	0.163824224318563	0.210859703917839	-0.0473436153666357	-0.147204770536639	0.0524792281560915	0.352686403461105	0.0465487440340084	-0.0530154603626528	0.145499569842452	0.357984684264752
20004#1450	Operation code	334603/267(334870)	Operations	CAT-MUL	-0.0140764	-0.134402	0.105817	0.818322					-0.106324745778101	-0.226052554323875	0.0135188601048799	0.081907331276357	-0.00864040763918278	-0.128962356561661	0.111619230815636	0.888040682452132	0.00481585416698221	-0.115647870328527	0.124395701774872	0.937311706576886
20004#1451	Operation code	334829/41(334870)	Operations	CAT-MUL	0.144244	-0.160799	0.446384	0.351691					0.0569108215253615	-0.253102298654824	0.36830292503877	0.719579720468353	-0.0434159567715892	-0.349644883734988	0.263008264626388	0.781125000097925	-0.0480645332866075	-0.358414548729888	0.256838436229951	0.759323857576424
20004#1452	Operation code	334685/185(334870)	Operations	CAT-MUL	-0.0477185	-0.192424	0.096399	0.517205					0.0923618219308254	-0.0520405586783622	0.236977373693616	0.210313110359175	0.0560508273008345	-0.0881313402217591	0.200213352199202	0.446061922366354	-0.0496454556186692	-0.195194854546673	0.0945585429168171	0.501784473962648
20004#1453	Operation code	334183/687(334870)	Operations	CAT-MUL	0.00808564	-0.0668565	0.0828678	0.832347					0.0103746780602141	-0.0645573256476588	0.0853550637803591	0.786175301916129	-0.0263287860279416	-0.101251183488123	0.0485856065056572	0.490947284326632	-0.0471947157752372	-0.122601710161111	0.0278597255771849	0.218850547127499
20004#1454	Operation code	334817/53(334870)	Operations	CAT-MUL	0.0466961	-0.224927	0.316196	0.735121					-0.0225610562330379	-0.290420020431415	0.246018312813864	0.869044083026051	0.172005142747465	-0.0971334584320158	0.440995393519436	0.210186832628939	-0.100281039316782	-0.37415957221265	0.168679006157487	0.468847090439989
20004#1455	Operation code	321604/13266(334870)	Operations	CAT-MUL	0.0191528	0.0016169	0.0366813	0.0322552					-0.0134620901715464	-0.0310026330794575	0.00408075587634475	0.13252538578054	0.0176963693223466	0.00015186407720813	0.0352411242680559	0.0480400840608117	-0.038231072335447	-0.0558294850019415	-0.0206511534712736	2.0414057957502e-05
20004#1456	Operation code	334774/96(334870)	Operations	CAT-MUL	0.0938394	-0.106558	0.293051	0.357294					0.0203128440027065	-0.179304887590916	0.220355921870504	0.842078074445927	0.206979182620352	0.00695725827493519	0.407010362180066	0.0425531998545235	0.136176952217287	-0.0631244587818656	0.333024081484175	0.177740079435043
20004#1458	Operation code	295393/39477(334870)	Operations	CAT-MUL	0.00664169	-0.00390279	0.0171839	0.216955					-0.0154555642786609	-0.025999715047319	-0.00491097858872379	0.00406780800310146	0.00711883788480054	-0.0034281687442381	0.017665881739405	0.185867107221499	-0.00982217706959621	-0.0203728460062175	0.000723063037010117	0.0679844587766066
20004#1459	Operation code	334253/617(334870)	Operations	CAT-MUL	0.0947659	0.0159022	0.173463	0.0183889					0.000839012750195254	-0.0782450165298074	0.0799875809169483	0.98341700569216	0.0488605492670845	-0.0301375531678454	0.127849386394068	0.225388096638699	0.0121613253801507	-0.0670259974309953	0.0909714273295388	0.762854029356305
20004#1460	Operation code	332760/2110(334870)	Operations	CAT-MUL	-0.00761339	-0.0505404	0.0352614	0.727968					0.0115219674014006	-0.0313621783317101	0.054421941880312	0.59853676756391	0.0339906360199843	-0.00888754654773321	0.0768671089880618	0.120240491996521	-0.0244379699911172	-0.0674305804216911	0.0184409436691798	0.264599702108953
20004#1461	Operation code	333934/936(334870)	Operations	CAT-MUL	0.0455612	-0.018577	0.109579	0.163437					-0.00609110140741119	-0.0703058576322616	0.0581603283143364	0.852553496825518	-0.0116098170801023	-0.0758490383605279	0.0526253153896823	0.72316300975961	-0.0130271531616552	-0.0774422491599375	0.0511309935785101	0.691233840984637
20004#1462	Operation code	334294/576(334870)	Operations	CAT-MUL	0.054605	-0.0270931	0.136113	0.18968					-0.0182937678076717	-0.100151265435589	0.0636238209069862	0.661488223038333	0.020372986142122	-0.0614000246392314	0.102129648920353	0.625296471793642	-0.0393816250130128	-0.121659925979454	0.0424623406453552	0.346893038190663
20004#1463	Operation code	333499/1371(334870)	Operations	CAT-MUL	-0.0052633	-0.0583861	0.0477811	0.845914					-0.000394571121157486	-0.0535393290186559	0.052782378722979	0.988393269439877	0.00470908950659961	-0.0484299443907345	0.0578460750844437	0.862106347856402	-0.00106987770498685	-0.0542983699792651	0.0519813356598979	0.968522622099411
20004#1464	Operation code	333404/1466(334870)	Operations	CAT-MUL	0.00542558	-0.0459691	0.0567441	0.835961					0.0100365557295056	-0.0413136781202671	0.0614169994317144	0.701740912558128	-0.000255073184484328	-0.0516450224690723	0.0511317801003394	0.992237798204642	-0.00164801212260453	-0.0530886240520087	0.0496291609427209	0.94985175760963
20004#1465	Operation code	334390/480(334870)	Operations	CAT-MUL	-0.0373753	-0.127251	0.0522666	0.414423					-0.00755185131139363	-0.0971532230887255	0.0821505753810013	0.868865878667431	0.0275076494877113	-0.0621987262482258	0.117217346205205	0.547840921127863	0.0432747119189891	-0.0460848106689148	0.132146246957917	0.341195861602317
20004#1466	Operation code	332828/2042(334870)	Operations	CAT-MUL	0.0227682	-0.0208438	0.066327	0.305902					0.0402644591640896	-0.00332290679639275	0.0838712555936915	0.0702708661228776	0.0346492505194534	-0.00890204221488072	0.0781962640099702	0.11889377581615	-0.0184847285849593	-0.0621721325118594	0.0250856871750492	0.406304221542352
20004#1467	Operation code	333494/1376(334870)	Operations	CAT-MUL	0.00787237	-0.0451892	0.0608536	0.771044					0.0548546002133124	0.0018268944712782	0.107909710457741	0.0426644163735111	-0.0018888967416993	-0.0548660650793129	0.0510875175962377	0.944286386551626	0.00940137448972966	-0.0435869427584026	0.0622220827171472	0.727613566293131
20004#1468	Operation code	334690/180(334870)	Operations	CAT-MUL	-0.0190156	-0.165583	0.126924	0.798849					-0.118526519326534	-0.264496979136284	0.0276037187377271	0.111703873931764	-0.0320717799641477	-0.178524543645218	0.114380577284401	0.66776362152047	0.0111733911620271	-0.135401550462579	0.156430658631701	0.880688128692623
20004#1469	Operation code	334792/78(334870)	Operations	CAT-MUL	0.13535	-0.0863574	0.355624	0.229958					-0.0478955690000077	-0.26899887451537	0.173786576645668	0.671555990116593	0.268357761203047	0.0465996129685615	0.489899073596686	0.0176365734562076	0.19410882220945	-0.025918070028415	0.411503443581286	0.0818791786341397
20004#1470	Operation code	334422/448(334870)	Operations	CAT-MUL	0.0993951	0.00677681	0.191771	0.0351902					0.0797170415982277	-0.0130814227908744	0.172616873375745	0.0924207461284605	0.0220203002538574	-0.0707600154999101	0.114779034442629	0.641766078960954	-0.0366388303436853	-0.129969304126405	0.0561457546386976	0.440282808487354
20004#1471	Operation code	334184/686(334870)	Operations	CAT-MUL	0.0483619	-0.0266105	0.12318	0.20565					-0.00990659551200552	-0.0847326802977712	0.064971576970145	0.795326225159072	0.0328962892674943	-0.0420234044025141	0.107811440130197	0.389442657348144	0.0738986740131979	-0.000687297633440022	0.148162865283102	0.0516354234806022
20004#1472	Operation code	334685/185(334870)	Operations	CAT-MUL	-0.106094	-0.251116	0.0382983	0.150717					0.107532107136199	-0.036853554640573	0.252154778486592	0.144700314650003	-0.0767629851551962	-0.22105755831226	0.0675169876367913	0.297063809607693	0.119831263387098	-0.0234369901746341	0.261910264635942	0.0996950753414662
20004#1474	Operation code	332001/2869(334870)	Operations	CAT-MUL	0.0291977	-0.00762476	0.065982	0.119961					0.0037753977991956	-0.0330586351572142	0.0406194713830316	0.840803616221957	0.0248196143656731	-0.0120042514613752	0.061641325142199	0.18647377615929	0.00400196219254614	-0.032807629213312	0.0407309454919475	0.831073472086737
20004#1475	Operation code	334023/847(334870)	Operations	CAT-MUL	-0.00512265	-0.0728425	0.0624607	0.882017					-0.0246892885032959	-0.0923288098060672	0.04299258345944	0.474487745556462	0.0197909014006249	-0.0478120319809754	0.0873897883026849	0.566096275103649	-0.0255224712833218	-0.0934551663201439	0.0421359110493696	0.4605893515352
20004#1476	Operation code	334800/70(334870)	Operations	CAT-MUL	0.0538021	-0.181158	0.28722	0.652465					-0.0221355969838054	-0.256015072158343	0.212173729514002	0.852963501655266	0.0431201574853489	-0.191730064616676	0.277900922282928	0.718901836302404	-0.155859612224956	-0.39577471764218	0.0803932872287181	0.1993657436533
20004#1477	Operation code	318138/16732(334870)	Operations	CAT-MUL	0.00845335	-0.00757668	0.0244778	0.301224					0.0129618471644865	-0.00306694575608201	0.0289931418022727	0.112987418696821	0.0189198876029068	0.00289593538061717	0.0349442857152173	0.0206527593667492	0.0123758312595452	-0.00364583955898	0.028385922497386	0.12987589867276
20004#1478	Operation code	282257/52613(334870)	Operations	CAT-MUL	-0.00473197	-0.0143094	0.00484365	0.332811					-0.00648803641104504	-0.0160596972274495	0.00308391277226357	0.184005263682673	0.0200386911147955	0.0104558962564369	0.0296219168556083	4.15968116311455e-05	-0.0148920080968481	-0.024462710731287	-0.00532512211977815	0.00228595333519483
20004#1479	Operation code	321258/13612(334870)	Operations	CAT-MUL	-0.017976	-0.0352474	-0.000712872	0.0413005					0.00650802514132068	-0.0107432681749507	0.0237622148282939	0.459685997965005	-0.0120258538743953	-0.0292890292741972	0.00523664715624112	0.172116463155112	-0.00660374759189177	-0.0238620545485555	0.0106378396407243	0.453037220927689
20004#1480	Operation code	321494/13376(334870)	Operations	CAT-MUL	-0.0265455	-0.0440142	-0.00908528	0.00289098					0.00426260094436492	-0.0131579043058196	0.0216856034325475	0.631548185430278	0.0145869005939462	-0.00285890436741305	0.0320328153835394	0.101258969728623	0.013028755350209	-0.00440374147119148	0.0304454080711713	0.14277956459456
20004#1481	Operation code	332352/2518(334870)	Operations	CAT-MUL	0.0117963	-0.0274519	0.0510023	0.555587					0.0550537739293898	0.0157849138135837	0.0943362411945178	0.00600727015075418	0.0590272474220193	0.0197776777629489	0.0982757106373179	0.00320171281219168	0.0416811486485662	0.00253807520773741	0.0807351516047859	0.0366646866353461
20004#1482	Operation code	334075/795(334870)	Operations	CAT-MUL	-0.00527159	-0.0749908	0.0643175	0.882077					0.00569746076496158	-0.0638694223722953	0.075313062523827	0.87251524804966	-0.020643464622857	-0.0903154098524728	0.0490187020505299	0.561392913738716	0.00928078881563367	-0.0604346714800197	0.0786985448214708	0.793719135434309
20004#1483	Operation code	328972/5898(334870)	Operations	CAT-MUL	0.000503877	-0.0253437	0.0263338	0.96951					0.00430086975968184	-0.0215298865273622	0.0301387084445877	0.744191693061412	-0.00700488558113017	-0.0328710086165442	0.0188598728743781	0.595542379193589	0.00534265235923506	-0.0205034991215267	0.0311495769905827	0.685131619486324
20004#1484	Operation code	332945/1925(334870)	Operations	CAT-MUL	-0.00791796	-0.052846	0.0369545	0.729614					-0.0723172519758166	-0.117188923194982	-0.0274301513364847	0.00158691923946603	0.018705268501001	-0.0261528352219075	0.0635606031812993	0.413742231749761	0.00221228084466052	-0.0426775700652965	0.0469799578589658	0.922943550490173
20004#1485	Operation code	333821/1049(334870)	Operations	CAT-MUL	0.031071	-0.0295971	0.0916352	0.315062					-0.00493132376435399	-0.065616931223955	0.0557859459126133	0.87349054217975	0.00366812636792655	-0.0570178692598847	0.0643501044125229	0.905692553228899	0.00732550917535559	-0.0534275238099877	0.067860762142712	0.812843868036085
20004#1486	Operation code	333043/1827(334870)	Operations	CAT-MUL	-0.021118	-0.0672479	0.024951	0.369255					0.00638754655600749	-0.0396280934159613	0.0524244795972199	0.785614738446176	0.0312745754979203	-0.0148099058759363	0.0773568153248404	0.18346602132891	0.00277720042774005	-0.043288283466647	0.0487116468547667	0.905803003809227
20004#1487	Operation code	333669/1201(334870)	Operations	CAT-MUL	0.0386914	-0.017986	0.0952807	0.180558					0.0084186652520915	-0.0482946470031498	0.0651680074764451	0.771165622265953	0.0101481837165157	-0.0465841995223709	0.0668749604151195	0.725878279701545	-0.0285854276158605	-0.0855162742069235	0.0281411598704586	0.324182264681867
20004#1488	Operation code	331717/3153(334870)	Operations	CAT-MUL	0.00863766	-0.0267233	0.0439633	0.631929					0.0290444756125816	-0.00630618569308832	0.0644099393721035	0.107391513476262	-0.00203490688471144	-0.0374157316304407	0.0333443569717639	0.910243523387752	0.0100561195209607	-0.0252483133619367	0.0452881990424538	0.576253442979545
20004#1489	Operation code	333843/1027(334870)	Operations	CAT-MUL	-0.0145784	-0.0760393	0.0467822	0.641726					0.0253299755004433	-0.0362244428229167	0.0869245078285552	0.420078380586263	-0.00514580614974588	-0.0666051057541586	0.0563049967496863	0.869639762460789	-0.051625387881871	-0.113460982619522	0.00996307191479061	0.101075154569485
20004#1490	Operation code	331728/3142(334870)	Operations	CAT-MUL	0.00173146	-0.0336284	0.0370591	0.923505					0.0439839021818245	0.00858830798126652	0.079392982041172	0.0148865075513643	0.0398016385678196	0.00441899578334751	0.0751846759905061	0.0274682971244045	0.00333587214984772	-0.0320934726445564	0.0386904529552578	0.853430982249992
20004#1491	Operation code	330391/4479(334870)	Operations	CAT-MUL	-0.0138514	-0.0433873	0.0156601	0.35781					0.0256398185469988	-0.00387303899891849	0.0551605733510076	0.0886545041500391	0.0291179189606693	-0.000389647116698611	0.0586245353676508	0.053097243190802	-0.0176026813930564	-0.0471917054148503	0.0119336386415446	0.243191812965176
20004#1492	Operation code	332041/2829(334870)	Operations	CAT-MUL	-0.0201091	-0.0572424	0.0169839	0.28824					-0.0064914156405141	-0.0435296458414947	0.0305615951549427	0.731262891345466	0.0363248692742093	-0.000771904695978665	0.0734209111178222	0.0549545549818022	-0.0174289805087152	-0.054570715936232	0.0196275773070726	0.357153370056591
20004#1493	Operation code	327384/7486(334870)	Operations	CAT-MUL	0.000314169	-0.0226504	0.0232645	0.978602					-0.0346160840884823	-0.0575656083742071	-0.0116625779531049	0.00311576779339773	-0.00939039492311896	-0.0323571215126829	0.0135752075697677	0.422904752880103	0.0268962468498679	0.00396938336370983	0.0497930205532919	0.0214018343675944
20004#1494	Operation code	328302/6568(334870)	Operations	CAT-MUL	-0.0109993	-0.0354774	0.0134622	0.378289					0.00208733643053137	-0.0223712503561022	0.0265512466184175	0.867169002372411	0.0096770106085459	-0.0148016075168776	0.0341549913077631	0.438418771692976	0.00186626743581665	-0.0225947853443521	0.0262919506628081	0.881039727627736
20004#1495	Operation code	333281/1589(334870)	Operations	CAT-MUL	0.0176611	-0.0317182	0.0669708	0.482985					-0.0107542918909759	-0.0601793012852136	0.0386903496733075	0.669827709684664	0.0686032230762823	0.019241256723473	0.117958001968067	0.00644606838891125	0.0122703410422479	-0.0371166534258545	0.0615118266453461	0.625771429425349
20004#1496	Operation code	323835/11035(334870)	Operations	CAT-MUL	0.00780726	-0.0112418	0.0268472	0.421693					-0.0286225785252717	-0.0476784027420132	-0.00956453482461573	0.0032423015787988	-0.0134839388867143	-0.0325485328100169	0.00557965664037417	0.165662077737239	-0.00828255290127773	-0.0273630521816485	0.0107769071505961	0.394622808409798
20004#1497	Operation code	333502/1368(334870)	Operations	CAT-MUL	-0.0397546	-0.0929856	0.0133981	0.14296					-0.011244761780219	-0.0643818923905094	0.0419188406204897	0.678388247697966	0.0208319409797772	-0.0323225916404299	0.073982337812137	0.44238493526736	-0.00100459841884808	-0.0541845420131936	0.052002169925819	0.970416484053076
20004#1498	Operation code	332972/1898(334870)	Operations	CAT-MUL	-0.0162487	-0.0615071	0.0289507	0.481344					-0.0154510066110179	-0.0606813258986632	0.0297955149601522	0.503220865879646	-0.00261654990742316	-0.0478403482394246	0.0425993827085242	0.909704521576892	0.0249172758632135	-0.0202488240080266	0.0699626073305566	0.278918419597024
20004#1499	Operation code	329810/5060(334870)	Operations	CAT-MUL	-0.00220903	-0.0300262	0.0255872	0.876265					-0.0098942243088422	-0.0376930608518167	0.0179119993885013	0.485485512904745	0.00484060819993399	-0.0229995776474854	0.0326802896673744	0.733263911846357	-0.0144586057245379	-0.0423094204824046	0.0133445374514149	0.308494003732535
20004#1500	Operation code	332844/2026(334870)	Operations	CAT-MUL	-0.0165928	-0.0603526	0.0271135	0.45709					-0.0216854039865748	-0.065383189741024	0.0220293545457406	0.330813013786035	0.0241427909752182	-0.0195899482620405	0.0678719057258823	0.279222021906236	-0.00510593833235937	-0.0488851432259388	0.0385563912907762	0.818946112058902
20004#1501	Operation code	331359/3511(334870)	Operations	CAT-MUL	-0.0185592	-0.0519213	0.0147721	0.275349					-0.0294859043485494	-0.0627785613688066	0.00381643729349087	0.0826325081956118	0.0301749031966593	-0.0031576590782952	0.0635068123313633	0.0760107510041488	-0.0366829954166635	-0.0701479164116703	-0.00328703219784827	0.0315020128107899
20004#1502	Operation code	333275/1595(334870)	Operations	CAT-MUL	-0.0449067	-0.0942645	0.00438	0.0743388					-0.017834189740628	-0.0670997220618097	0.0314516957988982	0.478094809200865	-0.0406131047013438	-0.0899018138136232	0.00866726058185226	0.106281473975532	0.0411478202919953	-0.00807459989102399	0.0902280567248743	0.100828979800014
20004#1503	Operation code	330469/4401(334870)	Operations	CAT-MUL	0.0113674	-0.0185604	0.0412709	0.456414					-0.0140594407540476	-0.0439604007027877	0.0158498048383839	0.35680644424245	-0.021079383294431	-0.0510350322631914	0.00887433603921059	0.167810390751665	0.00687624116702363	-0.023035321810183	0.0367355069468231	0.652008901970211
20004#1504	Operation code	330173/4697(334870)	Operations	CAT-MUL	0.00516834	-0.0237009	0.0340133	0.725559					0.015099562650392	-0.0137757030892765	0.0439820353308225	0.30545645907522	0.0275898515269681	-0.00130481381372896	0.0564845847794882	0.0612773214280834	0.00267712271592321	-0.0261975118794097	0.0315023888912618	0.855678304524578
20004#1505	Operation code	333882/988(334870)	Operations	CAT-MUL	0.0428349	-0.0198631	0.10542	0.180158					0.0660993599129325	0.00347676347774154	0.128766406412079	0.0386333296734925	0.0435167504915443	-0.0191293210334149	0.106162886483799	0.173356360604638	-0.00949222259770635	-0.0721800728573106	0.0529661062339814	0.766212691622339
20004#1506	Operation code	330984/3886(334870)	Operations	CAT-MUL	0.0386357	0.00682088	0.0704238	0.0172551					0.0347930252417479	0.00296021806811226	0.0666368782315429	0.0322012050688271	0.0298756569517507	-0.00198845907574805	0.061739676921765	0.0661067038287879	0.00602999286298988	-0.0258017803606427	0.0378042947540922	0.710169997222884
20004#1507	Operation code	332940/1930(334870)	Operations	CAT-MUL	0.000873302	-0.0441705	0.0458596	0.969668					0.0633739690162984	0.0184158536958776	0.108352116893914	0.00574083653976579	0.014373768207946	-0.0305793413519551	0.0593239738116621	0.530837765668439	-0.00553726765632882	-0.0505626691301383	0.0393699242861938	0.809275982714989
20004#1508	Operation code	333467/1403(334870)	Operations	CAT-MUL	0.0272787	-0.0253394	0.0798113	0.30918					-0.00829204942660366	-0.0608839032815039	0.0443229168166084	0.757352261743771	0.0430774573138375	-0.00958681766409323	0.0957400399038804	0.108884436473563	0.0528797227675601	0.000484791354454461	0.105117141248436	0.0475768108345358
20004#1509	Operation code	333063/1807(334870)	Operations	CAT-MUL	-0.0466437	-0.0932152	-0.000136526	0.0494866					-0.0328688062336669	-0.0792217197858376	0.0135018748921744	0.164664980516763	0.0707317931562529	0.0242218504146269	0.117239703586354	0.00287516716278631	-0.00711552798743885	-0.0536422424466451	0.0392839032666327	0.764054165089644
20004#1510	Operation code	315667/19203(334870)	Operations	CAT-MUL	0.00227882	-0.0128016	0.0173541	0.767047					-0.0234078561116963	-0.038476204139417	-0.00833896782838587	0.00232829232772692	0.0112135818964664	-0.00387623362670848	0.0263037425206986	0.145239058006176	-0.00290650547490857	-0.0179866477002916	0.0121628715267854	0.705494733638709
20004#1511	Operation code	333515/1355(334870)	Operations	CAT-MUL	-0.00850061	-0.062147	0.0450548	0.755924					-0.0229045976054245	-0.0764971439263987	0.0307097948546172	0.402312540143203	0.0447263838303462	-0.00897481779142103	0.0984262769114095	0.102584894007785	0.00233100235146271	-0.0512937484215587	0.055788349490421	0.931996885743309
20004#1512	Operation code	332028/2842(334870)	Operations	CAT-MUL	0.00518764	-0.0319894	0.0423261	0.784365					0.0133922668981192	-0.0237667837762869	0.050564448866804	0.48002758241819	0.0126213735612982	-0.0245273492904529	0.0497677988434719	0.505457229954383	-0.0319215163962891	-0.0692174627862466	0.00529091646598044	0.0930683294716997
20004#1513	Operation code	331734/3136(334870)	Operations	CAT-MUL	-0.000815889	-0.0362001	0.0345315	0.963934					0.0201733565868988	-0.0152106778576406	0.0555711433051874	0.263894185739029	0.00586915016182561	-0.0295560387262952	0.0412929836388937	0.745381475490765	0.0109421317541853	-0.0244158497860346	0.0462280330528889	0.543731330337911
20004#1514	Operation code	332661/2209(334870)	Operations	CAT-MUL	0.00623494	-0.035704	0.0481249	0.770624					-0.010337986577409	-0.0523631371763982	0.0317041111008677	0.629767278847884	0.0530449509056804	0.0109688264747108	0.0951192282013159	0.0134731978670829	-0.000260487855454963	-0.0422840256740948	0.0416540681225535	0.990293835895548
20004#1515	Operation code	334578/292(334870)	Operations	CAT-MUL	-0.0162426	-0.131273	0.0983789	0.781588					-0.0487576177014155	-0.163431755478865	0.066059188791661	0.404946649342637	-0.000570411438933657	-0.115614998750442	0.114449080032351	0.9922455008539	-0.041197722347114	-0.156928137032835	0.0736974163214953	0.483751101754687
20004#1516	Operation code	334478/392(334870)	Operations	CAT-MUL	0.0149435	-0.0839722	0.113574	0.766824					-0.0214411187285113	-0.120688176798662	0.0779143077159627	0.672149385831317	-0.0557829782777703	-0.155344977089113	0.0437269979980162	0.272009941411719	0.0984056778846692	-0.000441966877389764	0.196659960197398	0.0503254250065703
20004#1517	Operation code	328098/6772(334870)	Operations	CAT-MUL	-0.00953746	-0.0337542	0.014663	0.439995					-0.00682517235522874	-0.0310473516851544	0.0174016244030974	0.580785322673172	0.012818411593957	-0.0113959300951933	0.0370322794068333	0.299452770628957	0.00243180501687751	-0.021810134247636	0.0266392237291282	0.844014581729783
20004#1518	Operation code	334571/299(334870)	Operations	CAT-MUL	-0.0178472	-0.131732	0.0956396	0.758317					-0.020457431698944	-0.133966368387081	0.0931526920255994	0.724027725115089	0.0720006220868336	-0.0418413147161467	0.185856150723844	0.215146421786658	0.0952013248312721	-0.0172239286075871	0.206845194621908	0.0957945204569762
20004#1519	Operation code	328243/6627(334870)	Operations	CAT-MUL	0.0085839	-0.0158407	0.032992	0.490784					0.00374446804808109	-0.0207142518506859	0.0282084054436291	0.764154754421251	0.0148497089443753	-0.0096082671242528	0.0393075918064504	0.234040705951325	0.000828176568817721	-0.023640463919106	0.0252613208832719	0.94706972558127
20004#1520	Operation code	328988/5882(334870)	Operations	CAT-MUL	-0.0100858	-0.0362074	0.0160166	0.449022					0.000235371507020141	-0.0258804073681661	0.026356579674487	0.985907876112714	0.0300163148552732	0.00390817760588218	0.0561248241871697	0.0242360763741683	0.00256659826389262	-0.023554135271802	0.0286497634183107	0.847173916264429
20004#1521	Operation code	333709/1161(334870)	Operations	CAT-MUL	-0.0649124	-0.122974	-0.00695213	0.0282945					0.0284800875389244	-0.0292893001724498	0.0862825176310813	0.334048266057686	0.0434573137616341	-0.0143421384224946	0.101257988840916	0.140579497444973	-0.000880422684619955	-0.0587200857596552	0.0567597728288991	0.976157513253456
20004#1522	Operation code	333445/1425(334870)	Operations	CAT-MUL	0.0223617	-0.0298992	0.0745449	0.401314					0.0250057263658061	-0.0272274418177989	0.0772609203704649	0.348187136230756	-0.0318638568801107	-0.0841072730067515	0.0203712199126804	0.231885454137074	0.0313658055235485	-0.0207990305349627	0.0833762709908341	0.237894198954631
20004#1523	Operation code	334414/456(334870)	Operations	CAT-MUL	0.0165352	-0.0757064	0.108588	0.725046					-0.0559669239248818	-0.148486521705329	0.0366206807964724	0.235920312461178	0.0350101124441021	-0.0577979494253318	0.127841055823517	0.459724736794116	-0.101212262737394	-0.195070988872909	-0.00795353734717212	0.0339658821988208
20004#1524	Operation code	334725/145(334870)	Operations	CAT-MUL	-0.120865	-0.284609	0.042093	0.146973					0.0513374666040921	-0.111903404175404	0.214938093401332	0.538062643966415	-0.0162987858123493	-0.179849375120564	0.147203390766289	0.845110984426817	0.0492906212160658	-0.1135436798508	0.210452138960432	0.550880867680901
20004#1525	Operation code	334251/619(334870)	Operations	CAT-MUL	0.0525229	-0.026323	0.131244	0.191319					0.0476647762991369	-0.0315644264969781	0.126972614599356	0.238573829302532	-0.0435935436640542	-0.122698557577457	0.0355063088853237	0.280070758274084	-0.0232581431435402	-0.102799698967202	0.0558814767896744	0.565580190472417
20004#1526	Operation code	334730/140(334870)	Operations	CAT-MUL	0.137094	-0.0278294	0.301421	0.102636					0.0675545696874977	-0.0989336326533359	0.234319252866189	0.426833849207798	0.0420386317255826	-0.123825471810879	0.207807674056979	0.619250013064529	0.0258286503277185	-0.141359668466505	0.191188059198883	0.760750216519588
20004#1527	Operation code	334015/855(334870)	Operations	CAT-MUL	-0.0681955	-0.13573	-0.000779213	0.0475998					0.0203996719363706	-0.0469724390722418	0.0878363862555696	0.553057650167116	-0.0017954453063106	-0.0690647930181799	0.0654759853376305	0.958279660040018	0.0108567206877264	-0.0569610556644172	0.0784027083548685	0.753213325756618
20004#1528	Operation code	334586/284(334870)	Operations	CAT-MUL	0.0492344	-0.0675718	0.165743	0.408118					0.0560950216739663	-0.0607478513332642	0.173151447264326	0.347161356123645	0.0228021344387918	-0.0938109145916741	0.139395160301685	0.70150707924792	0.0344889837433107	-0.082113130194492	0.15022975542075	0.560616987878588
20004#1529	Operation code	334816/54(334870)	Operations	CAT-MUL	-0.116008	-0.386278	0.15263	0.39861					-0.0755606016581915	-0.34037431139171	0.190384345687218	0.576783433058867	-0.182637182583514	-0.44990099473282	0.0844340009037825	0.180202654952256	-0.00608544703014441	-0.276385306769145	0.25866064708834	0.964431876886892
20004#1530	Operation code	334799/71(334870)	Operations	CAT-MUL	0.0101659	-0.222461	0.241656	0.931564					0.139815685819608	-0.0953667030379302	0.376287886519849	0.245232241762634	-0.000408989295482224	-0.232867352628722	0.231804487385723	0.997247068089247	-0.0822789216347136	-0.318756624219216	0.150036796929145	0.491319851082848
20004#1531	Operation code	333694/1176(334870)	Operations	CAT-MUL	0.00752583	-0.0499187	0.0648911	0.797211					0.0174354653259933	-0.0400572508166452	0.07496950663692	0.552390812022876	0.0131637190552742	-0.0441011459931622	0.0704303064012552	0.652316417537741	0.0380190783615556	-0.0194726695309125	0.0953108055590286	0.19414570436678
20004#1532	Operation code	333988/882(334870)	Operations	CAT-MUL	-0.0036885	-0.0700045	0.0625195	0.91312					-0.0120559196335751	-0.0782483838244333	0.0541916117459346	0.721216038402978	-0.0413962014308652	-0.107634508867723	0.0248423026224153	0.22060662252493	-0.0368156787265495	-0.103644118959661	0.0297254588862811	0.279206954980378
20004#1533	Operation code	334333/537(334870)	Operations	CAT-MUL	-0.0283092	-0.113197	0.0563862	0.512863					0.00488192666250132	-0.0799057891250872	0.0897809595638578	0.910205980060273	-0.0133293631481672	-0.098124320135959	0.071474761910123	0.758016536701835	0.0422863044611909	-0.0425031948843122	0.126623933910327	0.327023193129025
20004#1534	Operation code	333390/1480(334870)	Operations	CAT-MUL	0.00689748	-0.0443124	0.058042	0.791655					-0.00559274421595946	-0.0569224884054734	0.0457686614855716	0.830944975540871	0.0328792214695819	-0.0183131119400324	0.0840743619686355	0.208098592865737	-0.0050646760855867	-0.0565139991070772	0.0462182865689818	0.846757896881058
20004#1535	Operation code	334503/367(334870)	Operations	CAT-MUL	0.116375	0.0142902	0.21823	0.0252905					-0.0053096654728973	-0.108123988046449	0.0976317192491083	0.919424261237013	0.0232598733348417	-0.0794689453302661	0.126025768680913	0.657252884037548	-0.0713686956891659	-0.175406990735604	0.031920719836419	0.177190421082788
20004#1536	Operation code	334335/535(334870)	Operations	CAT-MUL	-0.0383277	-0.123447	0.0466088	0.376966					-0.0407913052276177	-0.125839322064433	0.0443511873937435	0.347454102132783	0.0952738264583096	0.0104232568373406	0.180124526882908	0.0277520947037546	0.00527837711802317	-0.0801744643017153	0.0902679943470859	0.903374203913939
20004#1537	Operation code	334207/663(334870)	Operations	CAT-MUL	-0.00819819	-0.0848012	0.0682786	0.833718					0.04671066317477	-0.0298212463360881	0.123330715612559	0.231862921732462	-0.0181011849566717	-0.0942751627409358	0.0580662623913247	0.641378722823361	0.0534134386891703	-0.0228909559158896	0.12937509976811	0.169091988645828
20004#1538	Operation code	334646/224(334870)	Operations	CAT-MUL	0.0185279	-0.113809	0.150543	0.783506					-0.0856857811144054	-0.216550068471707	0.0454351217377678	0.199818190943874	-0.0517782344831605	-0.182292205465691	0.0787148007734296	0.436771948542212	-0.0452128121525163	-0.17840246512443	0.0868742367812727	0.504028876237905
20004#1539	Operation code	334406/464(334870)	Operations	CAT-MUL	-0.0237683	-0.115717	0.0679817	0.612015					0.0479570216472845	-0.043443229329264	0.139478307023892	0.304084626209378	-0.0255005576334874	-0.116633163338343	0.0656161002457525	0.583356600109673	0.041537722331427	-0.0502258671338792	0.132809091202916	0.373660590450811
20004#1540	Operation code	334059/811(334870)	Operations	CAT-MUL	0.0570799	-0.0125119	0.126571	0.107663					0.000631294497525341	-0.068737162341604	0.0700683734909156	0.985775750625233	-0.00936997365282254	-0.0786164512243302	0.0598657871451453	0.790827031532881	0.0366174408665719	-0.0331056135439107	0.106062845541282	0.302334454567887
20004#1541	Operation code	334549/321(334870)	Operations	CAT-MUL	-0.0526409	-0.163268	0.0577167	0.350409					-0.0577095576905718	-0.16709006732889	0.0518340603665286	0.301447855175175	-0.0205096169332463	-0.130312690845584	0.0892798982773293	0.714272354452729	0.0762454330785442	-0.0337105130120874	0.18550502270911	0.172727587282404
20004#1542	Operation code	334325/545(334870)	Operations	CAT-MUL	0.0436353	-0.0416437	0.128754	0.315457					0.0100785546824832	-0.0745723305711807	0.0948366059046158	0.815596506604368	0.0363640338882135	-0.0480671846455858	0.120791383578755	0.398563546090778	0.040584481557676	-0.0444800367987608	0.125241127938873	0.348552640079919
20004#1543	Operation code	334633/237(334870)	Operations	CAT-MUL	0.0762056	-0.0509064	0.202987	0.239362					0.0263948127092566	-0.101537456864471	0.154549929772168	0.686186139955828	0.0285386866997239	-0.099558051179707	0.156574469312804	0.662273968290739	-0.0316637519977088	-0.160808952768236	0.0964194964089283	0.629398826212118
20004#1544	Operation code	334541/329(334870)	Operations	CAT-MUL	0.0828874	-0.0253459	0.190933	0.133006					-0.0025180540448602	-0.11078037787574	0.105855210000636	0.963657489539474	-0.00855201117839517	-0.116278964128464	0.0991144113860507	0.876314687556235	-0.0718756463137042	-0.181559904823519	0.0370341590189961	0.197393225094018
20004#1545	Operation code	334688/182(334870)	Operations	CAT-MUL	0.0893318	-0.0555048	0.233735	0.225992					-0.0195229644280055	-0.165952377961292	0.127264563258573	0.794093193363251	-0.0638644246000926	-0.209575949213058	0.0818270691666607	0.390269347407698	-0.136351896918924	-0.285492736025656	0.011284583625528	0.0716721224881508
20004#1546	Operation code	334784/86(334870)	Operations	CAT-MUL	0.140146	-0.0709449	0.35056	0.192423					-0.1587294500972	-0.369763690264392	0.0531960922758398	0.141314507217778	0.0482763640608801	-0.163387776166233	0.259711721792397	0.654670714833244	-0.105881311852172	-0.32201908324651	0.107170116983017	0.333387650720118
20004#1547	Operation code	334574/296(334870)	Operations	CAT-MUL	-0.0498616	-0.16445	0.0644	0.393053					0.0248251929206124	-0.0891133616779727	0.138881816769798	0.66950456749695	0.132233108528085	0.0181873985431492	0.246291693568125	0.023058434142312	-0.0109273326329919	-0.125715997948425	0.103027861638413	0.851447085001332
20004#1548	Operation code	334619/251(334870)	Operations	CAT-MUL	0.0237375	-0.1003	0.147453	0.707216					0.0711388640926128	-0.0531193136151723	0.195634050345057	0.262266475877619	0.0140244561917989	-0.110419843119162	0.138449955313569	0.825166332922029	0.203984213294153	0.0816817637133256	0.325433679249866	0.00103555845193952
20004#1549	Operation code	334855/15(334870)	Operations	CAT-MUL	0.202889	-0.325097	0.730521	0.449785					-0.402731211183716	-0.928429477762695	0.129511219188331	0.135370648938368	-0.359635874611511	-0.899656223062712	0.171242236172555	0.187996160072202	0.138248726151232	-0.392785463592184	0.653099644636154	0.60350013252682
20004#1550	Operation code	334816/54(334870)	Operations	CAT-MUL	0.0428268	-0.22322	0.307255	0.751553					-0.233568273692482	-0.501184855138359	0.033838361170652	0.0869582413661659	-0.221144661642136	-0.492297237562248	0.049305397487797	0.109455100501761	0.0398820360828838	-0.228448313442591	0.304112839385875	0.769015907670699
20004#1553	Operation code	334634/236(334870)	Operations	CAT-MUL	-0.0170013	-0.145394	0.111015	0.794926					0.00423161223866185	-0.123597693995198	0.13229469418123	0.948314403719176	0.0401289421557523	-0.0873719956964427	0.167644594293153	0.537332184178711	0.105135807780647	-0.0223016888032376	0.231650206615808	0.10459190016763
20004#1554	Operation code	334854/16(334870)	Operations	CAT-MUL	-0.0105782	-0.499618	0.469655	0.965823					-0.373431393930364	-0.843303140172597	0.105500146007585	0.122431048016386	-0.0989059485483805	-0.587824686817523	0.390026056636785	0.691603413597969	0.393733332416137	-0.0869846132285618	0.857949941494511	0.101914155040116
20004#1555	Operation code	334851/19(334870)	Operations	CAT-MUL	-0.234541	-0.692855	0.217283	0.311421					0.3378960914743	-0.120666301406595	0.803751348869613	0.151930195997022	-0.0634822145440058	-0.526647300446206	0.399827430983419	0.788273742500803	0.381527746895799	-0.0772167388329929	0.833151966200955	0.0998849939200975
20004#1556	Operation code	334343/527(334870)	Operations	CAT-MUL	0.023097	-0.0623222	0.10836	0.595792					0.0899636024256466	0.00416712294498272	0.175846334906757	0.0399604925579114	-0.0447976683617478	-0.130323020567328	0.0407002643199475	0.304515079964115	0.02228476028615	-0.0636169119405158	0.107733168538294	0.610175125526905
20004#1557	Operation code	332946/1924(334870)	Operations	CAT-MUL	0.00981831	-0.0351608	0.0547471	0.668593					0.0206828618854829	-0.024419844860945	0.065811168430455	0.368895053737024	0.0271548665635865	-0.0178982331559259	0.0722123570551461	0.237486363307889	0.00425717292529751	-0.0409670844744781	0.0493558706102683	0.853416033127279
20004#1558	Operation code	333734/1136(334870)	Operations	CAT-MUL	-0.00121773	-0.0596256	0.0571041	0.967381					-0.00786405466614677	-0.0663805616784475	0.0506983567620725	0.792319020838767	-0.0508771113213	-0.109206511444312	0.00744868462061355	0.0873329875623157	-0.0189297964925382	-0.0777359878882189	0.0396554680639322	0.527307092941646
20004#1559	Operation code	333866/1004(334870)	Operations	CAT-MUL	0.0251116	-0.0369742	0.0871092	0.427591					0.0304535882483343	-0.0318761438102778	0.0928335295191342	0.338441849442871	-0.0705821181226277	-0.132776061054944	-0.0083945109278514	0.0261172652297383	0.00971795377236441	-0.0525979827524121	0.0717867068830122	0.759401092242437
20004#1560	Operation code	334730/140(334870)	Operations	CAT-MUL	0.0452077	-0.120641	0.210435	0.592458					0.0301259542772739	-0.135889942182124	0.196546452396376	0.722415872596757	0.175612335528759	0.00941598303224594	0.341815979383899	0.0383563178180082	-0.0837093474818185	-0.251723890812738	0.0823295181368247	0.325886095372746
20004#1561	Operation code	319570/15300(334870)	Operations	CAT-MUL	0.00860614	-0.00832381	0.0255313	0.318995					-0.00616252537638678	-0.0231028901473006	0.0107799886871252	0.475852228335291	0.0132915076244571	-0.0036169560828202	0.0302008072960449	0.123375962938438	-0.00154962638100481	-0.0185387249381422	0.0154255991822207	0.858049003599998
20004#1562	Operation code	332890/1980(334870)	Operations	CAT-MUL	-0.0217251	-0.0662687	0.0227676	0.338825					0.0114849094434076	-0.0329727583483575	0.0559668168138831	0.612720193243627	0.0144447759000415	-0.0299656391080565	0.05885698831301	0.523806181856978	0.0294343677716704	-0.0150985584283133	0.073854417794321	0.194586894216872
20004#1563	Operation code	329939/4931(334870)	Operations	CAT-MUL	0.000826351	-0.028162	0.0297968	0.955429					0.00330583851698906	-0.0258497957540131	0.0324707329083477	0.824154056759838	0.00047891247668384	-0.0286422920905191	0.0296013018891675	0.974286141952775	-0.018004265452608	-0.0472024497458296	0.0111444623381698	0.226420722767009
20004#1564	Operation code	334586/284(334870)	Operations	CAT-MUL	-0.129682	-0.246495	-0.0132038	0.0293258					-0.0296521334189705	-0.146369501400175	0.08725451107409	0.618811535656113	-0.0723483995129489	-0.188750379331959	0.0440346806253475	0.223105729144159	0.0268814650034614	-0.0898670311095169	0.142790927732224	0.65058836673108
20004#1565	Operation code	334808/62(334870)	Operations	CAT-MUL	0.0750212	-0.172927	0.321695	0.552071					0.0778889280686171	-0.172364673677962	0.328774816599366	0.542296784920438	0.0909788580623492	-0.158012677910383	0.340506733214091	0.474321269308984	-0.204346911333172	-0.461549403263477	0.0484947164485452	0.116160270760333
20004#1566	Operation code	334858/12(334870)	Operations	CAT-MUL	0.337064	-0.21934	0.892609	0.233608					-0.135183798494353	-0.714265243128023	0.440879675560999	0.645691482565447	0.0772968770317748	-0.483206956398063	0.638210016526619	0.786735399439816	0.158714903416794	-0.416971257535348	0.715244566341635	0.581541504731642
20004#1567	Operation code	334804/66(334870)	Operations	CAT-MUL	0.220905	-0.0203031	0.460377	0.071607					0.14226348003298	-0.100206001876499	0.386018902727898	0.251420988884767	0.1382127424137	-0.102189295725905	0.378850391899195	0.259977587178162	0.0750218732409896	-0.16609005223404	0.312995027697919	0.539172453887834
20004#1568	Operation code	334754/116(334870)	Operations	CAT-MUL	-0.0528424	-0.235571	0.129029	0.569906					-0.0311359810686002	-0.21409335976379	0.152043384059299	0.738865217402112	0.0369698678157063	-0.144613015628031	0.218591059734892	0.689868919989029	0.242780789171373	0.0635429069524977	0.420302770944622	0.00762612794718682
20004#1570	Operation code	334838/32(334870)	Operations	CAT-MUL	-0.404632	-0.757691	-0.0554294	0.0238993					-0.0891723518627094	-0.436232279610425	0.259639113196836	0.615371913107375	-0.144194214828621	-0.493559901423641	0.203783376621979	0.417553403693407	-0.435002563573521	-0.80524752875807	-0.0752747779696459	0.0194067632447736
20004#1571	Operation code	334742/128(334870)	Operations	CAT-MUL	0.0152078	-0.158311	0.18811	0.863362					-0.10833461325813	-0.280718669132207	0.0644010692329621	0.218530275794758	-0.0405925811817087	-0.214234368069109	0.132902092023529	0.646665254835737	-0.090491676800616	-0.267084999409349	0.0840056972059192	0.312243531137186
20004#1572	Operation code	334802/68(334870)	Operations	CAT-MUL	-0.0696108	-0.308689	0.168077	0.567061					-0.140787814382491	-0.377528914079548	0.0966388067973779	0.244504164372384	0.18157663716706	-0.0553750266151133	0.418447111375443	0.132990547184475	-0.0930561958324547	-0.337203389150548	0.147305546750165	0.451372836733285
20004#1573	Operation code	334691/179(334870)	Operations	CAT-MUL	0.0469899	-0.0994186	0.19279	0.528443					0.10167332764169	-0.0453144183814895	0.248926500252233	0.175563744609601	0.139579112485985	-0.00705305939359646	0.28629339229111	0.0621396113029127	0.0803492663440749	-0.0657914335562086	0.225215307687986	0.279055558508781
20004#1574	Operation code	334833/37(334870)	Operations	CAT-MUL	-0.239674	-0.570717	0.0870954	0.153079					0.17713976343104	-0.146739183831547	0.503556027215373	0.285461529427147	-0.0236691354876608	-0.347099353133695	0.298889491866419	0.885787799033081	-0.0256899643166643	-0.348320792090822	0.290231666600645	0.874605734976707
20004#1575	Operation code	334767/103(334870)	Operations	CAT-MUL	0.0725599	-0.120573	0.264916	0.460578					-0.145801197162214	-0.338176987146594	0.0470202090830435	0.137847094912242	0.0201669478446132	-0.173231464679192	0.213661977185965	0.83809531364807	-0.0523584622779706	-0.247346859544547	0.140167090599309	0.596297590158749
20004#1576	Operation code	334760/110(334870)	Operations	CAT-MUL	-0.15355	-0.341309	0.0334284	0.108204					-0.0317873694154863	-0.218732605925407	0.155620298578388	0.739209809284058	0.0205511712487895	-0.166486085338046	0.20744684750532	0.829432140518266	-0.000458279230686639	-0.189380586731078	0.186318818017926	0.99618431914579
20004#1577	Operation code	334815/55(334870)	Operations	CAT-MUL	-0.0125813	-0.277185	0.250383	0.925513					0.0348280837182174	-0.230597233809849	0.301035417209796	0.797311581833709	0.0204789244661644	-0.242586601194674	0.283824951707954	0.878779101750012	0.00893064913994897	-0.259523924111906	0.273051877204399	0.947570419854734
20004#1578	Operation code	334846/24(334870)	Operations	CAT-MUL	0.290485	-0.109808	0.690225	0.154389					-0.135198361854033	-0.530470048097568	0.260666179239835	0.502768740712065	0.0685504464642016	-0.333768574312555	0.473743196559891	0.739255726215967	-0.0274416332421132	-0.439395847809338	0.376683603873598	0.895028513623157
20004#1579	Operation code	334424/446(334870)	Operations	CAT-MUL	0.0722299	-0.020752	0.165002	0.127439					-0.0759690466191524	-0.168911325107814	0.0170744724630647	0.109337521057198	0.0423397223923613	-0.0505402086530046	0.135229549349099	0.371630302352182	0.0902618724225748	-0.00248700802111197	0.182496693771135	0.0557732563896644
20004#1581	Operation code	334835/35(334870)	Operations	CAT-MUL	-0.0264916	-0.361361	0.306007	0.876316					-0.253123954379481	-0.583445302096051	0.0787852206479067	0.134002662640179	0.101244092539135	-0.228505745569743	0.432387651780365	0.548088177584224	0.114590036438311	-0.219480389744418	0.442482071748128	0.497138038706267
20004#1582	Operation code	334841/29(334870)	Operations	CAT-MUL	-0.0461963	-0.414116	0.317985	0.804609					-0.384973361553584	-0.745850407777377	-0.0230483447454554	0.0367685450189125	0.0124876262644872	-0.353990890512411	0.378906401899194	0.946738213294856	-0.174084273668067	-0.550253376253012	0.192349962794166	0.357874733285563
20004#1583	Operation code	334694/176(334870)	Operations	CAT-MUL	-0.0163988	-0.164546	0.131187	0.82792					-0.00305225169158564	-0.150900320686792	0.14492952049382	0.967737632618535	-0.0500199471004286	-0.197844970352943	0.09775084460909	0.507113419390367	-0.0213695388651436	-0.170347732641206	0.126193810074338	0.777553262743921
20004#1584	Operation code	334757/113(334870)	Operations	CAT-MUL	0.0581734	-0.126002	0.241285	0.534665					0.0109248588655917	-0.173114200790427	0.195437587454594	0.907490180090787	-0.0445010986059403	-0.229189093357459	0.140125474336976	0.636647410690397	-0.0501284957141362	-0.236852888196986	0.134169807344157	0.596300793422728
20004#1586	Operation code	334753/117(334870)	Operations	CAT-MUL	-0.143578	-0.325908	0.0376185	0.121517					0.0505713423511715	-0.130654692936909	0.232125443498121	0.584776078907458	-0.0248985650662258	-0.206148727958574	0.156275475143656	0.787677099108446	0.150729995962751	-0.0290480465879891	0.328499205870096	0.0983561944533958
20004#1587	Operation code	334638/232(334870)	Operations	CAT-MUL	0.00883699	-0.120217	0.13752	0.893078					0.0264864472561288	-0.103049748203738	0.156276582600355	0.68887947286824	-0.0603111329221289	-0.189137584738477	0.0684582241503739	0.358723890140853	0.0678787377784821	-0.0608609366706737	0.195603961983444	0.299454315092319
20004#1588	Operation code	334605/265(334870)	Operations	CAT-MUL	0.00700879	-0.11353	0.127189	0.909126					-0.0790556352276436	-0.200121858836156	0.0421581128024284	0.200861124265992	0.0534989042193064	-0.0673519110011015	0.174315744424234	0.385494344557009	-0.0472104342550192	-0.169600091549656	0.074200999120599	0.447764644558669
20004#1589	Operation code	334719/151(334870)	Operations	CAT-MUL	-0.0142259	-0.173175	0.143874	0.86037					-0.0694465182332393	-0.229852088563714	0.0911331856714969	0.396360482045745	-0.0464355352317789	-0.205562632812213	0.112670044467745	0.567301605767875	-0.0850985964233681	-0.248257740524752	0.0763613582194944	0.304061930715194
20004#1590	Operation code	334423/447(334870)	Operations	CAT-MUL	-0.0739851	-0.167262	0.0190838	0.119619					-0.0246972844490942	-0.117547259012812	0.0682545670855233	0.602329006679934	-0.0338857607657041	-0.126732865339014	0.0589719482235271	0.474431480696831	0.0914996611063194	-0.00118253657461523	0.183686913478824	0.0523514863267806
20004#1591	Operation code	334624/246(334870)	Operations	CAT-MUL	-0.112885	-0.238355	0.0121989	0.0773734					-0.00338932946346634	-0.128500099607077	0.121906482374998	0.957685772768955	0.110886963239213	-0.0138844785784536	0.235642334098232	0.0815090095400558	-0.0906672199029108	-0.217734132340424	0.0353692593782732	0.160225093265954
20004#1592	Operation code	334746/124(334870)	Operations	CAT-MUL	-0.13551	-0.313626	0.0417637	0.134988					-0.0372276593300694	-0.213668502865985	0.139603331045862	0.67954372616108	0.25934059381919	0.0839236036936561	0.434838828074031	0.00376527170302749	0.110934640068777	-0.0643615424868101	0.284402613939601	0.212383984799126
20004#1593	Operation code	334262/608(334870)	Operations	CAT-MUL	-0.0264326	-0.106446	0.0534265	0.51691					0.0164086561596175	-0.0634110539886757	0.0963261950923758	0.687191730572986	0.00648848238148356	-0.0730281044575084	0.0860007372020554	0.87292986755361	-0.0180604249610556	-0.0982883635707261	0.0617593257678829	0.658230637510318
20004#1594	Operation code	334340/530(334870)	Operations	CAT-MUL	0.0419602	-0.0431432	0.126902	0.333396					0.0369368276724098	-0.0483617346534271	0.122334218417418	0.396302979491345	0.10951833054831	0.0242396816362106	0.19481967442535	0.0118436904977993	0.0482924585243631	-0.0370727680196336	0.133210701936084	0.266249777165543
20004#1595	Operation code	334786/84(334870)	Operations	CAT-MUL	-0.0768962	-0.29319	0.138118	0.484569					0.165138810581207	-0.0502823931426502	0.380984091030994	0.133332966439377	0.234291001115221	0.0206124148585045	0.448104259995862	0.0316744965515244	0.12036368510646	-0.0919150374189795	0.329691400797905	0.262989572697156
20004#1596	Operation code	334043/827(334870)	Operations	CAT-MUL	-0.0245354	-0.0930101	0.0438255	0.482132					-0.0114901500412648	-0.0799594253166391	0.0570397708057743	0.742330271070063	0.0331837909946929	-0.0351746250535753	0.101545369756526	0.341383936029242	-0.0313439703464912	-0.100160903470057	0.0371674879735617	0.370938273277764
20004#1597	Operation code	334299/571(334870)	Operations	CAT-MUL	-0.0467235	-0.12918	0.0355533	0.266209					-0.0105510549316354	-0.0926865086740086	0.0716647333890051	0.801308260914589	-0.0386762258201341	-0.120761893830991	0.043400067277959	0.355724390704421	-0.00750809057394116	-0.0904185163177588	0.0749756574516942	0.858760119360216
20004#1598	Operation code	334719/151(334870)	Operations	CAT-MUL	0.0504586	-0.108175	0.208358	0.532015					0.010130892187622	-0.149660047162751	0.170323541684045	0.901227000436787	-0.132272346971648	-0.292798618140341	0.0280786985662057	0.106106558939561	-0.0637738139315343	-0.226127144344258	0.0969193001219371	0.438954505560433
20004#1599	Operation code	334783/87(334870)	Operations	CAT-MUL	0.000582501	-0.209143	0.209787	0.99565					0.125313329797498	-0.0850675311431562	0.336408373054946	0.243742606531117	-0.127272468670289	-0.340352156272786	0.085508607889479	0.241339741642939	-0.0437398264142532	-0.258447806138041	0.16768230922451	0.687335686449529
20004#1600	Operation code	334408/462(334870)	Operations	CAT-MUL	0.0148139	-0.0768299	0.106269	0.751126					-0.026594652312879	-0.118096562653007	0.0649842920768442	0.569067961128907	0.081816369653016	-0.00951760940604082	0.173148816621194	0.0791252333406664	-0.0959986973626069	-0.189224682387186	-0.00332890163327259	0.0429293896808831
20004#1601	Operation code	334833/37(334870)	Operations	CAT-MUL	0.226157	-0.0937153	0.543881	0.164344					0.331415702427096	0.00686957376486531	0.656613634650844	0.0455289900199263	-0.140794123818808	-0.462881140702458	0.180643662380947	0.390982824346299	0.120720867926254	-0.202122809131206	0.438523232017299	0.459826598124508
20004#1602	Operation code	334850/20(334870)	Operations	CAT-MUL	-0.117571	-0.562594	0.321206	0.601751					-0.024409779250639	-0.466845282108853	0.421375382053171	0.91414762700259	0.485750407661895	0.0472610233847529	0.925133625140744	0.0300315370433675	-0.105980664677163	-0.558330538841471	0.334538659901412	0.641412774858056
20004#1603	Operation code	334803/67(334870)	Operations	CAT-MUL	0.0704685	-0.169217	0.308797	0.563293					0.227195169383765	-0.0134519650091094	0.46844919264507	0.0645908895543131	-0.0995885750430383	-0.339124679582888	0.139812538177707	0.414995985593566	-0.0723827676699027	-0.316219866837391	0.167745792762276	0.557597807564557
20004#1604	Operation code	334854/16(334870)	Operations	CAT-MUL	0.0457539	-0.456749	0.53859	0.856838					0.521564208399982	0.0212206694036338	1.02729492796669	0.0418060167103032	0.585590248957637	0.0919011414395771	1.08448077900905	0.0204953903613515	0.0913947148705352	-0.406663996940429	0.57251246907123	0.713987410754014
20004#1605	Operation code	334855/15(334870)	Operations	CAT-MUL	0.142329	-0.357498	0.64022	0.574705					-0.0769061660939868	-0.604449280979849	0.452893039542231	0.775185931240614	0.00677921256158605	-0.513461396674896	0.525134281509786	0.979572660999638	-0.357162903156557	-0.926822851181564	0.18802760511532	0.208062030618949
20004#1606	Operation code	334853/17(334870)	Operations	CAT-MUL	-0.255323	-0.73024	0.213426	0.288673					-0.375114537885253	-0.849961048406473	0.1016214300631	0.122206060070451	0.109825656104953	-0.357788833071849	0.576728882862867	0.644676465848918	0.123074290044103	-0.357317462463588	0.590501206018206	0.610074445422858
20004#1607	Operation code	334611/259(334870)	Operations	CAT-MUL	-0.0666646	-0.188715	0.0550032	0.283611					-0.0183553889226056	-0.140791005701946	0.10415116429064	0.768943720829082	0.0230511693074672	-0.0991104367670426	0.0414836615132912	0.711271732862665	-0.0889544694866083	-0.107084741419605	0.0341983101007907	0.158166866744884
20004#1608	Operation code	334688/182(334870)	Operations	CAT-MUL	0.0200549	-0.125938	0.165549	0.787377					-0.107289240817857	-0.253253085858707	0.0389271914705589	0.150039014466682	-0.0406859450255847	-0.186873659916358	0.105440069813077	0.585329709665652	-0.0303368793271364	-0.177434665165325	0.115477817980296	0.684717970631518
20004#1609	Operation code	334670/200(334870)	Operations	CAT-MUL	0.0516903	-0.0870872	0.19006	0.46471					-0.127506759674408	-0.266634925590108	0.0118491493568139	0.0726863030487064	0.0831527103398165	-0.0553978288960124	0.22174142859951	0.239529662824162	0.0299500649405785	-0.109569944342256	0.168304552372071	0.672628788563466
20004#1611	Operation code	334675/195(334870)	Operations	CAT-MUL	0.0143759	-0.126095	0.154391	0.840765					0.12735015349097	-0.0137196023251135	0.268611103475322	0.0770272852033625	-0.072902197787954	-0.213085952545073	0.0672071051930583	0.307922347426712	0.0431112650948501	-0.0979860821978627	0.182965158315254	0.547468605427722
20004#1612	Operation code	334701/169(334870)	Operations	CAT-MUL	0.113589	-0.0371399	0.263771	0.138934					0.107091547844912	-0.0439263784487322	0.258222178467928	0.164708191489586	-0.0217161799540819	-0.172422765364969	0.128925430906389	0.777563672667096	0.105783475643776	-0.0446226049702731	0.254833350375091	0.166100567637588
20004#1613	Operation code	334792/78(334870)	Operations	CAT-MUL	0.111719	-0.1108	0.332999	0.323701					0.113587921288871	-0.109432545156724	0.337444758884386	0.319040231594209	0.129176991959452	-0.092453656229315	0.350926566322238	0.253366210702891	-0.21272363050833	-0.4421840174577	0.0131966134859863	0.0670085440289013
20004#1614	Operation code	334619/251(334870)	Operations	CAT-MUL	-0.040751	-0.165102	0.0832671	0.520105					-0.0668049448667389	-0.190195411646922	0.0568079831973383	0.289050899922208	-0.0379387419467045	-0.161393412763685	0.0855055907015011	0.546937561234746	0.00610571342168906	-0.118403177423522	0.129655009560229	0.923129570062555
20004#1615	Operation code	334822/48(334870)	Operations	CAT-MUL	-0.0272347	-0.312178	0.255128	0.850707					-0.02639115990119	-0.310166907692596	0.258765307589647	0.855714257010858	0.0614077639385896	-0.221287000769677	0.344145910487662	0.670341340448453	-0.0248007131174888	-0.312781595671978	0.258096483535202	0.86473672940264
20004#1616	Operation code	334790/80(334870)	Operations	CAT-MUL	0.0461766	-0.172791	0.263825	0.678449					-0.0285890392995259	-0.2475254511835	0.190969321854941	0.798286149993863	0.100263237780261	-0.118706804711621	0.319364223854326	0.369616508142865	-0.14799567475581	-0.374196035941535	0.0746138564398181	0.196055015858121
20004#1617	Operation code	334649/221(334870)	Operations	CAT-MUL	-0.000237685	-0.132204	0.131285	0.997179					0.0119790714635064	-0.122005031606823	0.146163861615011	0.860986584169487	-0.0140388825932832	-0.146680994173556	0.118575864449276	0.83563470822087	0.0131560231249116	-0.11919051939934	0.144294875934726	0.84480182268444
20004#1618	Operation code	334794/76(334870)	Operations	CAT-MUL	0.0997334	-0.124641	0.322959	0.382394					0.0875112437830495	-0.137990609894122	0.313663195357528	0.447529456036663	0.0388430428912974	-0.186908736915125	0.264626252744823	0.735933790757104	-0.254552777800285	-0.487186237542089	-0.0256689780065785	0.030573186979312
20004#1619	Operation code	334812/58(334870)	Operations	CAT-MUL	0.0676419	-0.189517	0.322962	0.604878					0.185665459862297	-0.072086412079268	0.444143742979589	0.158549371742026	-0.0382751039279796	-0.296287405493691	0.21978388479037	0.771235063429256	0.0321331148029355	-0.226051188873804	0.286001849758966	0.805621319144481
20004#1620	Operation code	334762/108(334870)	Operations	CAT-MUL	-0.141086	-0.331331	0.0481499	0.144984					0.00508605658761553	-0.183167664574105	0.19380904855001	0.957823290987949	-0.0729767688228717	-0.261338834932658	0.115559166481361	0.447830488977179	-0.0995221479179064	-0.291822745978174	0.0902200497464566	0.307101988000809
20004#1621	Operation code	334748/122(334870)	Operations	CAT-MUL	-0.0704471	-0.249449	0.107709	0.439377					0.0728340211936537	-0.105382708811965	0.251442728242729	0.423626360874914	-0.10723855256617	-0.284613271220663	0.0701413832834487	0.236027303798718	0.0700388209296503	-0.107635674389888	0.245760068149062	0.437171863367042
20004#99999	Operation code	328032/6838(334870)	Operations	CAT-MUL	0.0145863	-0.0096211	0.0387772	0.237445					0.0040335752846338	-0.0201933031888855	0.0282657895743517	0.744209532634138	0.0307903447944216	0.00655037026266488	0.0550310156664347	0.0127891916645553	0.0205759196797785	-0.00359368068570028	0.0447132383572372	0.0949837420416286
20005	Email access	200717/15201(215918)	Ongoing characteristics	CAT-SIN	0.0260999	0.00952909	0.0426653	0.0020168					0.0119281755823	-0.00465149176146844	0.0285096540428848	0.158510482516017	0.00371175581154887	-0.0128592640877554	0.020282363509667	0.660627733409415	-0.00484869820635177	-0.0214324000838239	0.0117206133921205	0.566418701786642
20006	Interpolated Year when cancer first diagnosed	28390	Medical conditions	CONTINUOUS	-0.0056934	-0.0170841	0.00569726	0.327246					0.00425265408945039	-0.00709820393179482	0.0156035121106956	0.462746732518739	-0.0119421765994917	-0.0233001186153684	-0.000584234583614913	0.0393246020843561	2.54368266498874e-05	-0.0114312591655968	0.0114821328188966	0.996527797166062
20008	Interpolated Year when non-cancer illness first diagnosed	247806	Medical conditions	CONTINUOUS	-0.00269162	-0.00660342	0.00122019	0.177464					-0.000871337744225226	-0.0047830954571986	0.00304041996874815	0.662415652925029	0.000140228545496871	-0.0037750606005066	0.00405551769150034	0.94403637197281	-0.00557716947802898	-0.00948451925103781	-0.00166981970502015	0.00514917565153235
20009	Interpolated Age of participant when non-cancer illness first diagnosed	247806	Medical conditions	CONTINUOUS	-0.00210694	-0.00537134	0.00115746	0.205863	-0.000463590613343761	-0.00372884482100044	0.00280166359431292	0.780804616983613	-0.00108598543402099	-0.00435033880665321	0.00217836793861124	0.51437325300139	0.000749055614861566	-0.00251824497889847	0.0040163562086216	0.653186721949141	-0.00454048912506971	-0.00780116811076132	-0.0012798101393781	0.00634812387089671
20011	Interpolated Age of participant when operation took place	263770	Operations	CONTINUOUS	0.00303059	-0.00054508	0.00660627	0.096676					0.00147330267401178	-0.00210271128380461	0.00504931663182817	0.419378854242635	-0.00287370170748454	-0.0064518622808708	0.000704458865901729	0.115465845908669	-0.000695288319037037	-0.00426821813242749	0.00287764149435342	0.702900354166572
20015	Sitting height	333871	Anthropometry	CONTINUOUS	-0.00396938	-0.00652158	-0.00141719	0.00230152					-0.00162281347051004	-0.00417501771184651	0.000929390770826437	0.212675953718662	0.00256689935362849	1.45991343058335e-05	0.00511919957295115	0.0487038743347253	0.00148492077823718	-0.00106685438286871	0.00403669593934306	0.254062190599635
20016	Fluid intelligence score	108307	Fluid intelligence	INTEGER	-0.0308551	-0.0412929	-0.0204173	6.89478e-09					-0.0426360979501263	-0.0530764927673944	-0.0321957031328581	1.21451432606837e-15	0.0114388758194129	0.00101026247384419	0.0218674891649816	0.0315674543228223	0.00388679736193205	-0.00657895717977958	0.0143525519036437	0.466670523612556
20018	Prospective memory result	110533	Prospective memory	CAT-SIN	0.0129765	-0.00183746	0.0277904	0.086002					0.0449025858103618	0.0300379951462657	0.0597671764744579	3.21480053577662e-09	0.00374413431490075	-0.0110803989134445	0.018568667543246	0.620583996896093	0.00991062210416976	-0.00497225150271476	0.0247934957110543	0.191834503573071
20019	Speech-reception-threshold (SRT) estimate (left)	106089	Hearing test	CONTINUOUS	0.00418428	-0.00155919	0.00992775	0.153322					0.00801937577570117	0.00226649135341779	0.0137722601979846	0.00629287889496935	-0.00505222351537801	-0.010797182709811	0.00069273567905498	0.0847742675554359	-0.00123114482648123	-0.00699952225030115	0.00453723259733869	0.675714087640475
20021	Speech-reception-threshold (SRT) estimate (right)	105995	Hearing test	CONTINUOUS	0.00282402	-0.00290861	0.00855664	0.33428					0.00710199505548953	0.001358520154112	0.0128454699568671	0.0153697174036916	-0.00214186576104823	-0.00787941403476217	0.00359568251266571	0.464367821570773	0.000879537452064483	-0.00488178487609506	0.00664085978022403	0.764775615305102
20022	Birth weight	191905	Early life factors	CONTINUOUS	-0.0054048	-0.009831	-0.000978596	0.016698					-0.00206732299388011	-0.00649217003997203	0.00235752405221182	0.359816909807393	0.0040395344288416	-0.000382672982707333	0.00846174184039053	0.0733958638605913	0.00227758703700814	-0.00214125028443057	0.00669642435844685	0.312389125084891
20023	Mean time to correctly identify matches	332883	Reaction time	INTEGER	-0.00418589	-0.00736598	-0.00100581	0.00988394					0.0174485097703629	0.0142691010273758	0.02062791851335	5.59359373854796e-27	0.000842949393951901	-0.00233623233172663	0.00402213111963043	0.603287127266655	0.000632037034960044	-0.00254646437540472	0.00381053844532481	0.696732509878122
20084#468	Vitamin and/or mineral supplement use	43986/3530(47516)	Vitamin/mineral supplements yesterday	CAT-MUL	-0.0197644	-0.0541607	0.0146047	0.259872					0.02473897392684	-0.00966476736074239	0.0591628924459162	0.158836927384527	-0.0309540384812189	-0.0653677654113557	0.00345217924238709	0.077871849970573	0.00929382622131874	-0.0251347941807587	0.0436627420590824	0.59641823603485
20084#469	Vitamin and/or mineral supplement use	46332/1184(47516)	Vitamin/mineral supplements yesterday	CAT-MUL	-0.00306313	-0.0105047	0.00586961	0.916424
20084#471	Vitamin and/or mineral supplement use	44766/2750(47516)	Vitamin/mineral supplements yesterday	CAT-MUL	0.0251977	-0.0135119	0.0638816	0.201854					0.00370199098543635	-0.03499187268208	0.042416823858051	0.851290529578376	0.0057942991372728	-0.0329237162192171	0.0445135223347779	0.769276964270077	-0.0262502429672518	-0.065031276461277	0.012446424249252	0.184126051698207
20084#472	Vitamin and/or mineral supplement use	35962/11554(47516)	Vitamin/mineral supplements yesterday	CAT-MUL	-0.00722871	-0.0286515	0.0141876	0.508305					0.000390428114430983	-0.02105512894995	0.0218394513916194	0.971536907070834	0.00544871629907334	-0.0160025837423156	0.0269008438850586	0.618590479033896	-0.00286793348053151	-0.0242849776903173	0.018535320894261	0.792896108585376
20084#473	Vitamin and/or mineral supplement use	40164/7352(47516)	Vitamin/mineral supplements yesterday	CAT-MUL	-0.0130035	-0.0383498	0.0123309	0.314508					-0.00868955772077185	-0.0331860878347599	0.0165428236979723	0.502084253852181	-0.0107152297652257	-0.0360835711589751	0.014650550051823	0.407704966346258	-0.0060331005442912	-0.0313877070788069	0.0192945981204281	0.640757842039284
20084#476	Vitamin and/or mineral supplement use	46480/1036(47516)	Vitamin/mineral supplements yesterday	CAT-MUL	0.0698261	0.00722261	0.133079	0.0264987					0.0133508571154914	-0.0480526615914899	0.0748699333155241	0.671696972753036	-0.014748576323727	-0.0764636670337233	0.0460436411082084	0.64006644772113	-0.0269706414978124	-0.0859698693446797	0.0356338706887718	0.394426068519709
20084#477	Vitamin and/or mineral supplement use	46560/956(47516)	Vitamin/mineral supplements yesterday	CAT-MUL	0.061582	-0.00266058	0.125749	0.0601135					0.0370345158526776	-0.0272007851348845	0.101343472677723	0.258732199613869	0.00774684888737478	-0.0565154492704097	0.0720130252609843	0.813218845404551	0.0277699716744128	-0.0366684870118598	0.0919817804313378	0.397451379763489
20084#478	Vitamin and/or mineral supplement use	44551/2965(47516)	Vitamin/mineral supplements yesterday	CAT-MUL	-0.0244709	-0.0623706	0.0138904	0.199738									0.000817863182250614	-0.0351681020536004	0.0376585804472081	0.965679251053377
20084#479	Vitamin and/or mineral supplement use	46025/1491(47516)	Vitamin/mineral supplements yesterday	CAT-MUL	0.00705281	-0.0450883	0.0591413	0.790812					0.0115044068938557	-0.0405129994696666	0.0635625470325021	0.664781965988386	0.00570307277279306	-0.046241273127539	0.0576458258977729	0.829611364976338	0.0136892356868189	-0.0384466982215138	0.0656767878378401	0.606286570755731
20084#480	Vitamin and/or mineral supplement use	46633/883(47516)	Vitamin/mineral supplements yesterday	CAT-MUL	-0.0366438	-0.103671	0.0302851	0.283568					0.0671972563902895	-0.000344648360335017	0.13425339765711	0.0500786580329539	0.019712050612154	-0.047197495413927	0.0866214912699714	0.563642174896758	-0.0161769656634081	-0.0832838803774724	0.0506583255610934	0.635888407400045
20084#481	Vitamin and/or mineral supplement use	46936/580(47516)	Vitamin/mineral supplements yesterday	CAT-MUL	-0.00362897	-0.0858374	0.0784388	0.930992					0.061969476188601	-0.0200833473866951	0.144123311989047	0.13903955208324	0.0368300656554527	-0.0452443119859704	0.118893513793555	0.37907123680495	-0.0656271470801081	-0.148523486538425	0.0168276003619509	0.119733048153257
20084#482	Vitamin and/or mineral supplement use	47323/193(47516)	Vitamin/mineral supplements yesterday	CAT-MUL	-0.0380325	-0.00612357	0.104658	0.601654					0.103309820746269	-0.040552966091781	0.246010411547542	0.149917553701295
20084#483	Vitamin and/or mineral supplement use	46799/717(47516)	Vitamin/mineral supplements yesterday	CAT-MUL	0.0366073	-0.0375686	0.108985	0.327394					0.0642911945057952	-0.00636456256035545	0.139202408818897	0.0904072534400707	0.00749222520207286	-0.0670770963865153	0.0800660799174287	0.843429891180575	-0.0422920906747757	-0.117112129402082	0.0293064729457908	0.267370813483726
20084#484	Vitamin and/or mineral supplement use	46773/743(47516)	Vitamin/mineral supplements yesterday	CAT-MUL	0.00157418	-0.0712307	0.0742678	0.96617					0.124930357429303	0.0518121952882937	0.198164741555558	0.000819101788665755	0.0132610327071495	-0.0597181796568017	0.0862325237042301	0.721708154915287	0.0205555199240275	-0.0522831821276168	0.0930982688093478	0.57939355416239
20084#485	Vitamin and/or mineral supplement use	44847/2669(47516)	Vitamin/mineral supplements yesterday	CAT-MUL	0.0268175	-0.0132075	0.066824	0.18899					0.0151160994305186	-0.0248527879016702	0.0551094819904788	0.458660705352987	-0.000136427304402918	-0.0400467700091762	0.0397727115521118	0.994654044654603	-0.028553227366671	-0.0686466050630917	0.011451209006435	0.162282829970076
20084#486	Vitamin and/or mineral supplement use	46881/635(47516)	Vitamin/mineral supplements yesterday	CAT-MUL	0.0716643	-0.00695015	0.150166	0.0737693					0.00397296628634441	-0.0744718956281636	0.0825216468410733	0.920977303568849	-0.0118629533876337	-0.0902275059962168	0.0664870090705286	0.76666384299512	-0.012121378486192	-0.0911488257457402	0.0665487404332311	0.763168873005397
20084#487	Vitamin and/or mineral supplement use	46105/1411(47516)	Vitamin/mineral supplements yesterday	CAT-MUL	-0.00818436	-0.0614559	0.0450236	0.763179					0.0423659624490837	-0.0109079907103928	0.0956898649918867	0.1192395161687	-0.0333535119337948	-0.0865897302986742	0.0198733437222386	0.219406825103405	-0.0260485663179994	-0.079495754929746	0.0272317071471067	0.338687072504352
20084#488	Vitamin and/or mineral supplement use	45780/1736(47516)	Vitamin/mineral supplements yesterday	CAT-MUL	-0.00529288	-0.0534987	0.0428614	0.829517					0.00773685240582557	-0.0403494630227769	0.0558587957386319	0.752578273897823	0.0108325583324275	-0.037285398145058	0.0589531790010914	0.659039387313102	-0.0445679269134557	-0.0929750672713849	0.00369680657562985	0.0707239168411391
20085#3	Reason for not eating or drinking normally	47261/255(47516)	Typical diet yesterday	CAT-MUL	-0.0498442	-0.174443	0.0734806	0.430825									0.0532044230035465	-0.0702999574581699	0.176741255582897	0.398772733987541	-0.0437588254442059	-0.169457340712273	0.0817661574986925	0.4901381761158
20085#4	Reason for not eating or drinking normally	47448/68(47516)	Typical diet yesterday	CAT-MUL	-0.150533	-0.152247	-0.148752	0.218366					0.224486720141062	-0.017061853252872	0.215618981809469	0.0681138020327088
20085#5	Reason for not eating or drinking normally	43842/3674(47516)	Typical diet yesterday	CAT-MUL	0.0262633	-0.00752638	0.060034	0.127541					-0.0234834717660583	-0.0572139111364645	0.010258402389844	0.17245590967924	0.0326932855757958	-0.001065069056083	0.0664577648442711	0.0576944346517212
20085#6	Reason for not eating or drinking normally	42565/4951(47516)	Typical diet yesterday	CAT-MUL	0.00305644	-0.0265912	0.0326881	0.839823					0.0374829642682008	0.00788038907386401	0.067102745400477	0.0130977128517445	0.0149522920610797	-0.0146213658682042	0.0445286308912599	0.321712312070414	-0.00215964726295056	-0.0318172184501296	0.0274559074521294	0.886423747342652
20086#10	Type of special diet followed	41902/5614(47516)	Typical diet yesterday	CAT-MUL	0.0260861	-0.00227848	0.0544424	0.0714095					-0.0313570967474705	-0.0596452131387885	-0.00306564993848687	0.0298126161868921	-0.000447805627448252	-0.0287467353041442	0.0278504389280445	0.975256389131911	-0.00615857012244985	-0.034511423966607	0.022157586748133	0.670091466989356
20086#11	Type of special diet followed	45931/1585(47516)	Typical diet yesterday	CAT-MUL	-0.0201668	-0.0708463	0.0304526	0.435147					0.0730756255867899	0.0226600945780684	0.123542588168693	0.00451770303719819	0.00827405437038963	-0.0419053313903933	0.0584569542874832	0.746560320149887	0.0549102075362533	0.00451327022722444	0.105182765810443	0.0324990292729618
20086#12	Type of special diet followed	47414/102(47516)	Typical diet yesterday	CAT-MUL	0.018354	0.0171581	0.019513	0.853966					0.100358374518772	0.0991649134779479	0.101578169322977	0.316333635614245	0.15456017281072	-0.0428118433595632	0.0859501785381665	0.118419908705924
20086#13	Type of special diet followed	45911/1605(47516)	Typical diet yesterday	CAT-MUL	0.0226274	-0.027382	0.0725851	0.374918					0.00721996890494559	-0.0427329552148659	0.0572127067048129	0.777039023472301	0.0422714854777008	-0.00761940217298874	0.0921684501316134	0.0967954531893671	-0.0200851455668064	-0.0701987060735867	0.029881258588621	0.431442740590679
20086#8	Type of special diet followed	46571/945(47516)	Typical diet yesterday	CAT-MUL	-0.0252048	-0.0901629	0.0396631	0.446626					0.0321416806500427	-0.0324452004574019	0.0967946141254556	0.329606437447667	0.104298775298562	0.0396810677532469	0.168946890222867	0.00156190022352499	0.053382504780255	-0.011360439754836	0.117903843956775	0.105469508371937
20086#9	Type of special diet followed	46898/618(47516)	Typical diet yesterday	CAT-MUL	0.0225728	-0.0572377	0.102286	0.579114					0.051270356087857	-0.027951261844373	0.131558347294311	0.209293525939023					0.0291030317803996	-0.0493106465487546	0.108058129779174	0.473898628595001
20087#159	Types of spread used on bread/crackers	35979/11537(47516)	Bread/pasta/rice yesterday	CAT-MUL	0.00227533	-0.0167592	0.0178566	0.832493					0.00394965485542722	-0.0171021827778836	0.0250058827643281	0.713099406849539	0.00674928943944592	-0.0143265245339316	0.0278260573476982	0.530221718460801	0.0103329117961466	-0.0107277485132483	0.0313813683970009	0.336085823904757
20087#160	Types of spread used on bread/crackers	42573/4943(47516)	Bread/pasta/rice yesterday	CAT-MUL	-0.00252934	-0.032118	0.0270426	0.866899					0.00389163695066372	-0.0256705224563524	0.0334653353083024	0.796426204629102	0.000458891752246001	-0.0291957606064948	0.0301129851784316	0.975803006175243	0.012436248206261	-0.0171449832938152	0.0419775388294508	0.409609212601534
20087#161	Types of spread used on bread/crackers	46511/1005(47516)	Bread/pasta/rice yesterday	CAT-MUL	0.0444764	-0.0182132	0.107087	0.164087					-0.0273676018493614	-0.09011955763037	0.034097212324693	0.392293798813742	-0.0124859921047538	-0.0752466886746951	0.0502626568094011	0.696553180374375	0.0585086546889138	-0.0039836958225678	0.120795579399582	0.0660435441634745
20087#162	Types of spread used on bread/crackers	42443/5073(47516)	Bread/pasta/rice yesterday	CAT-MUL	-0.0105545	-0.0398765	0.0187497	0.480351					0.00557096282441419	-0.0236920525442845	0.0348460729320662	0.709098080035042	0.00843251263672352	-0.0208280301808214	0.0376945436567589	0.572178449282322	0.0190106920582709	-0.010257138547641	0.0482416684173199	0.202685652229835
20087#163	Types of spread used on bread/crackers	47099/417(47516)	Bread/pasta/rice yesterday	CAT-MUL	0.0976629	0.00105453	0.193329	0.0469003					0.0108161324181884	-0.0871745656219225	0.108938935219521	0.825467273431145	-0.0558286714355657	-0.152953536380683	0.0414094664066009	0.255936852941352	-0.0812739484101154	-0.178995260406018	-0.111833308309616	0.100863368144684
20087#164	Types of spread used on bread/crackers	41579/5937(47516)	Bread/pasta/rice yesterday	CAT-MUL	-0.00504784	-0.0323698	0.0222599	0.717188					0.0145464476704897	-0.0128295256498872	0.0419340825493608	0.297752969948544	-0.0092955129896311	-0.0366457022623105	0.0180524706389077	0.505290884667751	-0.00398190493188841	-0.0313387687312681	0.0233399610039479	0.775279693821037
20087#165	Types of spread used on bread/crackers	47324/192(47516)	Bread/pasta/rice yesterday	CAT-MUL	0.0065756	0.0367351	0.149955	0.928036					0.0530742910376473	0.0698110979002349	0.036980690309444	0.466997304822855	0.110641307496591	0.141393925855639	0.253677205188099	0.126747865257336	-0.0279833113192916	-0.172882567807995	-0.054707336297308	0.701309338658201
20087#166	Types of spread used on bread/crackers	45241/2275(47516)	Bread/pasta/rice yesterday	CAT-MUL	-0.0194302	-0.0616442	0.0227424	0.366738					0.0020023265030257	-0.0403541663133989	0.0443856810320794	0.92619983169623	-0.0277052178674865	-0.0700399386723146	0.0146202740572085	0.199546340129736	0.0210589806625029	-0.0211944818172072	0.0632163720207109	0.328080933032677
20087#167	Types of spread used on bread/crackers	45752/1764(47516)	Bread/pasta/rice yesterday	CAT-MUL	-0.0131507	-0.0609822	0.0346218	0.589737					0.0209133342913793	-0.0268537345210462	0.0687169173952935	0.390998195836709	-0.00311424808951209	-0.0508261913841782	0.0445973914598926	0.898200175807776	-0.0322608107470741	-0.0802646144304251	0.0156084882789255	0.187140057219058
20087#168	Types of spread used on bread/crackers	46949/567(47516)	Bread/pasta/rice yesterday	CAT-MUL	0.0497618	-0.0332864	0.131379	0.240302					0.0540037984448302	-0.0297351776522682	0.1377436206378	0.206298154995164	0.00556728688898573	-0.0780003662455635	0.0890057758045904	0.89583875409306	-0.0563293182697702	-0.139645415779863	0.0269484040595667	0.186341633877965
20087#169	Types of spread used on bread/crackers	46991/525(47516)	Bread/pasta/rice yesterday	CAT-MUL	-0.0381962	-0.124261	0.0483188	0.386667					0.0593007839867716	-0.0249596299313485	0.145419359251916	0.179017492152393	-0.00639359100069839	-0.0923730197854643	0.0799954600701591	0.884764817911719	0.0402410436066239	-0.0464786193065873	0.125479227809844	0.358374916973649
20087#170	Types of spread used on bread/crackers	37272/10244(47516)	Bread/pasta/rice yesterday	CAT-MUL	-0.014041	-0.0361441	0.00805333	0.212999					0.0188287223641516	-0.00329845285204804	0.0409635115078874	0.0953993794070303	-0.0147017544711317	-0.0372382255418339	0.00467562461576174	0.192761604337758
20087#171	Types of spread used on bread/crackers	46911/605(47516)	Bread/pasta/rice yesterday	CAT-MUL	0.00668956	-0.0739216	0.08717	0.870686					0.0485096274718648	-0.0317759712358676	0.128901818141532	0.236614742029342	-0.00059022579669985	-0.0812394227637155	0.0800412878475776	0.988553835498317	0.0707688210182332	-0.00935014648358389	0.150540019245983	0.0827229895141738
20087#172	Types of spread used on bread/crackers	43189/4327(47516)	Bread/pasta/rice yesterday	CAT-MUL	-0.0287156	-0.0601716	0.00271588	0.0734554					0.01618716623429	-0.0153169779210195	0.0477078357151307	0.314016814907246	-3.79063482036446e-05	-0.0315612770159305	0.0314848173640135	0.99811942606339	-0.0180974759001361	-0.049609575277684	0.0133615220828007	0.259906520549117
20087#173	Types of spread used on bread/crackers	45756/1760(47516)	Bread/pasta/rice yesterday	CAT-MUL	-0.0219685	-0.0698602	0.0258642	0.368309					0.0377972003490164	-0.0100974420970919	0.0857322558600235	0.122068786540217	-0.0192241937857562	-0.0670426654908207	0.0285907338100225	0.430690716335122	-0.00841762564795939	-0.0565041015627463	0.039540565894157	0.731171950223389
20087#174	Types of spread used on bread/crackers	45337/2179(47516)	Bread/pasta/rice yesterday	CAT-MUL	-0.0246384	-0.0679391	0.0186182	0.26449					-0.00539461419914201	-0.0487277679574492	0.0379680332217241	0.807289886796347	-0.0307697301790763	-0.0741100692106827	0.012559880359918	0.164010782136689	0.00933024701551144	-0.0339374300202996	0.0524964470010567	0.672178948512106
20087#176	Types of spread used on bread/crackers	44440/3076(47516)	Bread/pasta/rice yesterday	CAT-MUL	0.021915	-0.0148104	0.0586159	0.242005					-0.0107294895580177	-0.047512466710582	0.0260699394347775	0.567589595639726	-0.019216564939542	-0.0558764275588089	0.0174399205000475	0.304201763014969	0.0253213575584332	-0.0113640758813838	0.0619422937733387	0.175716866011909
20087#177	Types of spread used on bread/crackers	47472/44(47516)	Bread/pasta/rice yesterday	CAT-MUL	0.173611	0.171186	0.176043	0.254473									-0.161769904408106	-0.164538129548649	-0.159085444823593	0.283273812141839	0.0287576772423435	0.0561533986660584	0.00131872275154887	0.849387351247998
20087#178	Types of spread used on bread/crackers	46353/1163(47516)	Bread/pasta/rice yesterday	CAT-MUL	0.0299224	-0.0285301	0.0883012	0.315382					0.0148154142553815	-0.0437641906478446	0.0734488919491602	0.620258918975148	-0.0485770530028535	-0.106954584170035	0.00978929210463896	0.102859833302868	-0.0186139826440014	-0.0771257692816525	0.0397001677258666	0.532237513036467
20087#179	Types of spread used on bread/crackers	46192/1324(47516)	Bread/pasta/rice yesterday	CAT-MUL	0.0122766	-0.0386222	0.0729444	0.656261
20087#180	Types of spread used on bread/crackers	47475/41(47516)	Bread/pasta/rice yesterday	CAT-MUL	-0.165342	-0.224926	-0.208867	0.302412									-0.167608059377221	-0.480788105345783	0.143594303560031	0.291548850987408
20087#181	Types of spread used on bread/crackers	47323/193(47516)	Bread/pasta/rice yesterday	CAT-MUL	0.115402	-0.0273595	0.257771	0.109857					-0.11607465636799	-0.258158915178253	0.0270032131599955	0.109432856961561	-8188672748774.85	-8188672519376.45	-8188672978173.25	0
20087#182	Types of spread used on bread/crackers	46764/752(47516)	Bread/pasta/rice yesterday	CAT-MUL	-0.0629979	-0.135232	0.0101999	0.0873812					0.0761863477462064	0.00357073341329234	0.14889336110035	0.0398694153347571	0.0411818312642913	-0.0308481030830415	0.113216582276082	0.262468056282146	0.00277464284863966	-0.0697105695179913	0.0749537702088625	0.940065624187586
20087#184	Types of spread used on bread/crackers	47245/271(47516)	Bread/pasta/rice yesterday	CAT-MUL	-0.0739534	-0.19375	0.0458078	0.224561					0.0158220574875083	-0.104567349065433	0.136406088124155	0.796752008950692	0.0763760203705486	-0.0432386518000394	0.195770162235089	0.210534878044217	23819285866883.9	23819286507354.8	23819285226412.9	0
20087#185	Types of spread used on bread/crackers	47305/211(47516)	Bread/pasta/rice yesterday	CAT-MUL	0.0467756	-0.0895181	0.181794	0.497179					0.0132447043683072	-0.123003477416344	0.149084468144944	0.849256905237291	0.0114821162127649	-0.125379243490472	0.148055610658671	0.867768164941635	0.0643989541052631	-0.0742071560523673	0.20162981075251	0.351012965903389
20087#187	Types of spread used on bread/crackers	47417/99(47516)	Bread/pasta/rice yesterday	CAT-MUL	-0.146985	-0.349122	0.0565143	0.147551					0.168497505644161	0.137583281715114	0.154669259530876	0.0964571301689741					-0.19014284560672	-0.0536971745486279	-0.151157584542598	0.0631128838364228
20087#188	Types of spread used on bread/crackers	45561/1955(47516)	Bread/pasta/rice yesterday	CAT-MUL	0.0220526	-0.0227858	0.067801	0.341507					-0.00034251594044146	-0.045197614528433	0.0453845911608139	0.988223362581077	0.0169605347994762	-0.0266673281151397	0.0607414405890492	0.464695273105671	0.0163440746208383	-0.027457738748947	0.0616729055479019	0.480549211007485
20087#190	Types of spread used on bread/crackers	47008/508(47516)	Bread/pasta/rice yesterday	CAT-MUL	0.088897	-0.000104931	0.177702	0.0467602					0.0118894505780045	-0.0760012333552164	0.0996112486786017	0.790504834823799					-0.05725575868052	-0.146039323135686	0.0308562232964193	0.204609045365113
20087#191	Types of spread used on bread/crackers	47028/488(47516)	Bread/pasta/rice yesterday	CAT-MUL	-0.0219555	-0.113566	0.0671611	0.631095					-0.0202772473051938	-0.109835182051697	0.068679963379581	0.658336350098097	-0.0155830949532713	-0.106135991321577	0.077014351915175	0.73298678902107	0.0372442832724573	-0.0528842248457813	0.126810523077131	0.414077011109408
20087#192	Types of spread used on bread/crackers	47420/96(47516)	Bread/pasta/rice yesterday	CAT-MUL	-0.205416	-0.206761	-0.205273	0.047591													-0.025163418284343	-0.0265062879888525	-0.0238205485798334	0.807884227043394
20087#193	Types of spread used on bread/crackers	46847/669(47516)	Bread/pasta/rice yesterday	CAT-MUL	0.0447559	-0.0332809	0.122121	0.250929					0.0159156219030093	-0.0601159328238171	0.0911872067427836	0.682219733107716	0.0356516717453993	-0.0415244199265922	0.112514927856986	0.360582957806916	0.051001655524647	-0.0249969747106955	0.126660302841713	0.191362213194483
20087#194	Types of spread used on bread/crackers	47432/84(47516)	Bread/pasta/rice yesterday	CAT-MUL	-0.06599	-0.103166	-0.197979	0.54637					-0.00402092342903053	-0.00552085876293187	-0.00253648801296277	0.970827705105805	-0.0378575497384623	-0.0393961855528026	-0.036318913924122	0.733110760599861	-0.0550102247168158	-0.0565219616750227	-0.0535090632509322	0.617802299171032
20087#195	Types of spread used on bread/crackers	47385/131(47516)	Bread/pasta/rice yesterday	CAT-MUL	-0.0785384	-0.118847	-0.0977	0.375796									-0.000416833980758458	-0.00138900474859979	0.000555336787082877	0.996203805620019
20088#332	Types of spreads/sauces consumed	38503/9013(47516)	Spreads/sauces/cooking oils yesterday	CAT-MUL	-0.0240892	-0.0472242	-0.00096587	0.0412111									-0.00248582670995608	-0.0256415283594642	0.0206692117551567	0.833340548380934	0.0133044226193497	-0.00981305013660098	0.0364042716147626	0.259124143421813
20088#333	Types of spreads/sauces consumed	45920/1596(47516)	Spreads/sauces/cooking oils yesterday	CAT-MUL	0.00286313	-0.0451431	0.054105	0.910859													0.0556649224171505	0.00580238987326913	0.10528587445527	0.0289295842289609
20088#334	Types of spreads/sauces consumed	46513/1003(47516)	Spreads/sauces/cooking oils yesterday	CAT-MUL	0.0251497	-0.0377875	0.0879991	0.433171					0.0275380366844501	-0.0340597748601989	0.0898975287081499	0.389765672127398	0.0269205021367026	-0.0359940915353762	0.0898482970938976	0.401698686235724	0.0337517879343005	-0.0286637299830808	0.0954934269258511	0.29148325062348
20088#335	Types of spreads/sauces consumed	45164/2352(47516)	Spreads/sauces/cooking oils yesterday	CAT-MUL	0.00619802	-0.0343573	0.0466597	0.772224													0.0247005764342036	-0.0164197518734433	0.0640647466611036	0.242841994536411
20088#336	Types of spreads/sauces consumed	45708/1808(47516)	Spreads/sauces/cooking oils yesterday	CAT-MUL	0.0234058	-0.0240095	0.0707786	0.333057					0.0195634150674445	-0.0277688815035315	0.0669294638071423	0.418037096118371	0.0145742103275434	-0.0326777888428221	0.0618288698380064	0.545492323778823	-0.0259230287238621	-0.0735457128492153	0.0215738440205025	0.285364437262112
20088#338	Types of spreads/sauces consumed	45419/2097(47516)	Spreads/sauces/cooking oils yesterday	CAT-MUL	0.0378038	-0.00604113	0.0816552	0.0912336					-0.0171010205177947	-0.0608634979613092	0.0271325628341336	0.445509628181408	-0.0340692429384357	-0.0781322830368587	0.00928492381717951	0.128292326583098	0.0325122798345699	-0.0113718172330736	0.0762694208195896	0.146986837170438
20088#339	Types of spreads/sauces consumed	45532/1984(47516)	Spreads/sauces/cooking oils yesterday	CAT-MUL	0.00667788	-0.0385141	0.0518209	0.771981					0.00100344262191945	-0.0441630436217404	0.0462026128306137	0.965279650033742	-0.00777464666979913	-0.0529498971959506	0.0374002953387101	0.735874164833007	-0.00665348974942404	-0.0520429071539647	0.0386211625088436	0.773592041680464
20088#340	Types of spreads/sauces consumed	46188/1328(47516)	Spreads/sauces/cooking oils yesterday	CAT-MUL	-0.029947	-0.0836575	0.023763	0.283816									-0.011153363518812	-0.0662860189271393	0.043928068072753	0.691388155377902
20088#341	Types of spreads/sauces consumed	44795/2721(47516)	Spreads/sauces/cooking oils yesterday	CAT-MUL	0.0108897	-0.028113	0.0498637	0.584071					-0.00226917284899289	-0.0411972589075069	0.036680636074165	0.909062840166917	0.0367434644291769	-0.0021555426912707	0.0756483883032257	0.0641299357874261	0.0237673900187825	-0.015108067753544	0.062567970879427	0.230346464818535
20088#342	Types of spreads/sauces consumed	43612/3904(47516)	Spreads/sauces/cooking oils yesterday	CAT-MUL	0.0205289	-0.0123713	0.0534104	0.22119					0.00580233475619168	-0.0270987941739797	0.038718824152347	0.729653373598072	-0.0093110233290983	-0.0424427806521184	0.0233780941366083	0.581441431183003	0.00781240138444236	-0.0251759059073456	0.0407484366255642	0.642250751272527
20088#343	Types of spreads/sauces consumed	45245/2271(47516)	Spreads/sauces/cooking oils yesterday	CAT-MUL	0.0294933	-0.0129353	0.0718891	0.172884					0.000609283129500681	-0.0416971872782712	0.0429417764866837	0.977487562502028	0.029683975578058	-0.0116193318883702	0.0720989892810243	0.169100548380395
20088#345	Types of spreads/sauces consumed	47106/410(47516)	Spreads/sauces/cooking oils yesterday	CAT-MUL	-0.0643541	-0.162044	0.033234	0.196478					-0.0424701648154851	-0.139895736611672	0.0544221783467658	0.394062229364074	0.0272096867265744	-0.0690207498985558	0.125178803861091	0.585480926399273
20088#346	Types of spreads/sauces consumed	45272/2244(47516)	Spreads/sauces/cooking oils yesterday	CAT-MUL	0.0154652	-0.0265723	0.0579077	0.47676									-0.0116361367337365	-0.0545350699440497	0.029185084372078	0.592089837429739
20088#347	Types of spreads/sauces consumed	46697/819(47516)	Spreads/sauces/cooking oils yesterday	CAT-MUL	-0.0513186	-0.120973	0.0172248	0.147869					0.0018074146531087	-0.0666013513175226	0.0714438521936706	0.959419025599433	0.00129676891967966	-0.068228856302428	0.0687778900736924	0.970771217957774	0.0868313622989062	0.0866789413250253	0.0869837832727871	0.0134977693753081
20088#348	Types of spreads/sauces consumed	46457/1059(47516)	Spreads/sauces/cooking oils yesterday	CAT-MUL	-0.0539964	-0.115301	0.00721211	0.0840378					-0.0291317131590605	-0.090215503541703	0.0320068802806186	0.350126202882322	0.00475964133786672	-0.0562735474732633	0.065793385927893	0.878515126053396	-0.00168946507932809	-0.0629031460239632	0.0593018020649367	0.956779876843987
20088#349	Types of spreads/sauces consumed	44254/3262(47516)	Spreads/sauces/cooking oils yesterday	CAT-MUL	0.00518483	-0.0305184	0.0408629	0.775847					0.00422510335932274	-0.0315177981639313	0.0399876596946145	0.816828048443691	0.00262744433602529	-0.0330720579914156	0.0383270278722369	0.885298860508607	0.02215972441226	-0.0134733084180204	0.0577288642640554	0.222461125251325
20088#350	Types of spreads/sauces consumed	45422/2094(47516)	Spreads/sauces/cooking oils yesterday	CAT-MUL	0.00669211	-0.0373405	0.0506809	0.765677					-0.0111198185273601	-0.0550552670052666	0.0328406377550637	0.619944044140634	0.0201384560184047	-0.0237829476581847	0.0640658388223744	0.368847967654615	0.00204910198786291	-0.0420261674661408	0.0460202532216949	0.927308487780145
20089#461	Type of meals eaten	45622/1894(47516)	Meal type yesterday	CAT-MUL	0.00211606	-0.044278	0.0484603	0.928727					-0.0477995802124476	-0.0940842329467493	-0.00149738206637285	0.0429904040065398	0.0464123019256488	0.0113766777705216	0.0548576143306644	0.0475162506751881	0.0184200499268465	-0.0281235559770311	0.064854726385524	0.437386244887208
20089#462	Type of meals eaten	40339/7177(47516)	Meal type yesterday	CAT-MUL	0.00826943	-0.0171659	0.0315975	0.521428					-0.00120473849016427	-0.0264520970336955	0.0240495546753689	0.925494083685641	0.00482059086209822	-0.0204398930379773	0.0300816433472971	0.708373321561545	-0.0141976774573083	-0.0395275626096351	0.0111028949282381	0.271653045128704
20089#463	Type of meals eaten	43245/4271(47516)	Meal type yesterday	CAT-MUL	0.00705504	-0.0247885	0.0388796	0.664008					0.0520968562613225	0.0202866639422026	0.0839295184692442	0.00133233615478612	0.00694466513134898	-0.0248596976513126	0.038750832907265	0.66866825924714	0.0227582716630076	-0.00910923494341364	0.0545817218577178	0.161289612734084
20089#464	Type of meals eaten	43839/3677(47516)	Meal type yesterday	CAT-MUL	0.000166535	-0.0337032	0.034013	0.992308					-0.0207572903919253	-0.0545610986560938	0.013057377763638	0.228831137426531	-0.0113928248864771	-0.0452231687271819	0.0224349903902704	0.509191819403708	-0.0132094373446327	-0.0471708297491735	0.020690745138726	0.445428948217249
20089#465	Type of meals eaten	9485/38031(47516)	Meal type yesterday	CAT-MUL	-0.0145549	-0.0371645	0.00805962	0.207081					0.00203750558348945	-0.0205645490375349	0.0246349579590296	0.859736484970369	-0.00872582451786276	-0.0313298465765132	0.0138769687762565	0.449256855960341	-0.0140042268572836	-0.0366137875519968	0.00862157712550071	0.224899658613674
20092#1	Type of baguette eaten	44843/2673(47516)	Bread/pasta/rice yesterday	CAT-MUL	0.0383691	-0.000441391	0.0769246	0.0552901					-0.0242825408344227	-0.0634648198010446	0.0149158534175047	0.224579217279634	0.0273545259414067	-0.0118695636395834	0.0665837993031134	0.17168318346144	0.0254704446956023	-0.013738138425687	0.0646020416200718	0.202480411581088
20092#2	Type of baguette eaten	46495/1021(47516)	Bread/pasta/rice yesterday	CAT-MUL	0.0286838	-0.0331614	0.0907631	0.365847					0.0608029643316447	-0.00110358189135688	0.119778249307873	0.0558535239992807	0.0432102314099903	-0.0197124617795455	0.105128793776748	0.173654851386755	0.0386410482798606	-0.0232555298940868	0.101584717690971	0.223221794393891
20092#3	Type of baguette eaten	46734/782(47516)	Bread/pasta/rice yesterday	CAT-MUL	-0.0546887	-0.12516	0.0166165	0.130326					-0.0398232835314461	-0.112431405727724	0.0320713394497653	0.270782289087319	-0.00295100314551986	-0.0733921850177627	0.0682284593074921	0.935257378245619	0.0365857138916017	-0.0339285444781949	0.106470277055069	0.310679562958254
20092#4	Type of baguette eaten	47132/384(47516)	Bread/pasta/rice yesterday	CAT-MUL	-0.088607	-0.188995	0.0117215	0.0851239					-0.0262621586279211	-0.026585921396181	-0.0259339637118856	0.60956831687905	0.0529495027323816	-0.0479680271480735	0.155460483223249	0.305923830563695
20093#1	Type of large bap eaten	46657/859(47516)	Bread/pasta/rice yesterday	CAT-MUL	0.0126943	-0.0549149	0.0801826	0.712616					0.0050373969535781	-0.062577325708062	0.072724895982417	0.883963692396072	0.0653729976751819	-0.00257911207187371	0.133341693727687	0.0593726831923173
20093#2	Type of large bap eaten	47180/336(47516)	Bread/pasta/rice yesterday	CAT-MUL	-0.0487945	-0.156619	0.0584929	0.375911					0.0941006467428584	-0.0136411340258509	0.202051898209678	0.0845603158839886	0.0187580717547478	0.0156885731267672	0.0350284167336815	0.732764213902679	-0.0113373722387971	-0.119529296896269	0.096495240906901	0.837637514171678
20093#3	Type of large bap eaten	47008/508(47516)	Bread/pasta/rice yesterday	CAT-MUL	0.0386278	-0.0487431	0.12628	0.372245					-0.057170415179003	-0.144388181629677	0.0299606153231437	0.20023780320991	-0.0415545639333026	-0.126833488052208	0.045844432146218	0.352725243703772
20093#4	Type of large bap eaten	47425/91(47516)	Bread/pasta/rice yesterday	CAT-MUL	0.0486359	0.0472862	0.0499734	0.645671					-0.0678300081796324	-0.0691943875703367	-0.0664927863334918	0.519477833502301					-0.0440220743724228	-0.0286738491406278	-0.0208920928032369	0.677383763053517
20093#5	Type of large bap eaten	47493/23(47516)	Bread/pasta/rice yesterday	CAT-MUL	0.00140663	-0.414484	0.412787	0.994681					-0.123575711087025	-0.529025713057417	0.284075702473024	0.550887046091349	0.219093981353941	0.206251140400671	0.517971303325777	0.311167395009876	-0.126892876681479	-0.13958433713232	-0.0955566959654196	0.556718393123041
20094#3	Type of bread roll eaten	46037/1479(47516)	Bread/pasta/rice yesterday	CAT-MUL	0.0278769	-0.0239779	0.0796744	0.291752					-0.00794170570979085	-0.0597439019857557	0.04390312702492	0.76389949493176	-0.00497929600840757	-0.0568399078589475	0.0468788256380978	0.850725218960564	-0.0607846451357122	-0.113067198919418	-0.00867800231767442	0.0224528616002904
20094#5	Type of bread roll eaten	47410/106(47516)	Bread/pasta/rice yesterday	CAT-MUL	-0.0793408	-0.0805262	-0.0781713	0.418764													0.0579194260197477	0.0761374014864416	0.0762640613968685	0.552854598973813
20095#1	Size of white wine glass drunk	45207/2309(47516)	Alcoholic beverages yesterday	CAT-MUL	0.00890828	-0.0332891	0.044159	0.679897													0.0283924039798626	0.0198764996068747	0.0452682428181263	0.181621033921932
20095#2	Size of white wine glass drunk	44011/3505(47516)	Alcoholic beverages yesterday	CAT-MUL	-0.0379259	-0.0725019	-0.00443919	0.0321305					-0.0207803564576802	-0.0544445200999388	0.0134021920125155	0.239137068279747	0.0237467867985694	-0.011198777855793	0.0582327219850214	0.179313632465607	-0.0127734869203428	-0.0477123583734393	0.021820301302515	0.469982265357351
20095#3	Size of white wine glass drunk	47062/454(47516)	Alcoholic beverages yesterday	CAT-MUL	-0.0303038	-0.124175	0.0623911	0.523916					0.0230072702328554	-0.0694053283362794	0.114850361028142	0.6280606138655	0.0110020294209628	-0.0820862837657064	0.103247093811441	0.815347978079086	0.00835267322004601	-0.0846952610294873	0.100546536534179	0.861088285554534
20096#1	Size of red wine glass drunk	44722/2794(47516)	Alcoholic beverages yesterday	CAT-MUL	0.00904514	-0.0286766	0.0471611	0.644914					0.000215232548106953	-0.038259068127845	0.0387112368842012	0.991254047094292	0.0259130031611244	-0.0125076176202568	0.0643370364428469	0.186204120068116	-0.0261763979685326	-0.0647027151919742	0.0122635792595509	0.182458957249006
20096#2	Size of red wine glass drunk	42819/4697(47516)	Alcoholic beverages yesterday	CAT-MUL	-0.0146275	-0.0450106	0.0157359	0.345199					0.00699755316831091	-0.0234080881413857	0.0374165735244115	0.651999596467674	-0.00592837451842205	-0.0363406977585308	0.0244824963915158	0.702396094677645	-0.00633145441538906	-0.0367508894676489	0.0240425980092849	0.683077837014512
20096#3	Size of red wine glass drunk	46816/700(47516)	Alcoholic beverages yesterday	CAT-MUL	-0.0073788	-0.0823675	0.0674708	0.846924					-0.0387319018946887	-0.113628603258567	0.0362458430430352	0.311033993922044	0.0172650855860301	-0.057908539463904	0.0924342591698159	0.652583283793249	-0.0236394589867634	-0.0988927943159366	0.0512904201998953	0.537203146626629
20097#1	Size of rose wine glass drunk	47008/508(47516)	Alcoholic beverages yesterday	CAT-MUL	0.0144154	-0.0744532	-0.0157096	0.747742					0.0136047562059585	-0.0759889900371978	0.102424311497112	0.76126881382058	-0.0047866968889584	-0.0924950669046252	0.0795887667841014	0.915099371146711	0.0384614978656738	-0.0479571735169679	0.125705065004668	0.388267333654031
20097#2	Size of rose wine glass drunk	46789/727(47516)	Alcoholic beverages yesterday	CAT-MUL	0.0246669	-0.0489488	0.0988877	0.51382					-0.0225085267673929	-0.0958676667036679	0.0509958409993554	0.547576610873742	-0.0146314292580135	-0.0875309128010013	0.0562503977449248	0.696885011694223
20097#3	Size of rose wine glass drunk	47388/128(47516)	Alcoholic beverages yesterday	CAT-MUL	0.191553	0.017171	0.364209	0.0301228									-0.0329305512292534	-0.208494404027445	0.142780389517613	0.713261537628641
20098#1	Thickness of butter/margarine spread on sliced bread	38836/8680(47516)	Bread/pasta/rice yesterday	CAT-MUL	-0.00891516	-0.0322672	0.0144272	0.454193					0.00713400238555721	-0.0162203532684593	0.0304951930506761	0.549411963602416	-0.0151173662696096	-0.0384572984080519	0.00821991913943382	0.204227820508173	-0.0126194613938367	-0.0359952099041875	0.0107329723979161	0.289753906421852
20098#2	Thickness of butter/margarine spread on sliced bread	37277/10239(47516)	Bread/pasta/rice yesterday	CAT-MUL	-0.0163328	-0.0385176	0.00584291	0.148931					0.0142000509390482	-0.00800978896075684	0.0364166579869439	0.210212365103405	0.00338415321006124	-0.0188324259397394	0.0256011531033539	0.765273979634807	0.0225556999460659	0.000382856463600415	0.0447162509613097	0.0461034928376406
20098#3	Thickness of butter/margarine spread on sliced bread	46662/854(47516)	Bread/pasta/rice yesterday	CAT-MUL	-0.0147122	-0.0827965	0.0532569	0.671641					0.0217362088591118	-0.0462219909597635	0.0897613107828431	0.530922895804754	-0.02158927085858	-0.0895470628145378	0.0463584685800427	0.533465746646528	-0.00778420179587459	-0.076008774645584	0.0601805013946891	0.822708029648583
20099#1	Thickness of butter/margarine spread on baguettes	46466/1050(47516)	Bread/pasta/rice yesterday	CAT-MUL	0.0197763	-0.0429187	0.0809162	0.5281					-0.041049736525456	-0.10345094266874	0.019878183399028	0.187593509650112	0.0129817736435828	-0.0487228130602905	0.0731728068626516	0.678499505087297	-0.00246779126377502	-0.0639132654061827	0.0587303331083719	0.937501246799836
20099#2	Thickness of butter/margarine spread on baguettes	46541/975(47516)	Bread/pasta/rice yesterday	CAT-MUL	-0.0621092	-0.126047	0.00170467	0.0566731					0.0438014308112404	-0.0198656284723862	0.107542666828425	0.177765449756357	0.0502875488611332	-0.0135367119079761	0.114124289825696	0.122545203368141	0.0466878642431601	-0.0169507686593392	0.110099184122873	0.149712299726619
20099#3	Thickness of butter/margarine spread on baguettes	47425/91(47516)	Bread/pasta/rice yesterday	CAT-MUL	0.0561516	-0.150219	0.262123	0.594256									76010176162667.4	76010176127114.3	76010176198220.5	0
2010	Suffer from 'nerves'	254129/69077(323206)	Psychosocial factors	CAT-SIN	-0.00793019	-0.0163661	0.000504336	0.0653833	0.021138975543067	0.0127234788839687	0.0295487935248082	8.43883937557449e-07	0.0246519807002076	0.0162117598230352	0.0330931770032446	1.03860088019254e-08	0.0455814120401298	0.0371414181572686	0.0540224208480539	3.51764782905816e-26	0.0136688847313467	0.00523982870371512	0.0220957851964859	0.00147900652145677
20100#1	Thickness of butter/margarine spread on large baps	47222/294(47516)	Bread/pasta/rice yesterday	CAT-MUL	0.0346774	-0.0799538	0.14966	0.553513					-0.0649490149849953	-0.179771071652483	-0.0417258929405013	0.266544418599726					-0.0458728483395055	-0.163161428641608	0.0702657766479541	0.438486440188445
20100#2	Thickness of butter/margarine spread on large baps	47215/301(47516)	Bread/pasta/rice yesterday	CAT-MUL	-0.0195781	-0.132939	0.0945956	0.734311									0.0555413558701011	-0.0594812437940313	0.169723189623176	0.337558986972362	-0.0568506089788886	-0.173401593446332	0.0583367690221368	0.329220159674951
20101#1	Thickness of butter/margarine spread on bread rolls	45948/1568(47516)	Bread/pasta/rice yesterday	CAT-MUL	0.0285487	-0.0219218	0.0789674	0.267317					0.0185489464650313	-0.0318996775024893	0.0690426966964396	0.471315929813192	-0.0317369011001664	-0.0823117739684265	0.0188308016834381	0.218677212332902	0.000560976565895247	-0.05005539381948	0.0510267757591454	0.982643128558957
20101#2	Thickness of butter/margarine spread on bread rolls	45767/1749(47516)	Bread/pasta/rice yesterday	CAT-MUL	0.00268663	-0.0391743	0.0401857	0.912414
20110#1	Illnesses of mother	247949/61557(309506)	Family history	CAT-MUL	-0.00128453	-0.0101965	0.00762606	0.777542					0.0121906139508805	0.00327985603383413	0.0211020929602132	0.00733398350566884	0.0167683398401355	0.00785763505779978	0.0256794127040048	0.000225813384087244	-0.00646569759425714	-0.0153750738768042	0.0024406949204131	0.15484474162664
20110#10	Illnesses of mother	281050/26749(307799)	Family history	CAT-MUL	-0.00917769	-0.0218725	0.00351319	0.156421					-0.00640302551073315	-0.0190931898885627	0.00628821476363908	0.322703740335034	0.000248955805555862	-0.012443228033762	0.0129410504565314	0.96933232760471	-0.00144918923715691	-0.0141399156622479	0.0112336338108802	0.822843057802179
20110#100	Illnesses of mother	180664/128551(309215)	Family history	CAT-MUL	-0.00290055	-0.0101059	0.00430447	0.430103					-0.00349009303654883	-0.0106950699137581	0.0037148824977213	0.342411995863041	-0.0118000153018056	-0.0190055053626982	-0.0045948312929459	0.0013282818582811	0.00303393788894412	-0.00416965756822096	0.0102370813235353	0.409084153813968
20110#101	Illnesses of mother	70788/240148(310936)	Family history	CAT-MUL	0.00223187	-0.00616222	0.0106271	0.602302					-0.0134800571783329	-0.021875246625421	-0.00508555556041936	0.00164824154219877	-0.0195660733970635	-0.0279605572908184	-0.0111720210484984	4.91302524797761e-06	-0.00360861522344917	-0.0119974968518854	0.00478251963945795	0.399228050592348
20110#11	Illnesses of mother	301848/5061(306909)	Family history	CAT-MUL	0.0105886	-0.0172307	0.0383867	0.455492					-0.0217461188127998	-0.0495545209741844	0.00606899090043696	0.125396576506759	-0.00179535404721686	-0.0296239312297	0.0260325232363747	0.899376689831122	0.0181402629330831	-0.00964105089401389	0.0458763975222249	0.200249203319399
20110#12	Illnesses of mother	287288/20145(307433)	Family history	CAT-MUL	0.000339265	-0.0139831	0.0146565	0.962962					0.0473735501829905	0.0330511730700899	0.0616987016625146	9.02845680854773e-11	0.0530923499236407	0.0387761481565153	0.0674096653842245	3.63568362302807e-13	0.0144066849562505	0.000101562429166317	0.0287015151962812	0.0483106806955092
20110#2	Illnesses of mother	264382/44280(308662)	Family history	CAT-MUL	-0.0036611	-0.0138225	0.00649814	0.480013					-0.0047542598189055	-0.0149126537109173	0.00540464667504133	0.358975234578133	0.00306049838888475	-0.00710118506044917	0.0132221668321045	0.554964185362499	0.000774561231931949	-0.0093799912347072	0.0109247897352739	0.881126516464309
20110#3	Illnesses of mother	294963/12502(307465)	Family history	CAT-MUL	0.00406678	-0.0138722	0.0219973	0.656731					0.0138128864313966	-0.00412492462483564	0.0317537056361354	0.131264116504262	0.016113141299545	-0.00181790320368861	0.0340440267726048	0.0781924606042078	0.00122207255143245	-0.0167060304315874	0.0191321598679083	0.8936642147516
20110#4	Illnesses of mother	291447/15926(307373)	Family history	CAT-MUL	-0.00879214	-0.0247797	0.00718845	0.280991					-0.00133317244910606	-0.0173138642997663	0.0146496212825958	0.870126565238311	-0.00425378352434125	-0.0202381506469587	0.0117301313126674	0.601950500825968	0.00420360451081565	-0.0117718879711723	0.0201652150793481	0.605890488020211
20110#5	Illnesses of mother	281945/25683(307628)	Family history	CAT-MUL	-0.00502936	-0.0178215	0.00775866	0.440881					0.00271706400764462	-0.0100728356277342	0.0155082694509872	0.677152761475336	0.00295775230888441	-0.00983111210999972	0.0157465027133441	0.650335967921255	-0.00422255770726132	-0.0170189531732795	0.00856540627750445	0.517654510175998
20110#6	Illnesses of mother	289758/17998(307756)	Family history	CAT-MUL	0.0202139	0.00511986	0.0353025	0.00865501					0.0221381948022064	0.00703524385473359	0.0372435056736505	0.00406736663943957	0.016228974587097	0.00113909378644661	0.0313189271770954	0.0350285451374325	-0.0179103526539246	-0.033036946111135	-0.00279659558517177	0.0202450114844774
20110#8	Illnesses of mother	215452/94179(309631)	Family history	CAT-MUL	-0.0029602	-0.010687	0.0047659	0.452705					0.000521010550298063	-0.00720303765034639	0.00824527929136258	0.894822844716374	0.0154538786506825	0.00773002997772258	0.0231780847046464	8.80287883695871e-05	-0.00112825568704466	-0.00885175651882766	0.00659381986026783	0.774617210644359
20110#9	Illnesses of mother	279255/28627(307882)	Family history	CAT-MUL	0.0141039	0.00192175	0.026283	0.0232411					-0.0117536602187639	-0.0239359600940607	0.000429387329616178	0.0586310070461023	0.00981035285796451	-0.00237304105341757	0.0219937924598283	0.114517125946591	-0.00963722140956794	-0.0218357242029445	0.00255366683473313	0.121399589122245
20111#1	Illnesses of siblings	233817/25926(259743)	Family history	CAT-MUL	0.0111274	-0.0019609	0.0242124	0.0955972					0.00621013186915926	-0.00688647844610444	0.0193082403848503	0.352706345920551	0.00874626994850339	-0.00434866909880543	0.0218413002210278	0.190491747454206	0.00529791807554785	-0.00778020843262268	0.0183685431178876	0.4270598617954
20111#10	Illnesses of siblings	256736/1474(258210)	Family history	CAT-MUL	0.00390353	-0.0474405	0.0551765	0.881461					0.0142034519427489	-0.0373111751688303	0.0657541978974125	0.589047162162215	-0.044421754194977	-0.0959032336295583	0.00705138890158697	0.0907674020532759	-0.0309539705027904	-0.0825903318663451	0.0205171015536934	0.239257822109242
20111#100	Illnesses of siblings	83423/177446(260869)	Family history	CAT-MUL	-0.0105415	-0.0190009	-0.00208184	0.0145919					0.00170006976548386	-0.00676148589467726	0.0101614923514813	0.693732713570255	-0.0179612476312271	-0.0264227401171783	-0.00950025657837734	3.17462998838357e-05	0.00408737732836671	-0.00436743721554938	0.0125436942094754	0.343414489204705
20111#101	Illnesses of siblings	40670/223005(263675)	Family history	CAT-MUL	-0.00435771	-0.0150218	0.00630842	0.423219					-0.0332144209689784	-0.0438890729768364	-0.0225415469428067	1.06661257089494e-09	-0.0330801342475672	-0.0437496480474073	-0.0224115061548489	1.2235895757311e-09	-0.00544729112848374	-0.0161009511378757	0.00521080092973485	0.316364879708256
20111#11	Illnesses of siblings	256805/1370(258175)	Family history	CAT-MUL	-0.00163112	-0.0549036	0.0515643	0.952112					-0.0153021643369831	-0.0685417942156051	0.0379718660606251	0.573326192540641	0.0281056035051563	-0.0251982933030261	0.0814075423392004	0.301386514105851	-0.0259404456582338	-0.0793810357650633	0.0273240775455106	0.340602759089422
20111#12	Illnesses of siblings	240790/18174(258964)	Family history	CAT-MUL	-0.0022414	-0.0173701	0.0128815	0.77148					0.0577421888597939	0.0426041865540951	0.0728838218998934	7.70399720753045e-14	0.0631224565749761	0.0479999815015445	0.0782464931683302	2.82067331588818e-16	0.0252989996739937	0.0102050620741937	0.0403820881142693	0.00101500433036839
20111#13	Illnesses of siblings	254199/4115(258314)	Family history	CAT-MUL	0.00891172	-0.0220676	0.0398662	0.572722					0.0243942968285274	-0.00662723222608565	0.0554281550998517	0.123327947469724	0.0383352523825524	0.00731367975802474	0.0693574022401427	0.0154336583391322	0.0148458818384875	-0.0161220991928376	0.0457584572722829	0.346988276264893
20111#2	Illnesses of siblings	250304/8369(258673)	Family history	CAT-MUL	0.0104502	-0.0114845	0.032373	0.350287					0.0247756956673935	0.00281720466788725	0.0467399728674282	0.027026074808805	0.0054120391258528	-0.0165354660726698	0.0273588112058778	0.628869687226989	0.0182756891406214	-0.0036383970462025	0.040164049884184	0.101939606115317
20111#3	Illnesses of siblings	252936/5499(258435)	Family history	CAT-MUL	0.022798	-0.00408815	0.0496661	0.0964057					0.0299308952312105	0.0029727314146367	0.0568985448494314	0.0295738540679106	0.0239753755838492	-0.00296201347145317	0.0509125754403246	0.081074216745669	-0.00343589919605651	-0.0303685067401259	0.023455073812134	0.802402372381319
20111#4	Illnesses of siblings	252349/6034(258383)	Family history	CAT-MUL	0.00209631	-0.0236014	0.0277767	0.872928					0.0169406203474644	-0.00875839776485465	0.042647400151969	0.196423023915993	0.00207379005478074	-0.0236154609746555	0.0277623319406304	0.874280770595359	-0.00858309260627249	-0.034292985133887	0.0170887103062466	0.512587648360643
20111#5	Illnesses of siblings	247206/11380(258586)	Family history	CAT-MUL	0.00701169	-0.0118691	0.0258835	0.466587					0.0110547676716054	-0.00783073080416953	0.0299440983409753	0.251311107211382	0.00529282521809906	-0.013591383440529	0.0241767140705134	0.582770262505254	-0.0151052331067089	-0.034001834541031	0.00377111542434947	0.116980651581835
20111#6	Illnesses of siblings	251397/7200(258597)	Family history	CAT-MUL	0.0240441	0.000491047	0.0475836	0.0453481					0.0450193053759985	0.0214238056290347	0.0686221567221568	0.000184774737287354	0.027994244472102	0.00442362459486675	0.0515651222016032	0.0199227390737205	-0.0198741574204817	-0.0434684402977722	0.0036879311270601	0.0985194936560205
20111#8	Illnesses of siblings	206785/53718(260503)	Family history	CAT-MUL	0.00384735	-0.00575999	0.0134533	0.432485					-0.0058059437319339	-0.0154143773654801	0.00380277312727905	0.236292026144574	0.0194229515292649	0.0098148119501621	0.0290315936363265	7.43241452253201e-05	-0.00169547084930467	-0.0112971820107	0.00790303747362067	0.729230072196463
20111#9	Illnesses of siblings	237831/21432(259263)	Family history	CAT-MUL	0.0234595	0.00940956	0.0375056	0.00106381					-0.0106331473086823	-0.0246959279979784	0.00343085517116133	0.138361183411286	0.0209210790729082	0.00686148991081181	0.0349810098446248	0.0035400057238618	0.00244064586754777	-0.0116158084230574	0.0164873742754337	0.733529722637877
20112#1	Illnesses of adopted father	1574/767(2341)	Family history	CAT-MUL	-0.0260348	-0.117658	0.0654801	0.577191					0.0698697734405022	-0.0215392898315264	0.161540525533868	0.134485320590728	0.00261781283460032	-0.0888829094927988	0.0941301506154178	0.95526609075488
20112#10	Illnesses of adopted father	2114/125(2239)	Family history	CAT-MUL	1.88681e+13	1.88681e+13	1.88681e+13	0					-4722061016695.62	-4722061034955.89	-4722060998435.36	0	96130328736460.5	96130328707606	96130328765315.1	0
20112#100	Illnesses of adopted father	1421/845(2266)	Family history	CAT-MUL	0.0301545	-0.0608762	0.121255	0.516156					-0.0728400868610739	-0.163553020097603	0.0175973124828264	0.114811757868161	-0.0404551948077673	-0.130909887610784	0.0497905724127703	0.37994613763783
20112#101	Illnesses of adopted father	602/1690(2292)	Family history	CAT-MUL	-0.0312489	-0.130015	0.0674391	0.534831					0.0899377093881269	-0.00936537062222918	0.189580880759433	0.0762380450544133	-0.0572234177423905	-0.155004389350192	0.0404417428521606	0.250867794322691
20112#11	Illnesses of adopted father	2164/71(2235)	Family history	CAT-MUL	3.31156e+13	33115618461486	3.31156e+13	0					-74487779039563.8	-74487779088260.4	-74487778990867.3	0	77850349907140.2	77850349883087.2	77850349931193.2	0
20112#2	Illnesses of adopted father	1881/393(2274)	Family history	CAT-MUL	-0.0252437	-0.141635	0.0910123	0.670413					0.0136621505157584	-0.101743492897275	0.129119486930935	0.816448557076424	0.122522921050466	0.00725037500297098	0.238218810686534	0.0374652507231828
20112#3	Illnesses of adopted father	2014/245(2259)	Family history	CAT-MUL	-0.00372789	-0.144229	0.136751	0.958493					-0.0818159338301095	-0.222215294986822	0.0579993123134957	0.252023506917577	-0.0832748891940401	-0.224373883684133	0.0570825900148022	0.245789421712529
20112#4	Illnesses of adopted father	2091/148(2239)	Family history	CAT-MUL	0.0991031	0.0984552	0.099788	0.29382					-148161751919021	-148161751982714	-148161751855328	0	-8081986023484.88	-8081986040225.59	-8081986006744.17	0
20112#6	Illnesses of adopted father	1898/400(2298)	Family history	CAT-MUL	0.0690489	-0.0470433	0.185431	0.244041					0.0660002584622337	-0.0511824952078438	0.183449859375648	0.269908243959293	0.06447683497646	-0.0524471267623199	0.181541474127839	0.279799684789069
20112#8	Illnesses of adopted father	1784/498(2282)	Family history	CAT-MUL	-0.0595784	-0.168089	0.0486192	0.280911					0.0301077005622162	-0.0770556260010897	0.137362036671022	0.581827712956285	-0.0104731729934319	-0.0827706681940378	0.0762350437235731	0.847196015337336
20112#9	Illnesses of adopted father	2081/166(2247)	Family history	CAT-MUL	-7.26806e+13	-7.26806e+13	-7.26806e+13	0					0.0133936826689024	0.0128021972584451	0.0140231308055815	0.87870657071341	-33868806313134.9	-33868806327988.5	-33868806298281.4	0
20113#1	Illnesses of adopted mother	2014/595(2609)	Family history	CAT-MUL	0.0170292	-0.0799099	0.113892	0.730397					-0.0308479576282434	-0.127709539664908	0.0659560586321281	0.532190846032627	0.0739497352713551	-0.0235967135018468	0.171706843905762	0.137573404634228
20113#10	Illnesses of adopted mother	2289/251(2540)	Family history	CAT-MUL	-0.170241	-0.311348	-0.0305169	0.0174159					-0.041605341922516	-0.18220072907775	0.0987796502134411	0.561357771111933	0.0818091984625622	-0.0571814949887232	0.2211274041121	0.248889523784053
20113#100	Illnesses of adopted mother	1404/1153(2557)	Family history	CAT-MUL	0.0171845	-0.0653649	0.0997336	0.683151					0.00455029366278981	-0.078079550328704	0.0872051558286494	0.91402759566321	0.00403643160687052	-0.0784544720328385	0.0865303364778499	0.923568507374356
20113#101	Illnesses of adopted mother	665/1914(2579)	Family history	CAT-MUL	-0.00255785	-0.0966592	0.091648	0.957518					0.0145689675438966	-0.0795951687359318	0.108728492400069	0.761593500727787	-0.0942275724138357	-0.187853804934577	-0.00086066406554397	0.0481408948502036
20113#11	Illnesses of adopted mother	2475/46(2521)	Family history	CAT-MUL	5.30589e+13	53058853259856	5.30589e+13	0					-43854570631930	-43854570667385.1	-43854570596474.9	0	-22079193529087.4	-22079193558028.9	-22079193500146	0
20113#12	Illnesses of adopted mother	2324/202(2526)	Family history	CAT-MUL	-0.0373383	-0.190964	0.115794	0.633023					0.0664309755218994	-0.083132991908616	0.216750259027074	0.384828541582093	0.0300173779246962	-0.121056093224549	0.181236197495493	0.696858525506056
20113#2	Illnesses of adopted mother	2178/387(2565)	Family history	CAT-MUL	-0.0111123	-0.12498	0.102489	0.848052					0.0440459478199801	-0.0712283040854333	0.159562882082655	0.454143203631462	-0.0432121795400071	-0.159135690582724	0.072411100029536	0.464202902929553
20113#3	Illnesses of adopted mother	2410/126(2536)	Family history	CAT-MUL	-4.27485e+13	-4.27485e+13	-4.27485e+13	0
20113#4	Illnesses of adopted mother	2383/156(2539)	Family history	CAT-MUL	0.117182	-0.0398923	0.226176	0.189724									0.0663853499429783	-0.104087742700953	0.222275024715884	0.460455940129356
20113#6	Illnesses of adopted mother	2352/192(2544)	Family history	CAT-MUL	0.118533	-0.0350363	0.26399	0.145259									-0.103207163433717	-0.262276660758849	0.055207051775976	0.202212128459761
20113#8	Illnesses of adopted mother	1932/659(2591)	Family history	CAT-MUL	-0.0640931	-0.158542	0.0300559	0.182623					-0.0592338424942832	-0.153861189986825	0.0351872234496576	0.219165858465486	0.0082940457000522	-0.0853220658435139	0.101880516651392	0.862059986666784
20113#9	Illnesses of adopted mother	2303/246(2549)	Family history	CAT-MUL	-0.0697044	-0.210805	0.0705081	0.331091					0.0477744468010167	-0.0927199151854414	0.188642131156609	0.505378616015451	0.0652053501434775	-0.0743348338819337	0.204717847478677	0.359333842656743
20114#10	Illnesses of adopted siblings	1555/15(1570)	Family history	CAT-MUL	24.1171	-760.889	835.259	0.999178					3.09721997067295	-381.175526487196	393.427473693138	0.999815951713048	1.49130058986514	-627.864201615571	569.831223640634	0.999930865747654
20114#100	Illnesses of adopted siblings	434/1175(1609)	Family history	CAT-MUL	-0.0692704	-0.192873	0.053976	0.270974					-0.0185724127171107	-0.144628521340721	0.107358886250835	0.77248737944022	0.0664940341030877	-0.0592858835752243	0.192890801604637	0.300949855901393
20114#101	Illnesses of adopted siblings	254/1370(1624)	Family history	CAT-MUL	-0.0663954	-0.215786	0.0826083	0.382663					0.0601007024846911	-0.0890766288218155	0.209632326985734	0.429869143537431	0.11768656948618	-0.0313212523497837	0.267738263818675	0.122601289731358
20114#12	Illnesses of adopted siblings	1447/128(1575)	Family history	CAT-MUL	0.187306	0.236005	0.397302	0.0788029					14713936815235.7	14713936782167.3	14713936848304	0	-50655747379577.7	-50655747401240.1	-50655747357915.3	0
20114#13	Illnesses of adopted siblings	1547/21(1568)	Family history	CAT-MUL	2.65075e+13	2.65075e+13	2.65075e+13	0									310170727797638	310170727809198	310170727786078	0
20114#2	Illnesses of adopted siblings	1519/54(1573)	Family history	CAT-MUL	-0.0370724	-0.38961	0.310843	0.83503					-0.232162417888865	-0.620997893950243	0.149224859701953	0.235185598303549	-0.0671432657509931	-0.425319047758573	0.292330754717922	0.712595927077923
20114#3	Illnesses of adopted siblings	1519/51(1570)	Family history	CAT-MUL	-0.173557	-0.517207	0.163379	0.314975					-0.406006833938525	-0.785283038229667	-0.0477912624231533	0.0300008548260563	-0.339596026235694	-0.747954823287917	0.0530281764883122	0.0949315071807485
20114#4	Illnesses of adopted siblings	1539/32(1571)	Family history	CAT-MUL	2.23008e+13	2.23008e+13	2.23008e+13	0					-191735109889233	-191735109436340	-191735110342127	0	-5819563246833.98	-5819563308505.96	-5819563185162	0
20114#5	Illnesses of adopted siblings	1508/65(1573)	Family history	CAT-MUL	3.64103e+13	3.64103e+13	36410327776343	0									1194163397871.59	1194163372907.31	1194163422835.88	0
20114#6	Illnesses of adopted siblings	1509/66(1575)	Family history	CAT-MUL	0.0250342	-0.26367	0.312511	0.864327					0.212076215312598	-0.0855608708826681	0.513466756789561	0.163718726928724	0.149618047943889	-0.147117028405984	0.451814185030093	0.325981087834179
20114#8	Illnesses of adopted siblings	1326/276(1602)	Family history	CAT-MUL	0.166855	0.0264351	0.295524	0.0257256									-0.0678673938554016	-0.192955393384558	0.0728459324621833	0.365897779999035
20114#9	Illnesses of adopted siblings	1474/114(1588)	Family history	CAT-MUL	6.77217e+13	6.77217e+13	6.77217e+13	0					-0.024138370968331	-0.0250120325380548	-0.0232667758628691	0.826241315541119	-46917644221720.1	-46917644243071.4	-46917644200368.9	0
20116-0	Smoking status	182924/333736	Lifestyle and environment	CAT-SIN	-999	-999	-999	6.11693e-25					-999	-999	-999	0.000498186830246581	-999	-999	-999	1.32662258614358e-13
20117-2	Alcohol drinker status	312949/334620	Lifestyle and environment	CAT-SIN	-999	-999	-999	0.0111206					-999	-999	-999	0.0300720314420169	-999	-999	-999	3.01049902182775e-06
20119-2	Current employment status - corrected	2048/2172	Sociodemographics	CAT-SIN	-999	-999	-999	0.99868					-999	-999	-999	0.999992233114902	-999	-999	-999	0.999900995355721	-999	-999	-999	0.952901129146662
20121	Cascot confidence score	9774	Employment	INTEGER	-0.0104126	-0.0301615	0.00933635	0.301388					0.00646705896257708	-0.013527237064328	0.0264613549894821	0.526082440095198	0.00474203924787978	-0.0152237856459905	0.0247078641417501	0.641537256187984	0.00532292331693468	-0.0143856567589755	0.0250315033928448	0.596528704311851
20122	Bipolar disorder status	489/439(928)	Psychosocial factors	CAT-SIN	0.13176	-0.0173996	0.282322	0.084513					-0.102593140899104	-0.256854513793055	0.0503933035652562	0.190071995481723	-0.0865708000590332	-0.235657396663495	0.061768415164534	0.253334202552141	0.00965464143027309	-0.14588033694329	0.165063142758341	0.903015765285951
20126-0	Bipolar and major depression status	58192/80440	Psychosocial factors	CAT-SIN	-999	-999	-999	0.0149536					-999	-999	-999	9.03152479774049e-10	-999	-999	-999	1.25519990675475e-20	-999	-999	-999	0.316555675106972
20127	Neuroticism score	272461	Psychosocial factors	INTEGER	0.00414169	-0.00240342	0.0106868	0.214876					0.0263273867468722	0.0197774429268078	0.0328773305669366	3.33381414072393e-15	0.0646413449850078	0.0580873571800902	0.0711953327899254	3.33271275266162e-83	0.00729326082721882	0.000745546951640829	0.0138409747027968	0.0290239334771407
20128	Number of fluid intelligence questions attempted within time limit	108307	Fluid intelligence	INTEGER	-0.00728649	-0.0178951	0.00332211	0.178234					-0.0481486644258258	-0.0587648663959419	-0.0375324624557096	6.23700814053651e-19	0.00486933657943305	-0.00574883261022002	0.0154875057690861	0.368746689628137	-0.00595690539958225	-0.0166073794455274	0.0046935686463629	0.272973779436747
20131	Number of correct matches in round	82987	Pairs matching	INTEGER	-0.0114272	-0.0302097	0.00735528	0.233085					-0.0321238532003997	-0.050919687736403	-0.0133280186643964	0.000808987643210645	-0.00529539360298511	-0.0240668798459794	0.0134760926400092	0.580325473375156	-0.0135667738645764	-0.0322843955469765	0.00515084781782373	0.155427154151985
20132	Number of incorrect matches in round	82995	Pairs matching	INTEGER	-0.00126973	-0.00802143	0.00548197	0.712429					0.0119559109346877	0.00519393603949097	0.0187178858298845	0.000529551250208994	-0.00159476594276281	-0.00834575246072797	0.00515622057520235	0.643363171357461	-0.00352018283578168	-0.0102477428501244	0.003207377178561	0.305100908298454
20133	Time to complete round	80937	Pairs matching	INTEGER	-0.00270008	-0.00912151	0.00372135	0.409864					0.0183631417246349	0.0119388066139033	0.0247874768353665	2.12101198637163e-08	-0.00563816012922236	-0.0120566230362673	0.000780302777822549	0.0851251988661067	-0.001274302521173	-0.00766688354659258	0.00511827850424659	0.696015049943493
20147	Errors before selecting correct item in numeric path (trail #1)	18310	Trail making	INTEGER	0.000222766	-0.0299249	0.0303704	0.988445					0.000421498762185088	-0.0298194688847989	0.0306624664091691	0.978206009471443	0.0270365186747141	-0.00302608621494089	0.057099123564369	0.0779666590576401	0.0076325599001272	-0.0221216883533206	0.037386808153575	0.615125606771764
20162	Pack years adult smoking as proportion of life span exposed to smoking	100209	Lifestyle and environment	CONTINUOUS	0.0129268	0.00713268	0.018721	1.22806e-05					0.0109791654931325	0.0051947567795624	0.0167635742067026	0.000199191268625236	0.00794077467668288	0.00218236914872775	0.013699180204638	0.00687696273832564	-0.00835402431083097	-0.0141294239350039	-0.00257862468665801	0.00458217814220931
20165-3	FI1 : numeric addition test	83917/86065	Fluid intelligence	CAT-SIN	-999	-999	-999	0.625872					-999	-999	-999	0.168864682575492	-999	-999	-999	0.319100894604085	-999	-999	-999	0.53629488169923
20167-3	FI2 : identify largest number	85330/86072	Fluid intelligence	CAT-SIN	-999	-999	-999	0.780744					-999	-999	-999	0.0671347483508058	-999	-999	-999	0.397657865652952	-999	-999	-999	0.904544057716959
20169-4	FI3 : word interpolation	72443/86053	Fluid intelligence	CAT-SIN	-999	-999	-999	0.000335445					-999	-999	-999	0.00705497603407193	-999	-999	-999	0.220367393734299	-999	-999	-999	0.760625807942647
20171-2	FI4 : positional arithmetic	76545/85667	Fluid intelligence	CAT-SIN	-999	-999	-999	0.108692					-999	-999	-999	0.0617643032628847	-999	-999	-999	0.578790647734882	-999	-999	-999	0.622931456139682
20173-4	FI5 : family relationship calculation	46987/84137	Fluid intelligence	CAT-SIN	-999	-999	-999	0.250294					-999	-999	-999	0.0389518213775046	-999	-999	-999	0.665772232018315	-999	-999	-999	0.240183951798244
20175-2	FI6 : conditional arithmetic	57700/76136	Fluid intelligence	CAT-SIN	-999	-999	-999	0.102716					-999	-999	-999	0.0174302206902452	-999	-999	-999	0.784618086503297	-999	-999	-999	0.701151134059025
20177-3	FI7 : synonym	58508/62434	Fluid intelligence	CAT-SIN	-999	-999	-999	0.213606					-999	-999	-999	0.276458499000709	-999	-999	-999	0.24102230354613	-999	-999	-999	0.767786374644896
20179-2	FI8 : chained arithmetic	43527/57005	Fluid intelligence	CAT-SIN	-999	-999	-999	0.000629876					-999	-999	-999	0.278143433719573	-999	-999	-999	0.31441944724729	-999	-999	-999	0.463812222214014
20181-4	FI9 : concept interpolation	15450/23435	Fluid intelligence	CAT-SIN	-999	-999	-999	0.141057					-999	-999	-999	0.237804579230217	-999	-999	-999	0.130258323841951	-999	-999	-999	0.213727272929302
20183-2	FI10 : arithmetic sequence recognition	13022/15607	Fluid intelligence	CAT-SIN	-999	-999	-999	0.00075915					-999	-999	-999	0.419298302079316	-999	-999	-999	0.0744532736855804	-999	-999	-999	0.0164047960778101
20185-5	FI11 : antonym	5417/7227	Fluid intelligence	CAT-SIN	-999	-999	-999	0.577817					-999	-999	-999	0.338123192589929	-999	-999	-999	0.772279481549559	-999	-999	-999	0.945765524108314
20187-5	FI12 : square sequence recognition	1973/4638	Fluid intelligence	CAT-SIN	-999	-999	-999	0.117413					-999	-999	-999	0.216403490489801	-999	-999	-999	0.22051287166803	-999	-999	-999	0.0472813094198351
20189-5	FI13 : subset inclusion logic	316/1025	Fluid intelligence	CAT-SIN	-999	-999	-999	0.410177					-999	-999	-999	0.796766689829139	-999	-999	-999	0.0769532531062974	-999	-999	-999	0.842925250877688
20191	Fluid intelligence score	86375	Fluid intelligence	INTEGER	-0.0228364	-0.0345442	-0.0111287	0.000131895					-0.0486743803092254	-0.060420536371597	-0.0369282242468537	4.64720168759396e-16	0.0239952897065218	0.0122490427377328	0.0357415366753108	6.23595098783648e-05	0.00785994357837419	-0.00383708782784874	0.0195569749845971	0.187827823935054
20195	Number of symbol digit matches attempted	82929	Symbol digit substitution	INTEGER	-0.000731983	-0.00670296	0.00523899	0.810117					-0.028280165128207	-0.0342655479222836	-0.0222947823341305	2.07734922638794e-20	0.00236802250146402	-0.0036097567986785	0.00834580180160653	0.437499380268876	-0.0015667218805701	-0.0075212056845271	0.00438776192338691	0.606061101915317
2020	Loneliness, isolation	271802/58218(330020)	Psychosocial factors	CAT-SIN	0.0180223	0.00901765	0.0270259	8.74533e-05	0.00466913427431644	-0.00433384664648843	0.0136643044928221	0.309189769652728	0.0169509787833796	0.00794512664322789	0.0259577037021379	0.000225213279154159	0.048625028859349	0.0396187424659912	0.0576323866568633	3.63979320114265e-26	0.00567660925736504	-0.00332300216928456	0.0146732309387375	0.216280253988748
20229	Values entered	83131	Symbol digit substitution	INTEGER	-6.45385e-06	-0.00681372	0.00680082	0.998517					0.00148594815623274	-0.00534062785279839	0.00831252416526388	0.669647258358814					-2.81297959960538e-05	-0.0068140151892521	0.00675775559725999	0.993517411388045
20230	Duration to entering value	83131	Symbol digit substitution	INTEGER	0.00115524	-0.00478895	0.00709944	0.703263					0.0302499122151071	0.0242924026529833	0.036207421777231	2.54522114542721e-23
20240	Maximum digits remembered correctly	77868	Numeric memory	INTEGER	-0.00460333	-0.0171787	0.00797204	0.473083					-0.0153152209839314	-0.0278810267708231	-0.00274941519703977	0.0169035427674949
20242	Fluid intelligence completion status	86380	Fluid intelligence	CAT-SIN	-0.0166363	-0.0370503	0.00377772	0.110204					-0.0410088267203667	-0.0615030790804151	-0.0205145743603183	8.79055138178951e-05
20244	Pairs matching completion status	82995	Pairs matching	CAT-SIN	-0.0113844	-0.0390268	0.016258	0.419545					-0.0634911439881535	-0.0912062487413656	-0.0357760392349414	7.12970779650206e-06
20245	Symbol digit completion status	84072	Symbol digit substitution	CAT-SIN	0.0166512	-0.0179216	0.051224	0.345178					0.0162748253567469	-0.0183713842616078	0.0509210349751016	0.357211342773481
20246-0	Trail making completion status	73099/84263	Trail making	CAT-SIN	-999	-999	-999	0.234937					-999	-999	-999	0.0526175455153309
20247	Total errors traversing numeric path (trail #1)	18310	Trail making	INTEGER	0.0118337	-0.0157942	0.0394616	0.401193					-6.9024769503645e-05	-0.0278201393881269	0.0276820898491196	0.996110328089461
20248	Total errors traversing alphanumeric path (trail #2)	29561	Trail making	INTEGER	0.00217923	-0.0191874	0.0235458	0.841557					0.0255345703420454	0.00409367543283912	0.0469754652512516	0.0195909188967357
2030	Guilty feelings	234174/92372(326546)	Psychosocial factors	CAT-SIN	0.00539419	-0.00231653	0.0131043	0.170316	0.000956380604980474	-0.00675321619849157	0.00866218740709767	0.807854024926564	0.0156336440161007	0.00792871100448463	0.0233391908014421	6.98762605103754e-05	0.0427528513376992	0.0350402521798546	0.0504664327285027	1.71255255454047e-27	0.000512729537587337	-0.00719281354504426	0.00821676009052576	0.896226298792172
2040	Risk taking	241191/82391(323582)	Psychosocial factors	CAT-SIN	0.0167385	0.00866494	0.0248115	4.83152e-05	-0.00674126900933455	-0.0148251971137026	0.00133791080607031	0.102065984380422	0.0281679993905061	0.0200868618238928	0.0362501351368444	8.41226854957013e-12	0.00847976807763522	0.000400876498598882	0.0165588163236134	0.0396665618947516	0.0151348654287106	0.00706422766898987	0.0232040755536627	0.000237052222837146
20401	Ever addicted to any substance or behaviour	102430/6293(108723)	Addictions	CAT-SIN	0.0299159	0.00424182	0.0555774	0.0223497					0.055619816287239	0.029916109738264	0.0813345853561678	2.23257672811793e-05
20403	Amount of alcohol drunk on a typical drinking day	100875	Alcohol use	CAT-SIN	0.000458486	-0.0115141	0.0124311	0.940169					0.00707193439067811	-0.00489595430317207	0.0190398230845283	0.246792581505813
20404	Ever physically dependent on alcohol	1691/648(2339)	Addictions	CAT-SIN	0.0786241	-0.0195293	0.176926	0.116525					-0.101103971241176	-0.19740982463205	-0.00514467113399873	0.0391790981586895
20405-0	Ever had known person concerned about, or recommend reduction of, alcohol consumption	100314/109748	Alcohol use	CAT-SIN	-999	-999	-999	0.879042					-999	-999	-999	0.0948669271670761
20406	Ever addicted to alcohol	3397/2452(5849)	Addictions	CAT-SIN	-0.0062693	-0.0603744	0.0478201	0.820287					0.0194790138145937	-0.033393565983908	0.0723845106310017	0.470306146442807
20407	Frequency of failure to fulfil normal expectations due to drinking alcohol in last year	60518	Alcohol use	CAT-SIN	-0.00592619	-0.0373639	0.0255115	0.711778					0.0269113659283287	-0.00452335491856621	0.0583460867752237	0.0933596302214736
20408	Frequency of memory loss due to drinking alcohol in last year	60490	Alcohol use	CAT-SIN	0.00466123	-0.019064	0.0283864	0.700182					0.014644682815123	-0.00905571117081895	0.0383450768010649	0.225861320278094
20409	Frequency of feeling guilt or remorse after drinking alcohol in last year	60470	Alcohol use	CAT-SIN	-0.00449126	-0.0248645	0.015882	0.665685					0.0377679262395057	0.0173881702558682	0.0581476822231432	0.000281152466291346
20410	Age when known person last commented about drinking habits	4386	Alcohol use	INTEGER	-0.0134451	-0.0381488	0.0112587	0.286024					0.00249815475841233	-0.0223798134175639	0.0273761229343885	0.843939829096908
20411-0	Ever been injured or injured someone else through drinking alcohol	105261/109869	Alcohol use	CAT-SIN	-999	-999	-999	0.0694198					-999	-999	-999	0.306471516697906
20413	Frequency of inability to cease drinking in last year	60440	Alcohol use	CAT-SIN	0.0203129	-0.00499567	0.0456214	0.115698					0.0203278693240322	-0.00499575138420999	0.0456514900322744	0.115645738193289
20414	Frequency of drinking alcohol	109792	Alcohol use	CAT-SIN	-0.0198648	-0.0305678	-0.00916184	0.000275129					-0.00556687189735977	-0.0162429454028426	0.00510920160812306	0.306777755710978
20415	Ongoing addiction to alcohol	1348/1071(2419)	Addictions	CAT-SIN	-0.0200434	-0.106954	0.0667479	0.650908					0.079872124672251	-0.00534504910210805	0.165329869084354	0.0664743093697241
20416	Frequency of consuming six or more units of alcohol	101083	Alcohol use	CAT-SIN	0.00401095	-0.0078994	0.0159213	0.509221					-0.00165194932592154	-0.0135518216325647	0.0102479229807216	0.785554381422414
20417	Tense, sore, or aching muscles during worst period of anxiety	18875/11995(30870)	Anxiety	CAT-SIN	-0.00100566	-0.0245499	0.0225354	0.933274					0.0016112377138923	-0.0220598938039359	0.0252843285280792	0.893870064546322
20418	Impact on normal roles during worst period of anxiety	33799	Anxiety	CAT-SIN	0.0152456	-0.00431345	0.0348046	0.126583					0.0340777895900482	0.0143808576283677	0.0537747215517288	0.000697159109851196
20419	Difficulty concentrating during worst period of anxiety	7865/24420(32285)	Anxiety	CAT-SIN	0.0121951	-0.0136964	0.0380985	0.35602					0.0301193387745954	0.00412691479048938	0.0561149482025291	0.0231417206017915
20420	Longest period spent worried or anxious	22946	Anxiety	INTEGER	0.00195404	-0.0110223	0.0149304	0.767876					0.0227590791647958	0.00966832647723118	0.0358498318523605	0.000656263192570567
20421	Ever felt worried, tense, or anxious for most of a month or longer	75520/27171(102691)	Anxiety	CAT-SIN	0.00327345	-0.0107656	0.0173105	0.647644					0.0652183782748796	0.0511646183468414	0.0792781290763274	9.57866576517281e-20
20422	More irritable than usual during worst period of anxiety	8692/22269(30961)	Anxiety	CAT-SIN	0.00607557	-0.0192458	0.0314056	0.638209					0.00573222759845209	-0.019686546573191	0.0311490952054278	0.658470798432384
20423	Keyed up or on edge during worst period of anxiety	6476/25769(32245)	Anxiety	CAT-SIN	-0.00874838	-0.0362829	0.0187958	0.533522					0.0190151637872063	-0.00863826776458713	0.0466679242410405	0.177730209514443
20425	Ever worried more than most people would in similar situation	68483/23748(92231)	Anxiety	CAT-SIN	0.000415623	-0.0146419	0.0154703	0.956851					0.0491973112414995	0.0341765337161563	0.0642235745469006	1.37771260647823e-10
20426	Restless during period of worst anxiety	12519/18848(31367)	Anxiety	CAT-SIN	-0.0184176	-0.0413769	0.00453982	0.115866					0.0277378746346115	0.00469585434686162	0.0507854170728921	0.0183150673944531
20427	Frequent trouble falling or staying asleep during worst period of anxiety	6002/26963(32965)	Anxiety	CAT-SIN	-0.00592292	-0.0344042	0.0225695	0.683623					0.003428033166622	-0.02521146278942	0.0320624118363638	0.814497064376685
2050	Frequency of depressed mood in last 2 weeks	321112	Psychosocial factors	CAT-SIN	0.0088538	0.000564608	0.017143	0.036305	0.0111417308092291	0.00286099838409644	0.0194224632343618	0.00836021747434294	0.0288558881124074	0.0205634566241937	0.0371483196006212	9.09591669350259e-12	0.05852411429351	0.0502312832918901	0.0668169452951298	1.67954761880884e-43	0.00168954188426672	-0.00659806799267851	0.00997715176121196	0.689471583148324
2060	Frequency of unenthusiasm / disinterest in last 2 weeks	324522	Psychosocial factors	CAT-SIN	0.027329	0.018717	0.0359409	4.98346e-10	0.0124546953554407	0.00385042721023339	0.021058963500648	0.00455276130929307	0.0221606216583185	0.0135386958302968	0.0307825474863403	4.7137047907909e-07	0.0498922956866733	0.0412711860216706	0.058513405351676	8.14270515754645e-30	-0.00511337944718797	-0.0137293925617482	0.00350263366737228	0.244745584840624
2070	Frequency of tenseness / restlessness in last 2 weeks	322897	Psychosocial factors	CAT-SIN	0.00772207	-0.000154019	0.0155982	0.054648	0.00924539135071606	0.00137975130628696	0.0171110313951452	0.0212337518977156	0.0380089515431296	0.0301276005150152	0.045890302571244	3.33304269865852e-21	0.0567147898308489	0.048837207285613	0.0645923723760849	3.3491663046574e-45	-0.000237842124228345	-0.00810622418147372	0.00763053993301703	0.952756167439579
2080	Frequency of tiredness / lethargy in last 2 weeks	325344	Psychosocial factors	CAT-SIN	0.0102429	0.00363474	0.016851	0.00238109	0.0106296200492503	0.00402211241879006	0.0172371276797105	0.0016156758578955	0.017281572923539	0.0106812958735975	0.0238818499734805	2.87014536537117e-07	0.0441875468985026	0.0375799005190795	0.0507951932779257	3.06493601223704e-39	-0.00547827389059776	-0.0120817201038535	0.00112517232265795	0.103943753565045
2090	Seen doctor (GP) for nerves, anxiety, tension or depression	218211/114615(332826)	Psychosocial factors	CAT-SIN	0.00620899	-0.00105323	0.0134709	0.0937867	0.00472874274682435	-0.00253119486406519	0.0119864007997647	0.201665003469072	0.0327711085029389	0.0255062536443573	0.0400368820977845	9.51278826068818e-19	0.0810097131045403	0.0737338762343252	0.0882874220596793	1.51010706270708e-105	0.00857046926717615	0.00131117912406679	0.0158289998794571	0.0206620777648828
21-1	Weight method	329049/334609	Anthropometry	CAT-SIN	-999	-999	-999	0.206916					-999	-999	-999	0.207630396808903	-999	-999	-999	0.835311071317697
2100	Seen a psychiatrist for nerves, anxiety, tension or depression	295944/37652(333596)	Psychosocial factors	CAT-SIN	0.0064741	-0.00427707	0.0172229	0.237823	0.0127453359873545	0.00201339004998218	0.0234640002498566	0.0198459603421794	0.0462970791569392	0.0355372488697718	0.0570588461384755	3.3676445461332e-17	0.0831817520636284	0.0724211964954117	0.0939441324569487	7.48672642849637e-52	0.0129208727320311	0.00218083864496372	0.0236557969984208	0.0183415645388393
2110	Able to confide	325376	Psychosocial factors	CAT-SIN	-0.0094542	-0.0159833	-0.00292507	0.00453878	-0.00256862174787953	-0.00910213312426708	0.00396488962850802	0.440965061792489	-0.00735017265625815	-0.0138754798373335	-0.000824865475182831	0.0272614227946364	-7.9507204798754e-06	-0.00654149606535742	0.00652559462439767	0.998096937887688	0.00339940461800028	-0.00313249655726132	0.00993130579326188	0.307707884142079
2129	Answered sexual history questions	307807/27104(334911)	Lifestyle and environment	CAT-SIN	-0.0125729	-0.0251544	4.70564e-06	0.0501213	-0.00613651867764189	-0.018730797127514	0.00643793827913835	0.339201930321925	0.0152553989003381	0.00267116782440292	0.0278413257449429	0.0175090412534171	-0.0249453143599392	-0.037528792411751	-0.0123627435921112	0.000102094453243363	0.0056359359973953	-0.00693678057180957	0.0182009849952794	0.379477765945512
22126	Doctor diagnosed hayfever or allergic rhinitis	66500/19427(85927)	Medical information	CAT-SIN	-0.0116091	-0.0277203	0.00449766	0.157807					0.0133074605332055	-0.00280268230050752	0.0294204560578744	0.105476349964255	0.0281770276862997	0.0120546313101355	0.0443020509358159	0.000614391455765809	0.00519132239894535	-0.0108655773198888	0.0212402900174686	0.526187835368084
22127	Doctor diagnosed asthma	75094/10833(85927)	Medical information	CAT-SIN	0.00621887	-0.0140344	0.0264653	0.547212					0.00493407990096285	-0.0153319157107789	0.0252040765247816	0.63325043576732	0.0169595009318697	-0.00330896015849664	0.0372295861439853	0.101007639209341	0.00454692329255306	-0.0156469223692103	0.0247230113545968	0.658832775299032
22128	Doctor diagnosed emphysema	85676/251(85927)	Medical information	CAT-SIN	-0.0502594	-0.175203	0.0742686	0.429669					0.142133742612846	0.0171488525488817	0.267321914164725	0.0259361842509982	0.0214328306826732	-0.103325321081397	0.146244614458303	0.736379254751698	-0.0223279742145204	-0.147065108172646	0.101451826280015	0.724666339476056
22129	Doctor diagnosed chronic bronchitis	84983/944(85927)	Medical information	CAT-SIN	0.0424417	-0.0216999	0.106489	0.194335					0.0578727627051911	-0.00644898828225287	0.12224995263705	0.0779463926479954	0.0954183662569322	0.0309169650961598	0.15993960039522	0.00374308201157301	-0.0578386709139455	-0.122452941757006	0.00651885614035525	0.0787493695225765
22130	Doctor diagnosed COPD (chronic obstructive pulmonary disease)	84695/1232(85927)	Medical information	CAT-SIN	0.0694375	0.0126147	0.1262	0.0165558					0.0829744578435872	0.0259657475612765	0.140036358184432	0.00435243998413584	0.0629591866807726	0.00589322908281181	0.120037909764342	0.030602928532105	-0.0164435053315815	-0.0733561244601482	0.0402801269255122	0.570544516692868
22132	Doctor diagnosed alpha-1 antitrypsin deficiency	85891/36(85927)	Medical information	CAT-SIN	0.0830004	-0.246949	0.410842	0.620723					0.105920512357365	-0.221481022040281	0.43289241485537	0.525714903450483	-0.0232566914803326	-0.351326352651158	0.303239689673601	0.889184911776648	0.221390146743744	-0.0997873128631781	0.537041372032552	0.172605486871924
22133	Doctor diagnosed sarcoidosis	85572/355(85927)	Medical information	CAT-SIN	-0.00342363	-0.107937	0.100837	0.948744					-0.0229015454721497	-0.127223811012467	0.0815687683311102	0.667216044473475	0.00780781246589215	-0.0969983429300904	0.112609987466164	0.883904870802195	-0.0306176343222009	-0.13558236694298	0.0736874626873175	0.566273671169406
22134	Doctor diagnosed bronchiectasis	85179/748(85927)	Medical information	CAT-SIN	-0.0316405	-0.103956	0.0405453	0.390706					0.0537825700761854	-0.0186877626155868	0.12633163698145	0.146004833709521	-0.0397163912523087	-0.11231505196903	0.0328871085007789	0.283619966511777	0.0406856107227071	-0.0312817270745002	0.112352429907314	0.266826662315867
22135	Doctor diagnosed idiopathic pulmonary fibrosis	85842/85(85927)	Medical information	CAT-SIN	0.118529	-0.0944331	0.330539	0.2742					-0.0179499730353817	-0.232225044231868	0.19685079988193	0.869723599838035	-0.0426651497022825	-0.257617464043818	0.172411458811915	0.697300429060358	0.133294251694316	-0.0789342715696973	0.342966040753634	0.215406904877847
22136	Doctor diagnosed fibrosing alveolitis/unspecified alveolitis	85893/34(85927)	Medical information	CAT-SIN	0.235571	-0.107119	0.575874	0.176408					-0.18296217216577	-0.521562549521579	0.155044812897598	0.288775153592389	-0.351964483303908	-0.687674503279822	-0.0167408248847201	0.0395704643645635	0.0647634662895145	-0.269853633846997	0.392788180042854	0.70150590552373
22137	Doctor diagnosed tuberculosis	85489/438(85927)	Medical information	CAT-SIN	0.00903804	-0.0850993	0.102992	0.850591					0.0263594773508748	-0.0677815034408209	0.120630898555172	0.583398640146371	0.0124850750059501	-0.0822469635773903	0.107219649470277	0.796164317983347	-0.0253434557293492	-0.120092170034836	0.0688424355118808	0.598990277884552
22139	Doctor diagnosed asbestosis	85865/62(85927)	Medical information	CAT-SIN	0.0624954	-0.194381	0.317605	0.632235					0.212192642369346	-0.0402154271182203	0.466524135106157	0.100643463340177	0.0608007842900984	-0.193309142195919	0.315980325370424	0.639712020705838	0.0643370105360249	-0.189772277447187	0.314606966151961	0.616837097188178
22140	Doctor diagnosed lung cancer (not mesothelioma)	85823/104(85927)	Medical information	CAT-SIN	-0.118224	-0.31228	0.0748852	0.231313					-0.10072292272057	-0.292707610715891	0.0915618260472497	0.304146113195382	0.120077128316532	-0.0734416984118135	0.313812818042698	0.224126947997694	-0.0289190559533515	-0.222540470989729	0.162505475241697	0.768389323770919
22146	Age hayfever or allergic rhinitis diagnosed by doctor	19427	Medical information	INTEGER	-0.00818584	-0.0217272	0.00535548	0.236076					0.00064021932727352	-0.0129643917727407	0.0142448304272878	0.92650853527425	-0.000963199070887389	-0.0144722660099174	0.0125458678681426	0.888855360663607	-0.0036539934494911	-0.0171038433575949	0.00979585645861272	0.594380730889778
22147	Age asthma diagnosed by doctor	10833	Medical information	INTEGER	-0.00275953	-0.0208935	0.0153744	0.765487					-0.00957330582843006	-0.0278435337591682	0.00869692210230803	0.304393838146222	-0.0190537363071669	-0.0370595679475593	-0.00104790466677445	0.0380785867052123	0.00501833777917999	-0.0130686079114829	0.0231052834698428	0.586545027703666
22149	Age chronic bronchitis diagnosed by doctor	944	Medical information	INTEGER	0.0409883	-0.0265625	0.108539	0.233984					-0.0104803198701503	-0.0789746007079293	0.0580139609676288	0.76399083203867	-0.0194081785722138	-0.0853623264407428	0.0465459692963153	0.563680429130457	-0.0532155342134537	-0.120064451309907	0.0136333828829997	0.118541600233969
22150	Age COPD (Chronic Obstructive Pulmonary Disease) diagnosed by doctor	1232	Medical information	INTEGER	0.0448991	-0.00280815	0.0926063	0.0650694					-0.0319084936327426	-0.0791945342123331	0.0153775469468479	0.185765041285105	0.0105526043312961	-0.0355590498734294	0.0566642585360216	0.653496889485906	-0.0473830146779171	-0.0949560824355643	0.0001900530797301	0.0509206773840241
22154	Age bronchiectasis diagnosed by doctor	748	Medical information	INTEGER	0.00900569	-0.0644807	0.0824921	0.809891					-0.0281726081104059	-0.0996919523909244	0.0433467361701125	0.43946746023186	0.0544586264359077	-0.0139334692594993	0.122850722131315	0.11839073715775	0.0103279516124127	-0.0634794712720636	0.0841353744968891	0.783557946696317
22166	Recent medication for hayfever or allergic rhinitis	10168/9259(19427)	Medical information	CAT-SIN	-0.00634649	-0.0347629	0.0220662	0.661541	-0.0156971798770533	-0.0441034479811293	0.0126975185839452	0.278658755707775	-0.0241256924502699	-0.0526862402316294	0.00442634983312881	0.0977318046259733	-0.00919331794387665	-0.0375417962497728	0.0191511040170646	0.524980823969967
22167	Recent medication for asthma	4183/6650(10833)	Medical information	CAT-SIN	-0.00873665	-0.0484566	0.0309813	0.666356	-0.0355294200705728	-0.0750065445325617	0.0039744040338306	0.0778122904233131	0.0396785390544342	-0.000364420624784673	0.0797456712736029	0.052171055015659	0.030271620044064	-0.0091991804703045	0.0697671835289241	0.132881929149838
22170	Recent medication for COPD (Chronic Obstructive Pulmonary Disease)	323/909(1232)	Medical information	CAT-SIN	-0.0406388	-0.19217	0.110615	0.598452	-0.102900631821024	-0.243950453446309	0.038335796735158	0.152619777094141	-0.000394601797415366	-0.14496885078327	0.14402340949708	0.995724878718299	-0.057656882255192	-0.202390513917384	0.0865613238821066	0.433651197484545
22174	Recent medication for bronchiectasis	380/368(748)	Medical information	CAT-SIN	0.0399139	-0.141558	0.221817	0.666295	-0.0634492018116469	-0.240080174765698	0.11265084608044	0.48010194186784	0.17902149635827	0.00356154043692897	0.356389128246728	0.0463814684220462	0.158581847317068	-0.0100184950919604	0.329381099213586	0.0666166289856472
22403	Anterior thigh lean muscle volume (right)	4178	Abdominal MRI	CONTINUOUS	-0.0097814	-0.0278973	0.00833446	0.289858	0.000933798627265946	-0.0173383205677633	0.0192059178222952	0.920195126188568	-0.0272196452564668	-0.0457437239002898	-0.00869556661264373	0.0039866462227251	-0.00669624800562005	-0.0250912918346867	0.0116987958234466	0.475460792325319
22404	Posterior thigh lean muscle volume (right)	4178	Abdominal MRI	CONTINUOUS	0.00122919	-0.0174044	0.0198628	0.897102	-0.000800872336111276	-0.0195925866226075	0.0179908419503849	0.933413973801108	-0.0108099183959857	-0.0298773968717364	0.00825756007976504	0.266421617130334	-0.00201791487538327	-0.0209371325991643	0.0169013028483977	0.834371741334399
22405	Anterior thigh lean muscle volume (left)	4142	Abdominal MRI	CONTINUOUS	-0.0103138	-0.0285785	0.0079509	0.268319	0.00382242107832287	-0.0145080028351071	0.0221528449917529	0.682684436098761	-0.0265216537598352	-0.0450990471021371	-0.00794426041753337	0.00515144293573702	-0.0076361464480991	-0.0261433070156786	0.0108710141194804	0.41860033776439
22406	Posterior thigh lean muscle volume (left)	4142	Abdominal MRI	CONTINUOUS	-0.00734112	-0.0262902	0.0116079	0.44757	-0.00132296424404907	-0.0203390101172303	0.0176930816291321	0.891513684049415	-0.0128568527710885	-0.0321434825474287	0.00642977700525175	0.191306013343391	-0.00929350141812513	-0.0284919477033384	0.00990494486708817	0.342648452742021
22407	Visceral adipose tissue volume (VAT)	4286	Abdominal MRI	CONTINUOUS	0.0153962	-0.0100105	0.0408028	0.234876	0.0103244159592308	-0.0152991442436273	0.0359479761620889	0.429600772684497	-0.0263159589066263	-0.0522638737994598	-0.000368044013792888	0.0468392493552917	0.0117223618971718	-0.014065173256886	0.0375098970512296	0.372868107771592
22408	Abdominal subcutaneous adipose tissue volume (ASAT)	4286	Abdominal MRI	CONTINUOUS	0.0118659	-0.0163137	0.0400455	0.40911	0.00158770812953838	-0.0268320587282689	0.0300074749873457	0.912789041136557	-0.0230669614554221	-0.0518495034125887	0.00571558050174442	0.116208592878984	0.0132518091141844	-0.0153476095109368	0.0418512277393056	0.363702363984818
22409	Total thigh muscle volume	4103	Abdominal MRI	CONTINUOUS	-0.00791339	-0.0263235	0.0104967	0.399432	0.00125316638500302	-0.0172337616374035	0.0197400944074096	0.894279279554131	-0.0188338167542165	-0.0376090657557993	-5.85677526337251e-05	0.0492899540266812	-0.0081526970449203	-0.0268285140089648	0.0105231199191242	0.392127296786315
22410	Total trunk fat volume	4286	Abdominal MRI	CONTINUOUS	0.0140862	-0.0156751	0.0438474	0.353496	0.0048110894636686	-0.0252041457585457	0.0348263246858829	0.75334628552998	-0.029936342341183	-0.0603304220370386	0.0004577373546726	0.0535498512017869	0.0149827323697615	-0.0152221173507327	0.0451875820902558	0.330859032780067
22420	LV ejection fraction	3368	Heart MRI	INTEGER	-0.00123999	-0.033814	0.031334	0.940508	0.0157728305514529	-0.0168864640584608	0.0484321251613665	0.343749924408742	-0.00118150999256738	-0.034379275456905	0.0320162554717703	0.944372005928607	0.00924708140729476	-0.0239346165635473	0.0424287793781368	0.584823349445483
22421	LV end diastolic volume	3368	Heart MRI	INTEGER	-0.00653631	-0.034492	0.0214193	0.646674	-0.00311226801235078	-0.0311456532586968	0.0249211172339953	0.827694627731673	-0.0119387222575196	-0.0404276074269683	0.016550162911929	0.411329878171299	-0.00546962384939016	-0.0339483658723414	0.0230091181735611	0.706516758722401
22422	LV end systolic volume	3368	Heart MRI	INTEGER	-0.00463672	-0.0331015	0.0238281	0.749456	-0.00697318300525089	-0.0355158445989478	0.021569478588446	0.631961683480026	-0.0100463929297533	-0.0390546077886618	0.0189618219291552	0.497156553234994	-0.00719665884331901	-0.0361931587271126	0.0217998410404746	0.626555704639125
22423	LV stroke volume	3368	Heart MRI	INTEGER	-0.012967	-0.0424776	0.0165436	0.389009	-0.000655199095656625	-0.0302505162055509	0.0289401180142376	0.965379670714339	-0.0159612797083973	-0.0460353662229261	0.0141128068061316	0.298136552301724	-0.00549981346214653	-0.0355651507302811	0.024565523805988	0.719866842603914
22424	Cardiac output	3368	Heart MRI	CONTINUOUS	-0.0045418	-0.0349926	0.025909	0.769967	0.0211269904335745	-0.0093994109497462	0.0516533918168952	0.174882939873928	-0.0155508335862083	-0.0465804618447073	0.0154787946722907	0.325865459476929	-0.0122573638792567	-0.0432751371122915	0.0187604093537782	0.438506432679258
22425	Cardiac index	3368	Heart MRI	CONTINUOUS	-0.0060337	-0.0391024	0.027035	0.720555	0.0252506451941589	-0.00789839388577825	0.058399684274096	0.135397577463233	0.00338701931421224	-0.0303153434490356	0.0370893820774601	0.843803738393046	-0.0157461550899128	-0.0494295598502254	0.0179372496703999	0.359432274019151
22426	Average heart rate	3368	Heart MRI	INTEGER	0.0140436	-0.0195499	0.047637	0.41247	0.0332274034369832	-0.000442619783677059	0.0668974266576434	0.053086860612795	0.000158033185820323	-0.0340822280426349	0.0343982944142756	0.992780242580856	-0.0100665730301581	-0.0442900564724906	0.0241569104121743	0.564165859979236
22427	Body surface area	3368	Heart MRI	CONTINUOUS	0.00141278	-0.024106	0.0269316	0.913567	0.00178617270462541	-0.0238029382371663	0.0273752836464171	0.891149344260765	-0.033843863400521	-0.0598251385524286	-0.00786258824861338	0.0106931462213427	0.00406067363435789	-0.0219350406021827	0.0300563878708985	0.759417350167661
22501	Year ended full time education	85919	Work environment	INTEGER	-0.00565742	-0.00835011	-0.00296472	3.82557e-05	0.00133130115841039	-0.00136251846172103	0.00402512077854182	0.33272799481041	0.00171791265610552	-0.000976859582789181	0.00441268489500022	0.211488845977636	0.00112648503871097	-0.00157046286730421	0.00382343294472614	0.412978913591787
22502	Cough on most days	74213/11714(85927)	Medical information	CAT-SIN	0.0113612	-0.00823864	0.0309555	0.25583	0.00434783948591574	-0.0152561962004387	0.0239098605952529	0.663441463984571	0.0196450858117746	3.05092665992848e-05	0.0392648224053242	0.0496682812460948	0.0319341913922642	0.0122970710702537	0.051574476572312	0.00143678028193421
22503	Years of cough on most days	11714	Medical information	INTEGER	0.00300973	-0.015271	0.0212904	0.746912	0.0100805917503134	-0.0081653393470389	0.0283265228476658	0.278847531439694	0.00561395802536482	-0.0126739390165731	0.0239018550673028	0.547368209982353	-0.000792026054692593	-0.0192091788649808	0.0176251267555956	0.932822007326241
22504	Bring up phlegm/sputum/mucus on most days	78703/7224(85927)	Medical information	CAT-SIN	0.0178388	-0.0064652	0.042133	0.150178	-0.0127194828971476	-0.0370969334747758	0.0115815057488797	0.30569797141341	0.0395857282367871	0.0152654691299374	0.0639157397051962	0.001424559401546	0.0361795217546953	0.0118071893451386	0.0605556317796149	0.00362236054384059
22505	Years of bringing up phlegm/sputum/mucus on most days	7224	Medical information	INTEGER	0.00334026	-0.0200548	0.0267353	0.779575	0.00334724810643896	-0.0202835474469185	0.0269780436597964	0.781272370437853	0.0145778065181737	-0.00872785096616151	0.0378834640025089	0.220172877451079	-0.0110691012837524	-0.0346615207214437	0.0125233181539388	0.357743164096533
22506-114	Tobacco smoking	51361/85521	Medical information	CAT-SIN	-999	-999	-999	1.02872e-05	-999	-999	-999	0.169071814884877	-999	-999	-999	0.68797637091056	-999	-999	-999	0.00104552062550063
22507	Age of stopping smoking	31012	Medical information	INTEGER	0.0039396	-0.00671206	0.0145913	0.468496	0.00189293587082881	-0.00883570375976766	0.0126215755014253	0.72947660664439	0.00230061906742765	-0.0083310795537422	0.0129323176885975	0.671468134822328	0.00603975594933784	-0.00463615113833483	0.0167156630370105	0.267495908857338
22508	Amount of tobacco currently smoked	1681	Medical information	INTEGER	0.00694157	-0.0409849	0.0548681	0.776372	-0.0120557688450425	-0.0605697780396758	0.0364582403495908	0.626019134387357	0.00951472347929552	-0.0384210930274726	0.0574505399860637	0.697080865193663	0.0377106860268319	-0.0100020957540265	0.0854234678076904	0.121272052726449
22599	Number of jobs held	84170	Employment history	INTEGER	0.00902115	-0.00354045	0.0215828	0.159259	-0.000774038354835768	-0.0133520419365898	0.0118039652269183	0.903995061939702	0.0039718403643903	-0.00860354420744421	0.0165472249362248	0.535884297615001	0.0272703924054928	0.0146787333274856	0.0398620514835	2.18953537219616e-05
22601#11113200	Job coding	83392/778(84170)	Employment history	CAT-MUL	-0.0363997	-0.108141	0.0352289	0.319611					-0.00118462883427799	-0.0726116780508036	0.0703262315147736	0.974082474103681	0.0360646958448284	-0.0357155394403847	0.10785143560642	0.324747920040229	0.0834536048084758	0.0124282703758666	0.154230995269638	0.0210498619876326
22601#11123211	Job coding	81667/2503(84170)	Employment history	CAT-MUL	0.0315081	-0.0085576	0.0715407	0.123073					0.013301082791721	-0.0267600559131925	0.0533828056915484	0.515311147274295	0.00776381520458186	-0.0323699592792903	0.0478990435258895	0.704575108318695	-0.000804543715562815	-0.0409029983935295	0.0392063252399791	0.96859620310628
22601#11133201	Job coding	82972/1198(84170)	Employment history	CAT-MUL	0.0408133	-0.0163605	0.0979199	0.161515					0.0176203311979132	-0.0395401294988304	0.0748245097588066	0.545861705840362	-0.00355481036195451	-0.0609317744983607	0.0538182821292912	0.903342934669582	0.00923638000027011	-0.0480913577756081	0.0663718054314655	0.751753930448571
22601#11143212	Job coding	82223/1947(84170)	Employment history	CAT-MUL	-0.00925383	-0.0545308	0.0359758	0.688567					-0.00228665524280351	-0.0474053355766586	0.0428594918627926	0.920896460330923	0.0027489910387022	-0.0424700467738518	0.0479695469825991	0.905154716928773	-0.00971216805111297	-0.054867173549453	0.035325410340728	0.67293771430283
22601#11212692	Job coding	83608/562(84170)	Employment history	CAT-MUL	0.0132983	-0.0703228	0.0967811	0.755066					0.00288364791202202	-0.0804486417416889	0.0863017234611175	0.945952968965237	-0.0397653330335355	-0.123555649979507	0.0440087998562531	0.352219476780476	0.0535980721056837	-0.0300927162399231	0.136890888413937	0.208283493711453
22601#11212693	Job coding	83771/399(84170)	Employment history	CAT-MUL	-0.0449827	-0.144556	0.054351	0.375329					-0.0712164480277792	-0.169766837332746	0.0274672404929802	0.156942063155322	-0.0767086847255433	-0.175786696050202	0.022330327426526	0.129055062531526	0.0163338294133308	-0.0834132104448469	0.115512055905253	0.74753314930132
22601#11222591	Job coding	83218/952(84170)	Employment history	CAT-MUL	0.00734779	-0.0572699	0.0718629	0.823493					-0.0423809477118298	-0.106562533277495	0.0218482438302416	0.195741856222287	0.00709353484157197	-0.0574835186847746	0.0716602015356984	0.829518715798234	-0.00797710358113347	-0.0728247277586068	0.0566218517334151	0.809108975897035
22601#11232861	Job coding	83909/261(84170)	Employment history	CAT-MUL	-0.0174919	-0.140612	0.10533	0.780385					0.0987372296458213	-0.0238426546742524	0.221523685337142	0.11468655729472	-0.00947396955178352	-0.132181609923117	0.113232704806687	0.879711548504904	0.0462920778030666	-0.0758694275350502	0.167548541077742	0.45593093782163
22601#11232862	Job coding	84127/43(84170)	Employment history	CAT-MUL	0.138614	-0.16371	0.439574	0.367539					-0.0537438596215259	-0.352362960746254	0.245103712506754	0.724229522442046	-0.132750463839382	-0.436622452236487	0.169525670677635	0.390485112112872	-0.0788301979829659	-0.384111970931793	0.220981548202635	0.60928453649254
22601#11313221	Job coding	83930/240(84170)	Employment history	CAT-MUL	-0.0735487	-0.201745	0.0541924	0.259953					-0.0569514025386521	-0.183563930974409	0.069902732285181	0.378419800264869	0.0778380903838233	-0.0494937878683706	0.205182630321889	0.230851311362113	-0.0209238391514202	-0.148476296795482	0.105676191969311	0.746879730848374
22601#11323222	Job coding	82192/1978(84170)	Employment history	CAT-MUL	-0.0191953	-0.0642005	0.0257597	0.402911					-0.0140818172399005	-0.058983499281854	0.0308432442013922	0.538868544113645	0.0138164031989175	-0.0311790241524725	0.0588142108212983	0.547288761512575	-0.0124265896756732	-0.0574785882085777	0.0325111117354072	0.588291940433346
22601#11333223	Job coding	83925/245(84170)	Employment history	CAT-MUL	0.129579	0.00417754	0.254581	0.0425022					0.0315551598589203	-0.0940338883834595	0.157331544238855	0.622648996488393	0.0344631614775426	-0.091675722042122	0.160656899297558	0.592366354310666	-0.0418436166942113	-0.168196608206681	0.0835556680788059	0.514665048937332
22601#11343163	Job coding	84093/77(84170)	Employment history	CAT-MUL	0.126619	-0.100081	0.352469	0.272704					0.0750974544140134	-0.14848844644697	0.299502512452196	0.51108259451544	0.237311500033695	0.0129948052207397	0.462132955301677	0.0382992935359111	-0.212104417292029	-0.443852105476537	0.016078188042518	0.0705664885283134
22601#11343224	Job coding	83684/486(84170)	Employment history	CAT-MUL	-0.0501358	-0.140638	0.0401483	0.276986					0.0050845771453835	-0.0844808988764079	0.0947717994743545	0.911461577570136	0.0281479667237754	-0.0618528460718014	0.118161510691603	0.53990027819118	-0.0154407375335469	-0.105304221856861	0.0739861311184078	0.735655130220024
22601#11353225	Job coding	83092/1078(84170)	Employment history	CAT-MUL	0.0067061	-0.0535762	0.0669066	0.827283					-0.00903296459628608	-0.0692774962930316	0.0512525999254661	0.76892651296903	0.003599991728581	-0.0566317035758644	0.0638322000289096	0.906743632146336	-0.0240489346331803	-0.0844684057491731	0.0361614569333921	0.43450559891135
22601#11363057	Job coding	82663/1507(84170)	Employment history	CAT-MUL	0.00885384	-0.0426639	0.0603071	0.736071					-0.0323424241672049	-0.0837890475494689	0.0191345577716142	0.21801492404896	0.00843517100043074	-0.0431968194321506	0.0600712280467544	0.748817613285032	-0.00471721344911082	-0.056500157251914	0.0469185470234171	0.8580904071182
22601#11373019	Job coding	83100/1070(84170)	Employment history	CAT-MUL	0.0262744	-0.0344212	0.0868879	0.395858					0.0139723234082591	-0.0466301903977597	0.0746250488854278	0.651479866354587	0.0216400436771607	-0.0389565382852258	0.0822422992410809	0.483975429966271	-0.00519117673002802	-0.0660177027502588	0.0554111547284697	0.866908562038267
22601#11373228	Job coding	84051/119(84170)	Employment history	CAT-MUL	0.0900152	-0.0905175	0.269769	0.327355					-0.124177615057411	-0.303277283166262	0.05532804665907	0.174611518672894	-0.0613386487988759	-0.241970771808254	0.119402986604849	0.505782199911403	-0.0437918930659203	-0.22595787746066	0.136400538284339	0.635613170431371
22601#11412694	Job coding	83904/266(84170)	Employment history	CAT-MUL	-0.0916961	-0.213824	0.0300206	0.140443					-0.0397966473428366	-0.160427987549153	0.0810331709098124	0.518219327418511	-0.111490745786984	-0.232671584771323	0.00960476372415822	0.0712337596702785	0.0313166961092878	-0.0899913899484418	0.151738142149623	0.611525790164836
22601#11413229	Job coding	84081/89(84170)	Employment history	CAT-MUL	0.150446	-0.0571235	0.357166	0.15454					0.0139397757499248	-0.193996935887686	0.222558315465944	0.895625420354432	-0.266236430713257	-0.474710291709632	-0.0576420863075741	0.0123312234026445	0.0817588206108738	-0.125348861957256	0.286364204467845	0.436200286905442
22601#11423230	Job coding	83800/370(84170)	Employment history	CAT-MUL	0.00875233	-0.0936222	0.110872	0.866758					-0.0085900796311993	-0.111018593771966	0.0939271818714219	0.869492037975363	0.00757823840759663	-0.0949451028868172	0.110129573398503	0.884820856781716	-0.0499672464254951	-0.153134481232366	0.0525647050504357	0.340961371498202
22601#11423324	Job coding	84071/99(84170)	Employment history	CAT-MUL	0.0643284	-0.133105	0.261109	0.522341					-0.0385155017824421	-0.236466434029693	0.159862580411584	0.703239443653664	0.00450776210832932	-0.193990702361262	0.203046123199597	0.96449713623483	0.0607863418714171	-0.137877209270642	0.2570884135126	0.546240389409317
22601#11513250	Job coding	82932/1238(84170)	Employment history	CAT-MUL	-0.0337872	-0.0904246	0.0227687	0.241964					-0.0167621271214829	-0.0730078337488446	0.0395210376599348	0.559274400535645	0.0108761443453986	-0.0454977681455979	0.0672512238653424	0.705326595817841	0.0015535343581553	-0.0549571797791614	0.0578793555317476	0.956957915863941
22601#11523251	Job coding	83145/1025(84170)	Employment history	CAT-MUL	0.0135151	-0.0482662	0.0752009	0.667854					-0.0378333020972254	-0.0995141112352022	0.0238873004113929	0.229434004580219	-0.0102847241741144	-0.0721094486208549	0.0515378583635946	0.744380425094993	0.0036546831348248	-0.0581024240303405	0.065192937279228	0.907496652121034
22601#11612669	Job coding	83887/283(84170)	Employment history	CAT-MUL	-0.0803689	-0.19822	0.0371234	0.180666					0.0228947022234702	-0.0942041092765447	0.140165791322417	0.701769469579825	0.0443996816556838	-0.0737030199246884	0.16251982642245	0.461232716585819	-0.0856657306021874	-0.204547765779364	0.0323663583382909	0.156319796274038
22601#11612671	Job coding	84096/74(84170)	Employment history	CAT-MUL	0.024319	-0.205118	0.252684	0.835025					-0.00817698909025582	-0.23570086942944	0.219698432161401	0.943887609781102	0.157242958663293	-0.0744149370678332	0.389642547221697	0.18402479900439	0.118187229718848	-0.111826728531786	0.345710073139279	0.311087119583961
22601#11612673	Job coding	84123/47(84170)	Employment history	CAT-MUL	0.0192736	-0.267214	0.302999	0.894551					0.156170505353826	-0.130399491706647	0.445406253015527	0.287760116891507	-0.128904682678515	-0.417924211401486	0.159723976325573	0.381490767953145	0.186735635805996	-0.0958803950890716	0.467168039313493	0.193273190657789
22601#11612675	Job coding	84139/31(84170)	Employment history	CAT-MUL	0.352068	-0.000988077	0.705567	0.0504592					-0.00234465091058341	-0.355714979354014	0.351782608744895	0.989630782771059	-0.198832606095024	-0.55827672812343	0.160151667591322	0.277818037209184	-0.00755976559942613	-0.374659008550596	0.350713784792037	0.96737768812928
22601#11613348	Job coding	84150/20(84170)	Employment history	CAT-MUL	0.17518	-0.280755	0.62343	0.447108					-0.183224091997786	-0.615248814081663	0.252256480678031	0.407077099991887	0.036383610091728	-0.401068388293443	0.471488308706271	0.870103840640475	-0.192223090786011	-0.655113399006004	0.255992483096489	0.407663633395434
22601#11623349	Job coding	84001/169(84170)	Employment history	CAT-MUL	-0.0677154	-0.22027	0.084183	0.383271					-0.0558811644708893	-0.207395303022437	0.0959207218983923	0.470154471719694	-0.0522801552275788	-0.204725347415802	0.100039679461231	0.501256796677172	-0.0105590358760374	-0.162958819108872	0.140412802914688	0.891458279348733
22601#11633322	Job coding	82589/1581(84170)	Employment history	CAT-MUL	-0.0115004	-0.061381	0.0383198	0.651148					0.0236459224509566	-0.0262563160715412	0.0735813106926738	0.353187612091532	-0.0211957716260179	-0.0710227461891006	0.0286286784571975	0.40440524753747	0.0277933858514243	-0.0221122425889666	0.0775623186261625	0.274365918867154
22601#11633326	Job coding	84114/56(84170)	Employment history	CAT-MUL	-0.00310868	-0.268122	0.259788	0.981579					0.0542842744637468	-0.208636236874907	0.317748261662686	0.685987387086112	-0.212916474013692	-0.478144787510219	0.0514995243575661	0.115013103816812	0.179881836918418	-0.0795363000205332	0.43621376429176	0.171349152969417
22601#11713433	Job coding	83635/535(84170)	Employment history	CAT-MUL	0.0560979	-0.0295731	0.141599	0.19889					-0.0564997940691001	-0.142277144125387	0.0293269064076306	0.196817832157555	-0.00733917204999505	-0.0929671502113553	0.0782928386455512	0.866589278443743	0.0140976654503285	-0.0717212392455507	0.0994665419205714	0.746821113512711
22601#11723441	Job coding	83838/332(84170)	Employment history	CAT-MUL	0.0187327	-0.0900039	0.127151	0.735241					-0.0274954915145441	-0.135481244965301	0.0806244331198038	0.617950155016222	-0.07683325590801	-0.185289130559234	0.0316273118805531	0.164972447442535	-0.00162989815893431	-0.110231060017849	0.106289474579475	0.976457390927644
22601#11733439	Job coding	84041/129(84170)	Employment history	CAT-MUL	-0.0305642	-0.205596	0.143443	0.731374					-0.0780487211633539	-0.250820850262945	0.0950656144910773	0.376387120816371	0.01177320675227	-0.162043200740104	0.185738427232185	0.894418573486475	0.0408051106069342	-0.134367017353102	0.214445273113949	0.64645792173206
22601#11733447	Job coding	84118/52(84170)	Employment history	CAT-MUL	-0.0246282	-0.302023	0.251613	0.861524					0.0648265121373099	-0.20898816949625	0.340467677076777	0.643623719426009	0.0238281546083777	-0.246147316972698	0.293502604233775	0.862524287893669	-0.0526843759416885	-0.330105350723675	0.221104586771982	0.707762739475979
22601#11733451	Job coding	84136/34(84170)	Employment history	CAT-MUL	0.118982	-0.214982	0.452263	0.484327					-0.241501906790381	-0.570917898373851	0.0906691052497965	0.152036859297403	-0.115420685139639	-0.462356851185657	0.228877917317605	0.512294957634094	0.0150162098922686	-0.328151482061149	0.350981849618131	0.930866934907972
22601#11743454	Job coding	84092/78(84170)	Employment history	CAT-MUL	0.0313619	-0.191664	0.253483	0.782398					-0.150994553284835	-0.372573332468251	0.0707195264760918	0.181705488105503	0.0024053279187465	-0.223442636846719	0.227741014640677	0.983325035962753	0.00822657819954476	-0.217940994475196	0.230679756493146	0.942681786491191
22601#11813097	Job coding	83282/888(84170)	Employment history	CAT-MUL	0.00248635	-0.063949	0.0688182	0.94148					0.010674000573601	-0.0557643876673745	0.0771583129893752	0.752923909601775	-0.0263812313792812	-0.092632480168909	0.0398655217310858	0.435096090405672	0.0429248665267645	-0.0231526290735984	0.108760005454065	0.202095921645044
22601#11823098	Job coding	84157/13(84170)	Employment history	CAT-MUL	0.17574	-0.379178	0.733093	0.533874					0.276430709609162	-0.259245332896805	0.812655607339168	0.311503126052921	-0.539663664481619	-1.11459164242627	0.0234639020449353	0.0622805662396604	-0.031842244716476	-0.596362805409906	0.515090535389442	0.910268962629678
22601#11833099	Job coding	83992/178(84170)	Employment history	CAT-MUL	0.0572854	-0.0906898	0.204727	0.447163					0.00602021546915233	-0.141198137506725	0.15345385557441	0.936161423124413	0.103014154141571	-0.0441997275557383	0.250303875650804	0.170296838952565	-0.0512648423039597	-0.199681026181112	0.0958535083556215	0.496474902048521
22601#11843115	Job coding	83490/680(84170)	Employment history	CAT-MUL	0.000242366	-0.0754909	0.0758496	0.994991					0.00776774866780508	-0.0678913217925645	0.0834978091096471	0.840592328071194	0.0229896830249221	-0.0526048970047307	0.098592084165555	0.551144689791296	-0.0317843243252313	-0.107874844970796	0.0439551448422179	0.411851392421654
22601#11853100	Job coding	83859/311(84170)	Employment history	CAT-MUL	-0.0633187	-0.175206	0.0482677	0.26669					0.0193019154906823	-0.0924363232027779	0.131189329594612	0.735095801803341	-0.0461977360353251	-0.157659467027659	0.0652293771442109	0.416497075962159	-0.0709283610071634	-0.183479607493507	0.0408218268365623	0.215108572824264
22601#11853101	Job coding	84115/55(84170)	Employment history	CAT-MUL	-0.118738	-0.386915	0.147013	0.383287					0.00577242015259514	-0.258926827132452	0.271005099784727	0.965938950864695	0.252609980948788	-0.0129218051412342	0.518763150052944	0.0625116768070134	-0.145700173700743	-0.416017142557016	0.119794078010647	0.286290181731833
22601#12112477	Job coding	84079/91(84170)	Employment history	CAT-MUL	-0.00552593	-0.214557	0.201973	0.958523					-0.0510740219817745	-0.259722704107945	0.157568416875428	0.631320509537744	-0.0351483632325337	-0.240363627739473	0.170048965870343	0.737056825979052	0.0920163957529358	-0.115984316356353	0.298049011029101	0.383484081543432
22601#12112485	Job coding	84105/65(84170)	Employment history	CAT-MUL	0.130468	-0.112612	0.372191	0.291387					-0.102822464270028	-0.347228834053734	0.141947820092575	0.409978099884596	0.00690645645289725	-0.238711796725339	0.252127906416527	0.956001157986549	0.106793984504361	-0.136123596657643	0.3465891323295	0.385665998560017
22601#12122493	Job coding	84118/52(84170)	Employment history	CAT-MUL	-0.0141191	-0.290898	0.260395	0.920012					0.183577980220025	-0.0904113714403082	0.45845925843816	0.189789386120402	0.161374944531975	-0.110961939246657	0.434398269890389	0.245910083031229	-0.0121636287469322	-0.290112447599168	0.261185085912656	0.93104845780984
22601#12192492	Job coding	84143/27(84170)	Employment history	CAT-MUL	0.154662	-0.227949	0.537839	0.42779					-0.597357865800923	-0.978710551668681	-0.219265575698593	0.00201613692664936	-0.252175194118221	-0.637004452349356	0.129579752855838	0.19692101658526	0.0113658991728989	-0.375044245456902	0.388121495182549	0.953395731656863
22601#12192510	Job coding	84150/20(84170)	Employment history	CAT-MUL	-0.0937687	-0.548656	0.348593	0.681616					-0.00409722309875905	-0.450038916039765	0.440739117342703	0.985596066749768	-0.114013659138583	-0.550815203821885	0.326436125748624	0.61027337295733	-0.119593405527348	-0.569913690595339	0.31832245471836	0.597177107815317
22601#12213392	Job coding	83803/367(84170)	Employment history	CAT-MUL	0.0186332	-0.0841484	0.12117	0.722025					-0.0157634191637154	-0.118312941746731	0.0868965277916141	0.763319651059462	0.0367653907596364	-0.0658300164726396	0.139372078200211	0.482462950129847	0.0162308096498167	-0.0864681544759013	0.118291276649477	0.755994874497412
22601#12223174	Job coding	84150/20(84170)	Employment history	CAT-MUL	0.333916	-0.119673	0.783064	0.146255					-0.0217201148068851	-0.45468515799146	0.413061013328407	0.921624396128062	0.363944294608745	-0.086952395745031	0.818010918361467	0.114263144580119	-0.0562535325418873	-0.510473982473734	0.387962083628716	0.805698767656574
22601#12223226	Job coding	84090/80(84170)	Employment history	CAT-MUL	-0.0434236	-0.264904	0.177108	0.700112					-0.0897772567107246	-0.310437052257862	0.130837320162862	0.425083480761896	0.0235892547161843	-0.198922479201867	0.245373953574326	0.835110739150263	0.0548608253466482	-0.166462551736292	0.274043043633615	0.625284685548092
22601#12233383	Job coding	83654/516(84170)	Employment history	CAT-MUL	0.0481397	-0.0386002	0.134723	0.276253					-0.0235141061882115	-0.110571646140188	0.0636091568720492	0.596668869810547	0.0111453173287529	-0.0757183714852948	0.0979944530362882	0.801421948625063	-0.00371636242273886	-0.0907224381947525	0.08284831766525	0.933108206657654
22601#12243178	Job coding	84160/10(84170)	Employment history	CAT-MUL	0.0181418	-0.614909	0.64858	0.955068					-0.22199436425929	-0.859792488622468	0.419069528927237	0.494118370243922	0.231131268641785	-0.394525581523687	0.872081401958401	0.47341126025171	0.342944523182579	-0.295103781231803	0.971016806385911	0.285934041127565
22601#12243390	Job coding	83823/347(84170)	Employment history	CAT-MUL	0.0137408	-0.092115	0.119357	0.798946					0.0353916659901137	-0.070105881157798	0.14098428675362	0.511029748516453	0.052235629746542	-0.053203878400489	0.15770938366496	0.331613849666298	0.0706173232690291	-0.0346809284739907	0.175296186294078	0.187368925008395
22601#12253140	Job coding	84063/107(84170)	Employment history	CAT-MUL	0.0301583	-0.16073	0.220151	0.756253					0.0379243133972893	-0.151863133436911	0.228150242797522	0.695625378244266	0.0567244170949327	-0.133959888381951	0.247243069218996	0.559683733755584	-0.0150075575563763	-0.205662398964776	0.173494314875016	0.876674623345025
22601#12253173	Job coding	83987/183(84170)	Employment history	CAT-MUL	0.0287795	-0.117687	0.174765	0.699658					-0.0516271374616799	-0.19688566704251	0.0939093047405741	0.486454050109295	-0.0340186341410141	-0.18009254548387	0.111891753079062	0.647857940839599	0.0201611507263976	-0.12549755104969	0.164634727243953	0.785292461468318
22601#12253177	Job coding	84145/25(84170)	Employment history	CAT-MUL	-0.236677	-0.645138	0.165821	0.252261					0.132870345634836	-0.258717999000079	0.529255471781424	0.508399703047007	0.0911519406327092	-0.304488979509138	0.487456588941828	0.651540915480891	0.0109009857126617	-0.390741239618091	0.401154579187845	0.956911618454838
22601#12253227	Job coding	84159/11(84170)	Employment history	CAT-MUL	0.169454	-0.43803	0.782814	0.585137					0.0952875799753765	-0.518711020559965	0.713940965461076	0.761225671641925	0.466651192345543	-0.139426314255446	1.06736257092554	0.129090106901683	-0.0737587086750126	-0.683665653574275	0.515715371758622	0.809021334533186
22601#12263368	Job coding	84008/162(84170)	Employment history	CAT-MUL	-0.134474	-0.29083	0.0212396	0.0911735					-0.158664713673525	-0.312182509388734	-0.00495155659983339	0.0429066725937169	0.0682359946414573	-0.0858154470514997	0.222354115343873	0.385374057898637	-0.199890222829521	-0.357628321360242	-0.0438059548173278	0.0125173255067564
22601#12313231	Job coding	83869/301(84170)	Employment history	CAT-MUL	0.0322697	-0.0808537	0.145048	0.575505					0.0572140977644971	-0.0562151293490519	0.17081215091521	0.323194527160562	0.0960944739164201	-0.0175305345026194	0.209755901016034	0.0974405837783474	-0.0288458263326505	-0.142796332817145	0.0843231558490062	0.618556647961111
22601#12313323	Job coding	84152/18(84170)	Employment history	CAT-MUL	0.0349555	-0.424921	0.492979	0.881131					-0.0483276610394099	-0.51980764449805	0.424404871484956	0.840757768205409	0.116606793319489	-0.350933827507746	0.585250513529518	0.624867856657554	-0.334803277739636	-0.822841024314834	0.135041873620772	0.169586322275456
22601#12322659	Job coding	84088/82(84170)	Employment history	CAT-MUL	0.0144462	-0.205339	0.232368	0.897055					0.102570262664751	-0.115875092227456	0.321595726523891	0.358036994878692	0.285190981330632	0.0685424518780027	0.502643302576897	0.00998935395718461	-0.203384309997774	-0.427581876010206	0.0171824317676968	0.0729291345276095
22601#12322938	Job coding	84087/83(84170)	Employment history	CAT-MUL	0.20421	-0.0134183	0.421462	0.0655827					-0.0571831195284947	-0.272508409565919	0.158617412998827	0.603077927611635	0.00950490791099524	-0.208003093781291	0.226967663624114	0.931726082107113	-0.0409637614401993	-0.260364151249051	0.175739704525842	0.712619083877723
22601#12323327	Job coding	84133/37(84170)	Employment history	CAT-MUL	0.132331	-0.191646	0.452881	0.42092					0.000636594063334181	-0.321273648123997	0.32421835556263	0.996912723422103	-0.204269685600848	-0.534456800913182	0.12451973216767	0.224141927537074	-0.0456353861927588	-0.370626334499495	0.272688423663672	0.780743290709177
22601#12333358	Job coding	83925/245(84170)	Employment history	CAT-MUL	0.0970383	-0.0280695	0.221821	0.127942					-0.0122295178634785	-0.138311221792341	0.113974708693165	0.849286104132396	0.0188007962501787	-0.106959383345799	0.144543996410513	0.769487396894625	0.0309366326763355	-0.0947047994904403	0.155716730499288	0.628163241748833
22601#12343321	Job coding	82825/1345(84170)	Employment history	CAT-MUL	-0.0193559	-0.073426	0.034641	0.482607					0.0313842526945977	-0.0226656764170018	0.0854683474176126	0.255236453717937	-0.0431877303493137	-0.097208236023034	0.0108253051254733	0.117096672055056	0.0394400079815689	-0.0144752924907355	0.0931950544967967	0.151021922477694
22601#12353009	Job coding	84132/38(84170)	Employment history	CAT-MUL	0.158753	-0.162754	0.477816	0.331236					-0.0881483361729012	-0.410637616125942	0.234559413658838	0.592131632060532	0.138564519400113	-0.182008241677695	0.459352214901285	0.396740796532845	-0.0465931981513065	-0.371376162015743	0.271996711576109	0.776324452576602
22601#12392993	Job coding	84147/23(84170)	Employment history	CAT-MUL	-0.0664016	-0.488677	0.353798	0.757124					-0.0905499435864517	-0.507549033579808	0.327672238007827	0.670681511036915	-0.100088853645788	-0.518266639694178	0.315520540403687	0.637666990996086	-0.229715043332107	-0.654859778715553	0.18193244763866	0.281140908884271
22601#12392994	Job coding	84122/48(84170)	Employment history	CAT-MUL	0.0323822	-0.252346	0.31531	0.82303					-0.00612814437788355	-0.28924590300821	0.277047860832414	0.966151577217451	0.1711549219022	-0.113226916640458	0.45508576325106	0.237637905026498	-0.0554666134990506	-0.340787166054073	0.225575716181772	0.70089243173545
22601#12393117	Job coding	84158/12(84170)	Employment history	CAT-MUL	-0.0644962	-0.636752	0.499314	0.823467					-0.119710685910523	-0.677230690763288	0.447888989632269	0.676060420302804	-0.132550925649888	-0.684438849862425	0.421693065445335	0.63789458495025	-0.422791507221826	-1.05668123574881	0.174440605264652	0.177276538514981
22601#21113020	Job coding	83165/1005(84170)	Employment history	CAT-MUL	0.0520805	-0.0106015	0.114679	0.103186					0.0217955476031215	-0.0407707907389127	0.0844228093832307	0.494952733961901	0.0313541111392215	-0.0312348613841204	0.0939477927561516	0.326179451458122	-0.00680570534538819	-0.0698044337813339	0.0559535579453387	0.831994236026759
22601#21123021	Job coding	83566/604(84170)	Employment history	CAT-MUL	-0.0272331	-0.107811	0.0531699	0.507235					-0.0294885245807203	-0.109716557507668	0.0508082699061648	0.471453289907856	0.0232783388714357	-0.0570072846742549	0.103588254252335	0.569892234142252	-0.0131265597897876	-0.0936944311866259	0.0670464853182321	0.748871247499411
22601#21123022	Job coding	83740/430(84170)	Employment history	CAT-MUL	-0.00399413	-0.0993794	0.0911632	0.93451					0.0098091032236321	-0.0849786428982982	0.104703861734021	0.839355337722497	-0.0450455750623325	-0.140069342811573	0.0499693852658681	0.352791361400719	0.0403751347616966	-0.0544999578857219	0.134734382340961	0.40292723290001
22601#21133023	Job coding	83629/541(84170)	Employment history	CAT-MUL	-0.0384382	-0.124105	0.0470596	0.378683					0.0313525689123654	-0.0540542154773021	0.116872844288699	0.47211366284599	0.0346339031985661	-0.0504492850630849	0.119712487105477	0.424939363467346	0.0300801834007716	-0.0552538194609195	0.114979948900248	0.48850101599373
22601#21133024	Job coding	84042/128(84170)	Employment history	CAT-MUL	-0.0135255	-0.188004	0.160178	0.87897					0.0153803909123594	-0.158026600407301	0.189135911564832	0.862120334716858	-0.137818951158405	-0.311937373240575	0.036299825711768	0.120776987491583	0.048406035412348	-0.126128367401241	0.220933539787067	0.58449433371983
22601#21212592	Job coding	83711/459(84170)	Employment history	CAT-MUL	-0.0135858	-0.106847	0.0794795	0.775008					-0.0745945144193868	-0.166887128126003	0.0177902465329918	0.113333337645942	-0.00774656835981494	-0.100278730498839	0.0847799537859514	0.869654937282572	-0.0041492434685076	-0.0973716541556189	0.088528428965097	0.930275310797649
22601#21212864	Job coding	84071/99(84170)	Employment history	CAT-MUL	0.0298061	-0.170257	0.228867	0.769682					0.105626703747363	-0.091973544094124	0.304388293552715	0.296131150725809	-0.0657220159882687	-0.263159445053769	0.131262704634845	0.51359462988951	0.0347651305637342	-0.163744881824695	0.231042952305746	0.729868348645688
22601#21213038	Job coding	83853/317(84170)	Employment history	CAT-MUL	-0.114239	-0.226339	-0.00244203	0.0454807					-0.111343844626808	-0.222125489304573	-0.000442673485988161	0.0489609928117436	-0.168349145108667	-0.279536134809698	-0.0572547386910908	0.00298720082822865	-0.0314521290202303	-0.143706191539743	0.0800188671658418	0.581544479587151
22601#21213039	Job coding	84122/48(84170)	Employment history	CAT-MUL	0.0161963	-0.268251	0.297596	0.910655					-0.258561244695796	-0.541552770465265	0.0248454140805469	0.0733785606337502	0.173445258852301	-0.113013203337412	0.460983010625276	0.236009506410921	0.173912206663401	-0.107938157471645	0.452299982321234	0.223372850657044
22601#21222679	Job coding	83840/330(84170)	Employment history	CAT-MUL	-0.114022	-0.224096	-0.00431688	0.0419702					0.0123606580159234	-0.0960827927827503	0.120920370592479	0.823307230733796	-0.0500095124171059	-0.159437969477012	0.0594302838258337	0.370397131464286	-0.0123840177605096	-0.121989708653384	0.0964834583075356	0.824138645280053
22601#21222865	Job coding	84072/98(84170)	Employment history	CAT-MUL	-0.0837935	-0.286593	0.118134	0.416936					0.0806566307969319	-0.117190201801242	0.279092275742486	0.424942354919901	0.0747877537010036	-0.125917131885436	0.275595085664231	0.465235219095466	0.14754320714825	-0.0537304678724553	0.34682108744438	0.148657729849918
22601#21223040	Job coding	83076/1094(84170)	Employment history	CAT-MUL	-0.0718638	-0.132717	-0.0111093	0.0205268					0.0720319034241872	0.0115215179662843	0.13259990995735	0.0196939225344238	-0.054439435401248	-0.114869659686574	0.00597720276809686	0.0774059772121409	0.0225739145993765	-0.0381978103343519	0.0831364361781408	0.465798813789282
22601#21232680	Job coding	84093/77(84170)	Employment history	CAT-MUL	-0.0384781	-0.267679	0.189395	0.741326					0.102622722267696	-0.121213645290529	0.326550231770011	0.368992732844167	0.0972893193833943	-0.125715051675463	0.321058823873609	0.393207094082618	-0.236873999664739	-0.468778091604135	-0.00849776695748196	0.0435527390907526
22601#21232866	Job coding	84071/99(84170)	Employment history	CAT-MUL	-0.114118	-0.315466	0.0861035	0.265169					-0.0376300111704584	-0.237022099380158	0.162030646343217	0.711600046189732	-0.187530667628734	-0.3876223714619	0.0119725028588663	0.0657737727058676	-0.0424898941806074	-0.242437793348013	0.15470953780203	0.674830543528271
22601#21233041	Job coding	83698/472(84170)	Employment history	CAT-MUL	0.0350484	-0.0566281	0.126567	0.453263					-0.079900478124749	-0.170916802713741	0.0112153095301433	0.0854794727364962	-0.0974462450878441	-0.188731265722824	-0.00622017880725612	0.0363457128444231	0.0189073329038374	-0.0725228125011151	0.109833648179023	0.684400334117052
22601#21242681	Job coding	84148/22(84170)	Employment history	CAT-MUL	0.0246177	-0.402377	0.446823	0.909388					0.0980856155531223	-0.321629271255603	0.524585388522056	0.649133662566159	-0.184039489570583	-0.606058968858324	0.23848304978763	0.392878267480352	-0.185879237182261	-0.615257504277375	0.228833081914701	0.386938307845266
22601#21243042	Job coding	83355/815(84170)	Employment history	CAT-MUL	-0.0369135	-0.107038	0.0330926	0.301773					0.0316361055476148	-0.0385487593046972	0.101897912403508	0.377229599291315	0.0401933217708325	-0.0297823282365393	0.110171614427106	0.260242589652207	-0.0459134123235288	-0.116605081769423	0.0244531076413177	0.201962475136578
22601#21253043	Job coding	83946/224(84170)	Employment history	CAT-MUL	-0.00605971	-0.138244	0.125616	0.928263					-0.140612609916041	-0.272382668312869	-0.00860513034390043	0.0366408621099502	0.0649500817899381	-0.0669765290139195	0.196859194744781	0.334501009581269	-0.073012125784181	-0.206745071642731	0.0595023216487327	0.282337098289914
22601#21262683	Job coding	84134/36(84170)	Employment history	CAT-MUL	0.184104	-0.146851	0.514089	0.274705					-0.15141124928997	-0.477312832998401	0.175387380135533	0.363170300565798	-0.0726101586163622	-0.402389613277906	0.256306389263708	0.665550380105604	0.0901686818713647	-0.23856484438835	0.414705087857542	0.588120725967672
22601#21263044	Job coding	83657/513(84170)	Employment history	CAT-MUL	-0.0089888	-0.0964412	0.0782768	0.840167					0.0513311225987352	-0.0361618070113202	0.138932247075377	0.250465232298805	0.0779062352518226	-0.00973777443761768	0.165566260422494	0.0814865827227518	-0.00235468454674624	-0.0903024184191638	0.085099959104846	0.958029480904804
22601#21272684	Job coding	84065/105(84170)	Employment history	CAT-MUL	0.255473	0.0630861	0.447187	0.00912195					0.106457712828006	-0.0858973250938489	0.299431413487736	0.27879084773737	-0.015028531365961	-0.206376616685407	0.176402855963596	0.877673796739345	-0.134965741516773	-0.332771562772959	0.0602145003393027	0.178075633639928
22601#21273045	Job coding	83849/321(84170)	Employment history	CAT-MUL	-0.0566415	-0.167143	0.0535241	0.314296					-0.0838171303636224	-0.192973488939921	0.0255210791909466	0.132629113098214	0.00569276386580289	-0.104849020243716	0.116226492075298	0.919594175196965	-0.0589573572350767	-0.170469659144759	0.0517394254107191	0.298275532543441
22601#21282685	Job coding	84152/18(84170)	Employment history	CAT-MUL	-0.156141	-0.652411	0.324143	0.530041					-0.190881412713353	-0.676552801864631	0.296620151547566	0.440351192100054	-0.193080966802865	-0.676601494168531	0.286656005129761	0.430732356436761	-0.343471643487898	-0.839664908053894	0.129893983095109	0.16417800855174
22601#21282870	Job coding	84157/13(84170)	Employment history	CAT-MUL	-0.29285	-0.887668	0.285095	0.327075					0.20645112717959	-0.365553421680777	0.789450025450491	0.482800571311942	0.147206798754819	-0.409900121510422	0.721053646667863	0.608449463543782	-0.141317868491557	-0.704605496374615	0.399930698952195	0.614466193587586
22601#21283046	Job coding	83906/264(84170)	Employment history	CAT-MUL	-0.0526291	-0.174407	0.0686398	0.395948					0.0618417082650217	-0.0592953612359786	0.183225002703123	0.317507590272826	-0.141455499477382	-0.263434071328387	-0.0195278764255693	0.022990496754281	0.0239909528725766	-0.0971564001250313	0.144289904513246	0.696872537228157
22601#21292686	Job coding	84124/46(84170)	Employment history	CAT-MUL	-0.0948624	-0.391314	0.198526	0.528324					-0.0580633508623046	-0.351518858006491	0.236068874274245	0.698420434725913	-0.37417115676041	-0.673191718364149	-0.0771258017434799	0.0138214139056857	0.015035118077833	-0.281857107243459	0.308760117475733	0.920468206910589
22601#21292871	Job coding	84155/15(84170)	Employment history	CAT-MUL	-0.470129	-1.02233	0.0599817	0.0871218					0.0598394011475389	-0.458160733407085	0.575282116197754	0.820315372100748	0.128607476172942	-0.394241611375726	0.653891496548996	0.629848471913782	0.180214374875143	-0.336779342782184	0.688123451125425	0.48882156288861
22601#21292897	Job coding	84132/38(84170)	Employment history	CAT-MUL	0.104127	-0.216434	0.423599	0.523442					0.0342546661602917	-0.287443713705025	0.359239740912917	0.835380391026675	0.113036189438578	-0.209113063906684	0.434953766560063	0.491457513259197	-0.105208694629998	-0.437325777256112	0.218553000435458	0.529152777487558
22601#21293047	Job coding	83582/588(84170)	Employment history	CAT-MUL	-0.0379895	-0.119836	0.0436854	0.362444					-0.0219252287603846	-0.103373893747217	0.0595963910207958	0.59792632181732	0.0421906997761088	-0.0396190160565925	0.124000946517233	0.312098117321299	-0.0450502243232573	-0.127801869023749	0.0372826229195251	0.284717710271255
22601#21313058	Job coding	82485/1685(84170)	Employment history	CAT-MUL	0.00470391	-0.0440916	0.0534413	0.850041					-0.0722610679919145	-0.121159009532072	-0.0233449170821882	0.00377881098193764	-0.0427899515270056	-0.0918480359447583	0.00625961747031575	0.0873035672816131	-0.0120576275299494	-0.0613012545757569	0.0370471548625133	0.630786636641396
22601#21323059	Job coding	80939/3231(84170)	Employment history	CAT-MUL	-0.0211092	-0.0568438	0.0145922	0.24672					-0.0179569645931608	-0.053640400015657	0.0177397198727087	0.324060777107038	0.0310729613641364	-0.00464379628137208	0.0667950478962006	0.088186884870647	-0.00229647435562167	-0.0380883057257297	0.0334272488024111	0.899828776569493
22601#22113066	Job coding	82864/1306(84170)	Employment history	CAT-MUL	-0.0109238	-0.0658723	0.0439511	0.696602					0.0206349267471233	-0.0342894860969465	0.0755978404371595	0.461662849056589	0.031841772080065	-0.0229044533442386	0.0865969588815974	0.254328782941654	0.0165037242735873	-0.0382825179617435	0.0711173892904326	0.554274484012361
22601#22123067	Job coding	83922/248(84170)	Employment history	CAT-MUL	0.00919726	-0.115597	0.133548	0.884939					0.0293872251693307	-0.0952315220737223	0.154189818586087	0.644168437278327	0.0919235028935131	-0.0329595778589557	0.216870479016183	0.149193454433984	-0.00597133382982249	-0.130797260301192	0.117971050857863	0.925027782572241
22601#22133068	Job coding	83786/384(84170)	Employment history	CAT-MUL	0.0304297	-0.0702722	0.130914	0.55324					0.0579404725445122	-0.0426913107346394	0.1586854492883	0.259366130859502	-0.0280476549205349	-0.128285933154438	0.0721894173933802	0.583389563541678	0.013730392187058	-0.0868124896976322	0.113665631903697	0.788325251549813
22601#22143069	Job coding	84072/98(84170)	Employment history	CAT-MUL	0.0924168	-0.106223	0.29013	0.360668					-0.00872038961882764	-0.207022239619166	0.189879477441588	0.931361727617482	0.0880015723796754	-0.110571719989752	0.286728171134568	0.38520923567547	0.137867941096009	-0.059391407580678	0.333168509473266	0.168529147058158
22601#22153070	Job coding	83917/253(84170)	Employment history	CAT-MUL	-0.0931929	-0.216991	0.0302831	0.139566					0.0262755781526814	-0.0971585639671665	0.149826900722458	0.676657216245357	-0.0426981607371948	-0.166241696003037	0.0808334912695487	0.498122004099148	0.00203365000338681	-0.122373191200011	0.125546595382038	0.974346459445742
22601#22162482	Job coding	84156/14(84170)	Employment history	CAT-MUL	0.303805	-0.262773	0.8688	0.290081					-0.205887641718865	-0.765935955877291	0.338579813428825	0.46328240683832	-0.410760433132503	-0.971131014456908	0.139038026802525	0.144878900046031	-0.350863015171194	-0.967201965115247	0.236813969333786	0.251848174127557
22601#22162508	Job coding	84160/10(84170)	Employment history	CAT-MUL	0.229444	-0.399426	0.860732	0.472828					-0.0367032453648465	-0.642564541133243	0.580692090320136	0.905634595343169	-0.313372919465195	-0.955951714263112	0.316185512580036	0.330443963086925	0.0219091134743069	-0.651367120029349	0.674748484052612	0.948099134878693
22601#22163124	Job coding	84096/74(84170)	Employment history	CAT-MUL	0.222604	-0.00466213	0.44881	0.0542697					0.0119276382035981	-0.218026025990388	0.242483897989373	0.919117688105706	0.00732220188786483	-0.223028285056408	0.237680161546587	0.950316704454844	0.0180150545022429	-0.2132968536258	0.245622519635874	0.877674538853395
22601#23113030	Job coding	83774/396(84170)	Employment history	CAT-MUL	0.00478491	-0.0951436	0.104452	0.925129					-0.00895709855464292	-0.107790183724373	0.0899852457193911	0.859085257755945	0.0175344369718902	-0.0815563249371209	0.116632683392099	0.728723811034469	-0.0182030752371664	-0.11767719910242	0.0806478535168254	0.718987705235565
22601#23113399	Job coding	81765/2405(84170)	Employment history	CAT-MUL	-0.0238853	-0.0647671	0.0169581	0.251932					-0.000706938267445977	-0.0414630800368139	0.0400700162196253	0.972886293901593	0.0500322283574342	0.00925892012599635	0.0908142102760668	0.0161803967451409	0.020211652820793	-0.0205345474447804	0.0608651699064497	0.330382441513461
22601#23123400	Job coding	81889/2281(84170)	Employment history	CAT-MUL	0.0110676	-0.0306301	0.0527276	0.602714					0.02961466183411	-0.0121615223557399	0.0714136209291534	0.164792333420446	0.0362327088157437	-0.00557468101171678	0.0780440200208442	0.0893790899140691	-0.00595449572763893	-0.0478432756915657	0.0358316741460136	0.780263466161492
22601#23133420	Job coding	83350/820(84170)	Employment history	CAT-MUL	-0.0107506	-0.0796758	0.058065	0.759638					0.0629905558729967	-0.0060705408562983	0.132114164139158	0.0739528294207645	0.0675127310924089	-0.00160275268258567	0.136640850379118	0.0555715251601777	-0.0156474555715205	-0.0848262081897905	0.0532525964182404	0.656874862266384
22601#23133421	Job coding	83935/235(84170)	Employment history	CAT-MUL	-0.125706	-0.254318	0.00251291	0.0550252					-0.0540363276594217	-0.182730412977302	0.074829128374374	0.41082355714144	0.111147945680308	-0.0172805689648153	0.239663422985803	0.0899320821389731	0.0588936651188828	-0.069744607301739	0.186507333382425	0.367581687630325
22601#23143401	Job coding	77115/7055(84170)	Employment history	CAT-MUL	-0.011708	-0.036304	0.0128754	0.350703					0.00557508996186358	-0.0190386151328508	0.0301953736925382	0.657121328787545	-0.000764517232474436	-0.025372843416575	0.0238443734186177	0.951445260944491	0.0300035411227146	0.00542898817217188	0.0545515891914323	0.0166514159011597
22601#23153402	Job coding	78873/5297(84170)	Employment history	CAT-MUL	-0.0324598	-0.060927	-0.00401245	0.025368					0.00186610594775483	-0.0266465003865445	0.0303863433576117	0.897938276911916	0.0209965058220478	-0.00746055467919962	0.0494576526328685	0.148150630378099	0.0173527237685971	-0.0111268957174658	0.0457960143498736	0.232071720857667
22601#23163403	Job coding	83065/1105(84170)	Employment history	CAT-MUL	-0.0041929	-0.0637878	0.0553261	0.89025					0.0147179465000777	-0.0451144110539464	0.074592612617021	0.629829567127867	0.0687879680925443	0.00914481967389242	0.128445267480781	0.0238044448298262	0.0185674283494232	-0.0412302395365735	0.0781582063425915	0.54209063762694
22601#23173422	Job coding	82794/1376(84170)	Employment history	CAT-MUL	-0.00335635	-0.0568583	0.0500759	0.902077					0.0396763501966031	-0.0138783930468715	0.0932669171054208	0.146613204121957	0.0346464636179072	-0.0187981818631273	0.0881020156729038	0.203912797644516	0.0326434878148916	-0.0206838856757006	0.0858088367904475	0.229509159594233
22601#23193404	Job coding	84097/73(84170)	Employment history	CAT-MUL	-0.173028	-0.406408	0.0585054	0.144528					-0.278805660685529	-0.508600686904791	-0.0488550421169298	0.0174319709259955	0.239413933711655	0.00946237414755885	0.469436503756732	0.041289594546792	-0.17267586193007	-0.408610743045996	0.0595557433088174	0.148142123119979
22601#23193405	Job coding	82892/1278(84170)	Employment history	CAT-MUL	0.0202187	-0.035198	0.0755634	0.474254					0.0155299154918759	-0.0399148928841292	0.0710077230522001	0.5831215659504	0.0617789300073393	0.00640139617084345	0.117170433903275	0.0287928325939407	0.0838958257432088	0.0289234829082904	0.138708978208299	0.00273868443908523
22601#23193429	Job coding	84064/106(84170)	Employment history	CAT-MUL	0.0603311	-0.130183	0.249775	0.533637					-0.0485360943808491	-0.239224426916387	0.142517919790909	0.618168696899915	0.0828155395743991	-0.107717703642858	0.273670184743632	0.394599273697828	-0.0157758971336607	-0.207837927896178	0.174241882626009	0.871395385919857
22601#23193430	Job coding	84147/23(84170)	Employment history	CAT-MUL	0.183667	-0.229296	0.595356	0.382368					-0.0749998410478575	-0.486705769244444	0.337837975069261	0.721369588576482	-0.108849850641729	-0.517881341005561	0.299238553603408	0.601169815099606	-0.00977631895687952	-0.42668038585387	0.397870949650589	0.962905823571503
22601#23213026	Job coding	83052/1118(84170)	Employment history	CAT-MUL	-0.00128558	-0.0606839	0.0580301	0.966139					0.0356797639964577	-0.0236833122094964	0.0950930483119417	0.238973499498244	0.0584477576402903	-0.000911874596310166	0.117829004384538	0.0536618530928923	0.00928007034294487	-0.0500862007764292	0.0684331952583733	0.758887810455884
22601#23223027	Job coding	83809/361(84170)	Employment history	CAT-MUL	-0.0077183	-0.111943	0.0962532	0.884455					-0.0836853580704687	-0.187503759130354	0.0202450964987854	0.114314841954621	0.0639182326917136	-0.0398679515951838	0.167740025863975	0.227466040662337	-0.0822536883890383	-0.187019687661292	0.0218268783836219	0.122596302800141
22601#23223028	Job coding	84119/51(84170)	Employment history	CAT-MUL	-0.0349395	-0.315877	0.244121	0.806727					-0.13704718870309	-0.412563491650169	0.139187414640467	0.330086859301828	-0.11036954477322	-0.385352323687643	0.164226320702561	0.430967962282608	0.0851007179011214	-0.191564180074573	0.359235461216475	0.544511720825537
22601#23293029	Job coding	83539/631(84170)	Employment history	CAT-MUL	-0.0724132	-0.151792	0.006789	0.0734518					0.0224214712982719	-0.0563641095209062	0.101287865935279	0.577174568473983	0.0231436392951604	-0.0552605504144131	0.101558306913197	0.562906865375759	-0.0462888524383356	-0.125478605861034	0.0324985323271079	0.250708165988731
22601#23293031	Job coding	84024/146(84170)	Employment history	CAT-MUL	-0.0275876	-0.191262	0.13545	0.740622					0.136835480811989	-0.0273079312925123	0.301351894069793	0.102651160327637	-0.0628415971985713	-0.225599799861974	0.0999710573807271	0.449241616426032	0.0442102976754989	-0.119037641119652	0.20592826486017	0.593769274370219
22601#23293164	Job coding	84033/137(84170)	Employment history	CAT-MUL	-0.0602475	-0.230888	0.109573	0.487826					0.0238758019160434	-0.145091039977701	0.193419448079134	0.782142573240442	0.0642419109133557	-0.104057432648664	0.232602525015811	0.454402669537999	0.113793676286807	-0.0534485674193145	0.279697152627027	0.18046919900959
22601#24113277	Job coding	83185/985(84170)	Employment history	CAT-MUL	-0.0431302	-0.106482	0.0201137	0.181709					0.0348869535761444	-0.028329187224864	0.0981504357469159	0.279582145731676	0.0494823766280288	-0.0137607481013262	0.112729255529795	0.125152748752818	0.064796414857908	0.00185654188364797	0.127527930634168	0.043259215612463
22601#24193278	Job coding	84011/159(84170)	Employment history	CAT-MUL	-0.11512	-0.272365	0.0413943	0.15035					0.168414820044284	0.012049257121969	0.325119977981112	0.0349639896083739	0.0552230644789482	-0.101133334732342	0.211694855980579	0.488916627636348	0.122259950886899	-0.0324806114653898	0.275753267602814	0.119940076798969
22601#24213281	Job coding	82368/1802(84170)	Employment history	CAT-MUL	-0.00965304	-0.0566436	0.0372808	0.687039					0.00177498427250266	-0.0450312708174418	0.0486077327362409	0.940766939321389	-0.00162414735642999	-0.0486002022128298	0.0453511229278308	0.945972192041572	0.00844867142114334	-0.0384417558818657	0.0552203739863191	0.723637661698348
22601#24223282	Job coding	83448/722(84170)	Employment history	CAT-MUL	0.0582382	-0.0151322	0.131475	0.119426					0.0200425686980267	-0.0534111668207799	0.0935527758186546	0.59292584377752	0.0206443792816237	-0.0528158032484893	0.0941080723455311	0.581766024912494	0.00274619803749039	-0.0707309488086026	0.0759073742236531	0.941476677162672
22601#24233025	Job coding	84043/127(84170)	Employment history	CAT-MUL	0.0092923	-0.16559	0.18356	0.916907					-0.100879291762844	-0.275075144895638	0.0736010972688756	0.256709308735612	-0.0594629358668057	-0.233826462675982	0.114980135281916	0.503915412444854	-0.0665131632041633	-0.242842865740167	0.107868251049394	0.457141383847622
22601#24233283	Job coding	83353/817(84170)	Employment history	CAT-MUL	-0.00363174	-0.0732039	0.0658101	0.91843					-0.000440518124410511	-0.069694880480925	0.0688826829440325	0.99005760419375	-0.023597770860274	-0.0931508788760386	0.0459469055930931	0.506028475152427	-0.00453002398495174	-0.0738221143362424	0.0644982700240913	0.897844544917539
22601#24312597	Job coding	83835/335(84170)	Employment history	CAT-MUL	0.0355988	-0.072573	0.143505	0.51839					0.0943496057355329	-0.013805512118781	0.202716715729083	0.0876038451698936	-0.0601117591279708	-0.168125701089371	0.0478255147283478	0.275179517436388	0.0409152708024183	-0.0670568438994436	0.148219017624414	0.45621733354111
22601#24313288	Job coding	83788/382(84170)	Employment history	CAT-MUL	-0.0253271	-0.126982	0.0761014	0.624923					0.0103197413042716	-0.0907669712323263	0.111555003695144	0.841521732396365	-0.0130633369380406	-0.114334684539085	0.0882288626700976	0.800413617566767	0.0609605688645361	-0.0398461859388652	0.161199908900356	0.234567114636353
22601#24323289	Job coding	83970/200(84170)	Employment history	CAT-MUL	-0.160203	-0.300335	-0.0205599	0.0247855					0.0486339027656857	-0.0909433663427796	0.1885196703432	0.495112572427386	0.0490559112172054	-0.0902894009823555	0.188431087902874	0.490218372767441	0.019118683187582	-0.120664971611215	0.157617709986406	0.78767123517517
22601#24332598	Job coding	83849/321(84170)	Employment history	CAT-MUL	-0.0351642	-0.145959	0.0753001	0.533276					0.0216138957748867	-0.0881423278378541	0.131563376411432	0.699764395101361	0.0895905004648082	-0.020716683027903	0.199955440009879	0.111488618268511	-0.0589967799908748	-0.170661422120578	0.0519078052914102	0.298732875251156
22601#24333290	Job coding	84088/82(84170)	Employment history	CAT-MUL	0.19496	-0.0231492	0.41211	0.0790951					-0.071591417407274	-0.289268999318569	0.146677019881797	0.519674189204939	0.0216520621145454	-0.196477455582435	0.240614199633484	0.846000604426205	0.0345741440163288	-0.185602031919223	0.252022884462491	0.756724442263767
22601#24342599	Job coding	83870/300(84170)	Employment history	CAT-MUL	-0.032706	-0.146851	0.0811088	0.573822					0.0286681153288691	-0.0848106523948667	0.142342186561029	0.620785690364532	-0.00519768945705716	-0.119199877905358	0.108815163707546	0.928794639472223	-0.0583025767009245	-0.173127043045023	0.0556849712975401	0.317831511784317
22601#24342600	Job coding	84046/124(84170)	Employment history	CAT-MUL	-0.0474464	-0.225608	0.129714	0.600638					-0.0152779408762933	-0.191000639183527	0.160938133444353	0.86487232750471	-0.0698492797249522	-0.247150352661661	0.10730052030496	0.43977347908579	-0.0669106464710404	-0.246389355296963	0.11044141429245	0.462222167087195
22601#24342863	Job coding	84091/79(84170)	Employment history	CAT-MUL	-0.0501112	-0.2751	0.173293	0.661277					0.0637121040367389	-0.156503306397207	0.284646855360094	0.571272683414154	-0.40075480720885	-0.624921700955799	-0.177008016588056	0.000450926398544883	0.135363249967666	-0.0843469706509985	0.352343370031158	0.224161474976747
22601#24343291	Job coding	83895/275(84170)	Employment history	CAT-MUL	-0.0750841	-0.194945	0.0443905	0.218771					-0.11896565182268	-0.238170040324068	0.000380420948252575	0.0505852866218253	-0.0381607215886971	-0.157413384515404	0.0810559255927408	0.530447616339422	-0.015288831893415	-0.135184545013126	0.103796620218497	0.801964946458009
22601#24413202	Job coding	82908/1262(84170)	Employment history	CAT-MUL	-0.0507599	-0.107011	0.0054041	0.0767188					-0.0333923501480474	-0.0893051912793198	0.0225558842496516	0.241925397640274	0.00128056230839858	-0.0548055040462823	0.0573687147096733	0.964306308852612	0.0105208327286676	-0.0454872218361495	0.0663510627412122	0.712301641098113
22601#24423108	Job coding	82762/1408(84170)	Employment history	CAT-MUL	-0.00490188	-0.0578094	0.0479394	0.855809					0.00846290463877774	-0.0444388455206982	0.0613949838698325	0.753926145024844	0.0521402964973285	-0.000777786325083909	0.105066972075243	0.053472841618511	-0.0263230610580235	-0.0794198762142517	0.0266069972035013	0.330433395638431
22601#24433109	Job coding	83999/171(84170)	Employment history	CAT-MUL	0.141934	-0.00818885	0.291609	0.0634625					0.0558144100363128	-0.0941111270018951	0.206013260130376	0.46598960932648	0.151214362960613	0.00152259101363106	0.300963152914027	0.0477457155690684	0.0946224033859862	-0.0558615193269285	0.243890050689791	0.21588105474839
22601#24433449	Job coding	84114/56(84170)	Employment history	CAT-MUL	-0.00441588	-0.267371	0.257556	0.973688					-0.0671462457352609	-0.328928458698656	0.195240687060751	0.615523183373144	0.0196466623068125	-0.245595671630937	0.285152175241487	0.884623142183343	-0.150942175754003	-0.419287447047721	0.112520889968617	0.265742148294689
22601#24443114	Job coding	83677/493(84170)	Employment history	CAT-MUL	0.0362467	-0.0525944	0.124915	0.423447					0.027788053251317	-0.061227980713825	0.11691700240856	0.540890734132761	-0.0397215800983831	-0.128681378785132	0.049255089166249	0.38152349341755	-0.0731879515188523	-0.162743493709422	0.0158535275695208	0.108175179749051
22601#24513035	Job coding	84024/146(84170)	Employment history	CAT-MUL	0.036539	-0.127442	0.199884	0.661691					0.184621717201619	0.0212017342590062	0.348554233997374	0.0270327337579941	0.00303934153227817	-0.160552794674519	0.166738633128908	0.970961299556946	-0.102300702491355	-0.267650967732286	0.061359511557859	0.222847271642358
22601#24513314	Job coding	83497/673(84170)	Employment history	CAT-MUL	-0.0415552	-0.117986	0.0347318	0.286127					-0.0224006373030918	-0.0985463263582393	0.053823910140293	0.564408155407192	0.0242745417063634	-0.0518439520823745	0.100410499700793	0.531975685211082	0.0291687299855259	-0.0466908779453215	0.104702860481875	0.450076965507652
22601#24513418	Job coding	84104/66(84170)	Employment history	CAT-MUL	0.0603597	-0.180608	0.299458	0.622057					0.223082890847791	-0.0217242110539059	0.469248116515401	0.0748171738855835	-0.00714663352680094	-0.249146243004072	0.234886861544251	0.953838551299811	-0.11396398475814	-0.360573322228517	0.129163170994047	0.361456322128574
22601#24513424	Job coding	83852/318(84170)	Employment history	CAT-MUL	-0.0573102	-0.168193	0.0532353	0.310299					0.0223621632036358	-0.0881798473585998	0.133038893781802	0.691905599885089	0.0305119121882092	-0.0799779489418318	0.141017833612899	0.588354126056709	0.017415143827024	-0.0930118327771952	0.127106886061228	0.756439028089928
22601#24523036	Job coding	84115/55(84170)	Employment history	CAT-MUL	-0.0947649	-0.364064	0.172334	0.488453					-0.195862036882978	-0.462039331296335	0.0706237379231942	0.14933638254814	0.0612114319218137	-0.203726508273031	0.326398676711475	0.650749190688108	-0.195208517199259	-0.466606172010507	0.0716375547779256	0.154961903435892
22601#24523188	Job coding	84041/129(84170)	Employment history	CAT-MUL	-0.191774	-0.368011	-0.0163402	0.0325209					0.016331905000943	-0.156982891346797	0.190243477439808	0.853706782862994	0.0190830149644581	-0.154621870639427	0.192813374123752	0.8295120111803	-0.0184245081193944	-0.193436236240644	0.154836159002063	0.835686205904685
22601#24523315	Job coding	84117/53(84170)	Employment history	CAT-MUL	0.00304815	-0.26673	0.271175	0.982271					-0.152535926148697	-0.423285247676998	0.119023192075394	0.270118834300447	0.291509336818937	0.0183841167781985	0.565698256268855	0.0367595901289788	-0.00999779718634744	-0.283564603672894	0.258974113675956	0.94238563759591
22601#24523426	Job coding	84160/10(84170)	Employment history	CAT-MUL	0.715282	0.0632621	1.38991	0.0333207					-0.368260445981854	-1.00732393137427	0.258431368445295	0.251024563519811	0.148541488955913	-0.515064332047243	0.808043576388713	0.658382184100386	-0.557286545550628	-1.26429951402475	0.110924132881122	0.109785379243209
22601#31113033	Job coding	82121/2049(84170)	Employment history	CAT-MUL	-0.0210458	-0.0651088	0.0229685	0.348929					-0.00778819774411581	-0.0517737562149398	0.0362168502789534	0.728618066328706	0.000928066655646543	-0.0429760377211123	0.0448354501988126	0.966953286261829	0.018382205808617	-0.0255907051786959	0.0622448754176883	0.41200063674392
22601#31113086	Job coding	83740/430(84170)	Employment history	CAT-MUL	0.043814	-0.050958	0.138371	0.364323					0.041928072138415	-0.0531494516952532	0.137125306594154	0.387692754072058	-0.0387068409635568	-0.133512596728219	0.0561228273053079	0.42363723422354	0.0526204053143167	-0.0420445211074719	0.146736672197945	0.274525867608516
22601#31122687	Job coding	84131/39(84170)	Employment history	CAT-MUL	0.00888158	-0.308659	0.323948	0.956072					0.182320075897764	-0.1333641663635	0.500744231906576	0.259489942598132	0.337206015062652	0.0201571408158397	0.653610212055929	0.0367851781956293	0.0876100427113697	-0.232607275736188	0.404913616758526	0.589744185542157
22601#31122867	Job coding	84151/19(84170)	Employment history	CAT-MUL	-0.233169	-0.697083	0.223892	0.319848					-0.178090583290416	-0.625059089283071	0.27219991394408	0.435690100255468	-0.363154131606217	-0.823803496574118	0.0958738318809034	0.120652777086892	-0.126660540769067	-0.605205734579398	0.339562160428756	0.598634932369353
22601#31122951	Job coding	83832/338(84170)	Employment history	CAT-MUL	0.0157931	-0.0919567	0.12323	0.77357					0.0652061116747716	-0.0420865890087794	0.172667697289297	0.233954036364723	0.0933334931521676	-0.0148531869725522	0.201543327557054	0.0908756900891918	0.104040472707195	-0.00302044621715771	0.210544034946566	0.0561524085556964
22601#31123049	Job coding	83665/505(84170)	Employment history	CAT-MUL	-0.0889762	-0.17731	-0.000858615	0.0480725					0.105707904830995	0.0176170143893165	0.193942637669527	0.0187683871324025	-0.00228251459473722	-0.0907093367201652	0.0861105771133884	0.959641350431804	-0.00688430295217746	-0.0957040274305714	0.0814451567443627	0.878914475463548
22601#31132688	Job coding	84101/69(84170)	Employment history	CAT-MUL	0.07217	-0.167027	0.310685	0.553598					-0.00613784623954705	-0.241776583231961	0.230423577498087	0.959357468161795	0.123223001023523	-0.112869231549501	0.359597650905757	0.306512576144673	-0.0502394483310913	-0.291760241943633	0.188712755131768	0.681760751166242
22601#31132868	Job coding	84119/51(84170)	Employment history	CAT-MUL	0.0557422	-0.224183	0.333705	0.695245					0.0124371969016693	-0.262378110146971	0.289046410821274	0.929530554621989	0.30044291923542	0.0210311775354482	0.581318638662437	0.035443363564782	0.0524989931416834	-0.226684746871435	0.327042435472343	0.709946773134231
22601#31133050	Job coding	83305/865(84170)	Employment history	CAT-MUL	-0.0606389	-0.12867	0.00727181	0.0803481					-0.0157999762160821	-0.0834145046413994	0.0518709859614545	0.647071031294754	-0.0642235106000865	-0.132085107551753	0.00361404204605489	0.0635465873284426	-0.046795951649435	-0.115236010299766	0.0213559459841973	0.179251898276078
22601#31143051	Job coding	84055/115(84170)	Employment history	CAT-MUL	-0.0518652	-0.236652	0.132142	0.581402					-0.108358306614304	-0.291982348995822	0.0756051864282472	0.247844553013075	-0.0727604958328536	-0.256898742420073	0.111214534082915	0.438396877776354	0.0190493531940581	-0.165601040696756	0.201780111437174	0.838912218093328
22601#31152695	Job coding	83948/222(84170)	Employment history	CAT-MUL	-0.0663265	-0.199615	0.0665463	0.32862					0.0332945112136465	-0.0988185560764334	0.165659930912118	0.62167369406339	0.00792288148660068	-0.124663393171648	0.140531866733139	0.906766660393601	0.0778785582464775	-0.0551156616427904	0.209891380054766	0.249275706157019
22601#31153052	Job coding	84064/106(84170)	Employment history	CAT-MUL	0.0548568	-0.138123	0.247331	0.576868					0.103192856810364	-0.0892718854367199	0.296020056681487	0.293737199418582	-0.0653680037245515	-0.256934093931879	0.125932306062925	0.503261884372026	-0.040292922888501	-0.233469160374966	0.150764336911587	0.680948546313571
22601#31193034	Job coding	82813/1357(84170)	Employment history	CAT-MUL	0.00476356	-0.0490403	0.0584983	0.862147					-0.00835136262819766	-0.062205749071577	0.0455372931569271	0.761244574301431	0.00741074495115823	-0.0464320257754189	0.0612586774309778	0.787348090768688	-0.00711159154141374	-0.0610546719058285	0.0466592833092115	0.795779656256258
22601#31193055	Job coding	83585/585(84170)	Employment history	CAT-MUL	-0.0769484	-0.159172	0.00511071	0.0663379					-0.0483478859952333	-0.129920310086135	0.0332697969534288	0.245486225245073	0.00264714368117896	-0.0793354269862429	0.0846413037010739	0.949540581439572	0.0707193240892044	-0.0110976468693034	0.152160406585741	0.0894848069842767
22601#31213292	Job coding	84021/149(84170)	Employment history	CAT-MUL	-0.00367809	-0.165415	0.157495	0.964385					-0.102627323574148	-0.2634919411783	0.0585179369234962	0.211523973632766	0.0541067427105762	-0.107688717867436	0.216063481733605	0.512365967591307	0.0399620200650559	-0.122181097838017	0.200749649384611	0.627558109458376
22601#31223293	Job coding	83888/282(84170)	Employment history	CAT-MUL	-0.0252642	-0.14318	0.0923433	0.674116					0.0199165335413483	-0.0971909343361396	0.137266957945503	0.739135543382438	-0.0733261179027765	-0.190601188917776	0.0439357087186782	0.220347605990131	0.0433437469337396	-0.0736786735161393	0.159579340952493	0.466329412626957
22601#31313060	Job coding	83186/984(84170)	Employment history	CAT-MUL	-0.0417286	-0.105121	0.0215497	0.196578					-0.00543244833536978	-0.0686248170756534	0.0578179080506052	0.866253279935789	0.0258936995409494	-0.0373737918967833	0.0891665709618164	0.422464182448311	-0.0237654787601818	-0.0874389831764671	0.0396715713663255	0.463603094341887
22601#31323061	Job coding	83524/646(84170)	Employment history	CAT-MUL	0.0471632	-0.0306501	0.124815	0.234354					-0.0206952856798395	-0.0985983399386083	0.0572914409909672	0.602778772171393	0.0217310762226075	-0.0561062097960209	0.0995735887724645	0.584243099971648	0.00889232439363824	-0.0692278764979054	0.0866795283498918	0.823078358280414
22601#32113072	Job coding	79715/4455(84170)	Employment history	CAT-MUL	-0.0136327	-0.0444344	0.0171476	0.385507					-0.011327767089167	-0.0421771752401304	0.0195262960913182	0.471738868919398	0.0109949261599804	-0.0197612767151366	0.0417545536728476	0.483529074373757	0.0035226924076357	-0.0272573443698614	0.0342565784977667	0.822378758594624
22601#32113077	Job coding	83796/374(84170)	Employment history	CAT-MUL	-0.162931	-0.265732	-0.0604496	0.00186227					-0.0887069523672785	-0.190971027722696	0.0136128684799901	0.0891757011741962	-0.0289907072544518	-0.131430413689174	0.0734807498294709	0.579157158536021	-0.0241403055178468	-0.126754566284108	0.0778516464932964	0.643705470112133
22601#32123074	Job coding	83506/664(84170)	Employment history	CAT-MUL	-0.0504862	-0.127255	0.0261283	0.196952					-0.040561392698418	-0.117467934823704	0.0363816488311552	0.3013674129438	0.0384645698031757	-0.0384031483169887	0.115358595009319	0.326773673681366	0.0112426413990733	-0.0655791046861007	0.0877349974316011	0.77375559712035
22601#32133075	Job coding	84106/64(84170)	Employment history	CAT-MUL	-0.357588	-0.609099	-0.108582	0.00509135					-0.0218258672943938	-0.268648785168869	0.22525260585421	0.862481341514235	0.342536500937498	0.0955722180855858	0.590572629963362	0.00665866526269358	0.0492235979099028	-0.198957392374064	0.294167891268544	0.695492859288396
22601#32133436	Job coding	84142/28(84170)	Employment history	CAT-MUL	-0.235135	-0.616742	0.141045	0.223616					-0.0544443427790904	-0.432491747522905	0.323109780002709	0.777542752758834	-0.237842716918906	-0.604842570805599	0.130037380871992	0.204168104899595	0.0455864037580279	-0.329678786832991	0.413136922275551	0.809663758776169
22601#32143084	Job coding	84033/137(84170)	Employment history	CAT-MUL	0.0243769	-0.144067	0.192152	0.776242					0.150682045493729	-0.018112907722988	0.319885877964433	0.0805159178382453	0.0367339021396585	-0.131640561498656	0.20513778695127	0.668942352684227	0.207625559956315	0.0415750078812576	0.372272381352642	0.0138363618640764
22601#32153081	Job coding	84049/121(84170)	Employment history	CAT-MUL	-0.0883021	-0.268669	0.0910631	0.335906					0.0119014243790282	-0.167929306683173	0.19182698330006	0.896812390844526	-0.112349864452208	-0.291177588166325	0.0663739865605181	0.217980752930592	-0.0402579517476896	-0.220375935035368	0.1378797018172	0.659529253986612
22601#32163087	Job coding	84144/26(84170)	Employment history	CAT-MUL	-0.231318	-0.613863	0.148313	0.233669					0.044049335692741	-0.340864283781298	0.431294616337404	0.822778149869884	-0.282437729237682	-0.67424539084254	0.107338515423989	0.156427962781888	-0.147566696470116	-0.545282712766911	0.241529350480006	0.461653244131834
22601#32173088	Job coding	84013/157(84170)	Employment history	CAT-MUL	-0.0276563	-0.185423	0.129442	0.73059					0.121940873644326	-0.0368947173343268	0.280899895887042	0.132519022571366	-0.0722345170913845	-0.228395642722472	0.083954251355349	0.364616510049345	-0.0890558547659136	-0.247821604243897	0.0681112037320371	0.269107662491793
22601#32183085	Job coding	83898/272(84170)	Employment history	CAT-MUL	-0.00865397	-0.128254	0.110651	0.887081					-0.0583386133521525	-0.1775954620176	0.0610451184770876	0.337907273029063	0.076836964540861	-0.0426560022429625	0.196308205860232	0.207492917340539	0.0145234767226294	-0.10478526712787	0.132975412291945	0.810743010328916
22601#32183089	Job coding	84093/77(84170)	Employment history	CAT-MUL	-0.0119368	-0.236488	0.211173	0.916743					0.0472941956820063	-0.177827416280362	0.273004417783744	0.680897550694969	-0.00127419215598376	-0.22482557737783	0.222624171161024	0.991092389796859	0.00714889432667096	-0.218163967410216	0.229336385251296	0.950053934457647
22601#32213078	Job coding	83735/435(84170)	Employment history	CAT-MUL	-0.0284296	-0.123225	0.0661478	0.556197					-0.0953228361797024	-0.189970600074806	-0.000631123840822785	0.0484292665041727	0.0219331720921834	-0.0726599901592422	0.116555219320841	0.649539956294232	0.0260316992901975	-0.0685427846229797	0.120090552820659	0.588513841190678
22601#32223079	Job coding	83891/279(84170)	Employment history	CAT-MUL	0.0451443	-0.0735297	0.163503	0.455292					-0.0149577454321795	-0.133733182538608	0.103986383247142	0.805166963839352	-0.0768426425958361	-0.194591131967249	0.0408922743710826	0.200824969605304	0.111151876330405	-0.00643192755780953	0.228015484992965	0.0630774353286848
22601#32233080	Job coding	84018/152(84170)	Employment history	CAT-MUL	-0.0311734	-0.192191	0.129086	0.703662					0.0493342416445871	-0.110393981877927	0.209177476590196	0.545020816513514	0.135026322826258	-0.0240689729792879	0.294279368796032	0.0963623352190504	0.0143321613069809	-0.145378990262814	0.17256401074338	0.859718493388212
22601#32293082	Job coding	83373/797(84170)	Employment history	CAT-MUL	0.007571	-0.062623	0.0776414	0.832421					-0.0144306331563054	-0.0846532465474558	0.0558342319233909	0.687188089490475	0.0968522986481889	0.0268205158728913	0.166906680967961	0.00672179772669382	-0.00122814690525093	-0.0713647673049417	0.0686254396900058	0.972564196571055
22601#32293361	Job coding	84146/24(84170)	Employment history	CAT-MUL	0.253509	-0.141738	0.647289	0.207494					0.091995333828813	-0.32017360796301	0.504956366336178	0.661711127441577	0.00822449175679054	-0.395764656984994	0.414358971672451	0.968246219211185	-0.0367250415688857	-0.452583865525208	0.370446224398655	0.860999930550243
22601#32313110	Job coding	83205/965(84170)	Employment history	CAT-MUL	-0.0219736	-0.08575	0.0416977	0.49913					-0.0126326084148137	-0.0763227444358137	0.0510912385429216	0.697532211745162	0.00188074107893651	-0.0616833284679826	0.0654483315447069	0.953755628521575	-0.0154119979978072	-0.0792665375060664	0.0482057844915842	0.635533877514377
22601#32323111	Job coding	83940/230(84170)	Employment history	CAT-MUL	0.0205072	-0.109163	0.149844	0.756269					0.0240348272884504	-0.106084936752409	0.154348078314365	0.717514850788703	0.0672879384881386	-0.0623315862685431	0.196947561360386	0.308987410544376	0.010143839612976	-0.119856460911003	0.139146786866699	0.877971571809019
22601#32323112	Job coding	84060/110(84170)	Employment history	CAT-MUL	0.0691883	-0.118067	0.255903	0.468254					-0.189212118139152	-0.375901512857288	-0.00234060860714867	0.0470640295082796	0.171362090953169	-0.016714686027994	0.359579475900625	0.0742149203576346	0.0395120479343605	-0.149693821786827	0.226872591733413	0.680782918803919
22601#32323113	Job coding	84127/43(84170)	Employment history	CAT-MUL	0.304317	0.00556134	0.601548	0.0452402					0.182844903733227	-0.120066993876289	0.486638191634025	0.237284285416277	-0.0141951398969136	-0.314553799057514	0.286966759330396	0.926271678271896	0.26936440432273	-0.0278997568788115	0.561459635182154	0.0729217275774571
22601#32323410	Job coding	84071/99(84170)	Employment history	CAT-MUL	-0.321441	-0.522615	-0.121544	0.00167769					-0.141444945225385	-0.337602523898961	0.0552380918849534	0.158046529613887	0.146241750346587	-0.0506122984742954	0.343647071367593	0.145887167426392	0.0815586993598335	-0.115871314806052	0.276945778882105	0.415611216987376
22601#33113434	Job coding	82328/1842(84170)	Employment history	CAT-MUL	0.0546746	0.00783768	0.101474	0.0220773					0.00278311788215655	-0.0438617592152891	0.049451524430033	0.906921691759206	0.036191313374983	-0.0106055167020668	0.0829943516832393	0.129571939280497	-0.0216740157358344	-0.0686890109829529	0.0252121855551892	0.365540077347345
22601#33123442	Job coding	83076/1094(84170)	Employment history	CAT-MUL	0.009427	-0.0507677	0.0695305	0.7587					-0.0372723056671538	-0.0970719375235366	0.0225621805781364	0.221974599680751	-0.0207102847736432	-0.0807308342567658	0.0393036159007438	0.498818455376853	-0.0507778762038861	-0.111220187933007	0.00945019282809651	0.099032167657048
22601#33133440	Job coding	83989/181(84170)	Employment history	CAT-MUL	0.106258	-0.0403458	0.25243	0.15479					-0.105140256069336	-0.250839055420782	0.0408754702675518	0.15768344601018	-0.00943981383696286	-0.156475242469283	0.137522023791839	0.899828273720057	-0.0508918959553799	-0.199228619489158	0.0961821698300519	0.4994078150678
22601#33143448	Job coding	84075/95(84170)	Employment history	CAT-MUL	0.0868756	-0.114278	0.286955	0.395942					0.179840578975453	-0.0204664934428297	0.380245389700948	0.0785308399899665	-0.141267236349393	-0.34394654824738	0.0611288487500843	0.17153188135107	0.228338873521528	0.0286816992192992	0.426144386734056	0.0242820263633294
22601#33193444	Job coding	84134/36(84170)	Employment history	CAT-MUL	-0.0651255	-0.396467	0.261624	0.69798					-0.0353465606344656	-0.364353657648516	0.294222565974265	0.833335219095464	0.174318813585644	-0.157451449619427	0.507324952954464	0.3038391955656	-0.356884633651297	-0.705565602401947	-0.0185007474908705	0.0415281642560798
22601#33193452	Job coding	84107/63(84170)	Employment history	CAT-MUL	-0.0614852	-0.311885	0.187684	0.629453					0.163488776856147	-0.0831085841136009	0.411231436888593	0.19478792734291	0.0185701383141596	-0.228013396469181	0.265283200400259	0.882660381427752	0.0855061084851476	-0.162441520721726	0.32980060825552	0.49576857791547
22601#34113147	Job coding	84104/66(84170)	Employment history	CAT-MUL	-0.0325457	-0.275225	0.208845	0.792075					0.0588523792341339	-0.184670631842694	0.303152104607148	0.636206645395342	0.0768146791472771	-0.167294604386677	0.321117523966142	0.537487978156071	-0.0430878561857639	-0.286448934914729	0.196829435228264	0.726642089104311
22601#34113148	Job coding	84118/52(84170)	Employment history	CAT-MUL	0.00750662	-0.271313	0.284523	0.957772					0.233329193805362	-0.0407314018069635	0.509125415844236	0.0960827739159111	0.0989675391055748	-0.173372936071266	0.37163857895592	0.476523878545596	-0.112891185304647	-0.390677908711805	0.160217284274635	0.42159881449534
22601#34113149	Job coding	84122/48(84170)	Employment history	CAT-MUL	0.195686	-0.0887912	0.478194	0.176125					-0.255045359598785	-0.536932060624809	0.0268222591508857	0.0761002239665802	0.0595988042551653	-0.226362169139236	0.345652420688266	0.682863913205869	-0.118492721625287	-0.409369778497683	0.167217770030267	0.420246936795514
22601#34123157	Job coding	83935/235(84170)	Employment history	CAT-MUL	0.105368	-0.0244718	0.234902	0.111255					0.032331272622938	-0.0969810652818815	0.161959618391419	0.624493164906915	0.0592111069327196	-0.0696708800186351	0.188152174372619	0.367944403874756	0.0186810277661582	-0.11002542364703	0.146511491819736	0.775268523145162
22601#34123158	Job coding	84140/30(84170)	Employment history	CAT-MUL	0.00625773	-0.361164	0.369026	0.97319					0.220059925230214	-0.141605079014851	0.583659665644571	0.233919080251053	-0.122690185318336	-0.482216451458796	0.238693088695107	0.504501450341366	-0.0219813010180793	-0.379939111603085	0.327945841767298	0.903013913724907
22601#34133166	Job coding	84030/140(84170)	Employment history	CAT-MUL	-0.0620555	-0.23062	0.105576	0.469297					0.0983966003581467	-0.0692458650651083	0.266677754524589	0.250843272974442	0.0732527919967051	-0.0943109081564898	0.240893961624478	0.391594836712632	0.112845418860069	-0.0525009710802588	0.276891737506041	0.179209573118746
22601#34133167	Job coding	84147/23(84170)	Employment history	CAT-MUL	-0.169958	-0.585254	0.244214	0.421766					0.03599561808532	-0.369560653971991	0.443193978859649	0.862096452257943	-0.0242409622283452	-0.434488410446424	0.386192616067212	0.907749838094528	0.129142821551773	-0.283264488418387	0.531616925565117	0.534138883814842
22601#34143169	Job coding	84102/68(84170)	Employment history	CAT-MUL	-0.057075	-0.295743	0.180832	0.638654					-0.0694433738629505	-0.306703604281204	0.168265739027458	0.566509263351287	0.177511522676859	-0.0613466156855417	0.416543624818653	0.14528781607892	0.0639821181899439	-0.175503461211493	0.300391631058282	0.597996424616524
22601#34153170	Job coding	84026/144(84170)	Employment history	CAT-MUL	-0.224753	-0.391459	-0.0588491	0.00807136					0.0776135397185669	-0.0868269026957625	0.242543073268639	0.355604095350647	0.119214739778542	-0.0466491529714797	0.285160973910829	0.158970847493146	0.0762365031452716	-0.0871042135848182	0.238148542288308	0.358112766187458
22601#34163176	Job coding	83942/228(84170)	Employment history	CAT-MUL	0.00605117	-0.125245	0.136977	0.927917					0.0256282238380829	-0.105080100000938	0.15665214212965	0.701086491563095	0.0644799355326321	-0.0668999347443089	0.195810322518803	0.335962033209861	0.0879897393172015	-0.0417459669062065	0.216972978736225	0.182419785956431
22601#34213150	Job coding	83893/277(84170)	Employment history	CAT-MUL	0.161294	0.0430518	0.279214	0.0074215					0.00628056840260241	-0.111744217023534	0.124451259868869	0.916981481457363	-0.00552583246496305	-0.123888353507456	0.112875748754044	0.927101735738377	-0.165284531884729	-0.285760034870949	-0.0456975619031482	0.00695242696565303
22601#34223151	Job coding	84089/81(84170)	Employment history	CAT-MUL	0.105904	-0.115677	0.326611	0.34782					0.169053982801929	-0.0514151013214869	0.390206966478474	0.133312059810819	-0.120812321781283	-0.343621839751307	0.101622729268179	0.287411150651766	0.0256210779122993	-0.195110247911771	0.244347617570238	0.819156699664508
22601#34223152	Job coding	84133/37(84170)	Employment history	CAT-MUL	-0.0225033	-0.351661	0.303511	0.892868					-0.201570445289791	-0.53320185941538	0.130825677790912	0.233659676063861	-0.0422625079672417	-0.367183756658449	0.281817268876116	0.798451576674089	-0.195162600545235	-0.527880816304659	0.130466772150769	0.244736693629413
22601#34223153	Job coding	84112/58(84170)	Employment history	CAT-MUL	0.0789882	-0.181833	0.338513	0.551819					-0.0623902740491615	-0.321904385084666	0.19708832741531	0.637361003012862	-0.131531931010647	-0.39209781249814	0.128590124772651	0.321891988447997	-0.0301989066374598	-0.290962975785425	0.226734661230934	0.819033491374505
22601#34223154	Job coding	84146/24(84170)	Employment history	CAT-MUL	-0.0759407	-0.483673	0.328913	0.713823					-0.191555957055894	-0.585199693586521	0.207197038469789	0.342865543026702	0.332128046556051	-0.068723413927675	0.735436811809668	0.105121230357724	-0.272861864243209	-0.689886905736238	0.132450440767103	0.192705746891771
22601#34223155	Job coding	84128/42(84170)	Employment history	CAT-MUL	0.335953	0.0308048	0.640681	0.0306781					0.0435519607751133	-0.257461475162405	0.344135329900699	0.776438307773194	0.10916399292445	-0.197281180583409	0.416385814933173	0.485414537005428	-0.139379348181311	-0.44537371191364	0.161207757829054	0.367294279753178
22601#34313159	Job coding	83725/445(84170)	Employment history	CAT-MUL	0.00508117	-0.0893156	0.099265	0.91588					0.0129794216028856	-0.0808421111916119	0.106938522702376	0.786422812961595	0.0328533206985506	-0.0612829419734453	0.126978413484062	0.493911653252989	0.00700957000852872	-0.0867929668871759	0.100341960870192	0.883256598622623
22601#34323160	Job coding	83819/351(84170)	Employment history	CAT-MUL	0.00844799	-0.0978867	0.114541	0.876111					-0.00517669448846986	-0.110790572252928	0.100607500874025	0.923523492741184	-0.0311956413549101	-0.137090217733095	0.0747311709662021	0.56371108147524	0.0101563082266823	-0.0950219597841961	0.114721543723691	0.849440615602384
22601#34333162	Job coding	84058/112(84170)	Employment history	CAT-MUL	-0.113603	-0.301235	0.073208	0.234277					0.00387134733626924	-0.182211284915235	0.190527924783483	0.967519053229009	-0.143229582258564	-0.328780822019566	0.042374050810658	0.130315338382549	-0.0758743215904024	-0.26446131823353	0.110743826750506	0.427874423286861
22601#34333239	Job coding	83807/363(84170)	Employment history	CAT-MUL	0.110258	0.00680685	0.213483	0.0365015					0.0229828981247681	-0.0805579905464137	0.126683897428497	0.663754991681326	-0.012907173889023	-0.11644392832682	0.0906191562081988	0.806954512089277	-0.0419597921904454	-0.146307639330674	0.0617570885277902	0.429188107107657
22601#34343161	Job coding	83833/337(84170)	Employment history	CAT-MUL	0.0432565	-0.0645669	0.150801	0.43108					-0.0798107287803044	-0.187144974313756	0.0276870927082154	0.145302474245879	-0.0411381383380813	-0.149027366438238	0.0667155613403631	0.454763107941439	-0.0417279018622006	-0.149782230637236	0.0656477833167486	0.447648821824084
22601#34343186	Job coding	84110/60(84170)	Employment history	CAT-MUL	0.182954	-0.071027	0.434999	0.156244					0.130842013069313	-0.126424362039007	0.389096123861269	0.319703837500994	0.244653762180481	-0.0133670602912924	0.503597100310402	0.0634774565940346	-0.00893082754748147	-0.262964261395764	0.241761586305461	0.944671879701
22601#34413137	Job coding	84132/38(84170)	Employment history	CAT-MUL	-0.0310343	-0.353807	0.288756	0.849767					0.107039322339827	-0.211757813448885	0.427915715703639	0.511696481233059	-0.0872058318294839	-0.410608428465591	0.235493738392669	0.596478866556853	-0.269021376618059	-0.597377062619633	0.0534757026724302	0.104835384891333
22601#34423138	Job coding	83956/214(84170)	Employment history	CAT-MUL	0.108267	-0.0263994	0.242565	0.114572					0.0965525859574746	-0.03814573905923	0.231524000911217	0.160449524195425	0.0735063179597581	-0.0611720833177571	0.20809029427932	0.284546489835087	0.120311344365456	-0.0138456058413597	0.253522614953506	0.0777152780242264
22601#34433141	Job coding	84095/75(84170)	Employment history	CAT-MUL	0.00563984	-0.225468	0.235218	0.961718					-0.0236383156722704	-0.249145137747714	0.202609336099055	0.837465938826004	-0.0433118086606641	-0.269733266863716	0.182431160660261	0.707251573122851	0.155360884703042	-0.0683581467108235	0.376479688886634	0.170817545188243
22601#34493143	Job coding	84122/48(84170)	Employment history	CAT-MUL	-0.0730256	-0.360783	0.212347	0.617375					0.155093141481259	-0.130027311526071	0.441190403229767	0.287128177105549	0.0781232891324563	-0.207567729007472	0.363529020866976	0.591727240149365	0.209094572325241	-0.0712168610400475	0.485531896162731	0.140727928248231
22601#35112639	Job coding	84097/73(84170)	Employment history	CAT-MUL	0.352689	0.12196	0.582858	0.00269482					-0.114832884503236	-0.345273206275882	0.115899299313319	0.328873807555225	0.144806897164517	-0.0863459993947025	0.376355228922018	0.219793687393642	0.0220221005291405	-0.209369896384828	0.250128627738072	0.850925770689123
22601#35122636	Job coding	84073/97(84170)	Employment history	CAT-MUL	0.0795775	-0.121275	0.279745	0.436528					0.0247194613392731	-0.17580462834329	0.225972128134626	0.809376840087891	-0.0169347602953721	-0.21752197342469	0.183802294998822	0.868604031641186	-0.0760433914345474	-0.2810151209298	0.126007581398001	0.463762564708839
22601#35122637	Job coding	84150/20(84170)	Employment history	CAT-MUL	0.223471	-0.224593	0.669061	0.326008					0.0826139003984518	-0.358745373039981	0.534033426698814	0.716411046750209	0.0442338932328075	-0.407189192698057	0.499878771867537	0.848091571600851	-0.193427003405819	-0.659157766775217	0.254945099219314	0.406085562502231
22601#35132647	Job coding	84017/153(84170)	Employment history	CAT-MUL	0.0476672	-0.112653	0.207501	0.559411					-0.0195531183535694	-0.178859832639707	0.139966513984843	0.810014420042787	-0.151950007090426	-0.313507062076903	0.00933811625873166	0.0650105556238992	0.100635146034905	-0.0597898252831327	0.259743913304633	0.216889675489689
22601#35132648	Job coding	84020/150(84170)	Employment history	CAT-MUL	0.0226011	-0.139719	0.184419	0.784565					0.0492885557603843	-0.112428350188413	0.211351961339905	0.550665667351044	0.101929544563152	-0.0619641489080447	0.266200576694727	0.223312414282678	-0.113041825551993	-0.27770078472704	0.0497461409309783	0.175868633695447
22601#35132649	Job coding	84144/26(84170)	Employment history	CAT-MUL	-0.214599	-0.613585	0.181257	0.289565					-0.0999540644322603	-0.483962113838444	0.285663206799993	0.61023075031792	-0.0514411700064994	-0.44085390968278	0.338989391980851	0.795779887334514	0.319571768974419	-0.0790216783185314	0.714652549000577	0.114103149971141
22601#35142624	Job coding	84138/32(84170)	Employment history	CAT-MUL	0.202277	-0.155011	0.556182	0.264702					0.226646207874551	-0.123434479987517	0.581462012340391	0.207385063205182	-0.316237236271581	-0.670292837028921	0.0360463932984274	0.0788420540265846	-0.0244406548911912	-0.372561241397736	0.319575737440701	0.88975452366839
22601#35203279	Job coding	84041/129(84170)	Employment history	CAT-MUL	0.191382	0.0182221	0.364024	0.0300364					-0.102987263442417	-0.276183829452383	0.0706443299289814	0.244389401106675	0.0210973348529224	-0.152072746053534	0.194392742740501	0.811324358264076	-0.0852687915114173	-0.261112932073492	0.0886183569232467	0.339118806339617
22601#35313257	Job coding	84102/68(84170)	Employment history	CAT-MUL	-0.232595	-0.473402	0.00676048	0.0575556					0.00393785197488824	-0.235852970560279	0.244364193435786	0.974358140815991	0.0769850518455582	-0.164451247063228	0.318228266170818	0.531694807097664	-0.015060492934299	-0.260121627665009	0.22677486664417	0.903463439529098
22601#35313264	Job coding	83796/374(84170)	Employment history	CAT-MUL	-0.0827831	-0.18514	0.0193048	0.112443					0.056891916684164	-0.0452820433643084	0.159182563639491	0.275388243686127	0.0228451266514283	-0.0797663619886014	0.125462212086254	0.662568734772194	-0.12956674574047	-0.233732046839823	-0.0261422619553636	0.0144136832063988
22601#35323258	Job coding	83740/430(84170)	Employment history	CAT-MUL	0.00115952	-0.0943679	0.0964485	0.980996					-0.00510441635905179	-0.100151865147627	0.0900657075603637	0.916222759900663	-0.0527171039285697	-0.148197500515223	0.0427595587015627	0.27915514913443	0.0436793993728012	-0.0514563163457255	0.138327187659424	0.36692334687576
22601#35323265	Job coding	83971/199(84170)	Employment history	CAT-MUL	0.0673494	-0.0726634	0.206909	0.344993					0.122490672864841	-0.0177797853227465	0.263095882887874	0.0873402865702606	-0.00370843588255153	-0.144509516804182	0.136969435708335	0.958809577403126	0.0553874419188026	-0.084430944092542	0.194050740760539	0.435536044693978
22601#35333259	Job coding	83821/349(84170)	Employment history	CAT-MUL	0.00718002	-0.0984156	0.112527	0.893854					-0.0494520622887877	-0.154775663125129	0.0559824890509045	0.357680077223554	-0.0579506847711755	-0.163590760677517	0.0476811006583585	0.282257146089428	-0.054091599145603	-0.160261638628766	0.0513722636249329	0.316363155085129
22601#35333266	Job coding	84029/141(84170)	Employment history	CAT-MUL	0.0556967	-0.109644	0.220315	0.508141					-0.0721392553417243	-0.236409177574439	0.0924582888026087	0.389831051664556	0.0246575757342939	-0.14061000027908	0.190016548279481	0.770007405509203	-0.0299158896676502	-0.196497726059303	0.134877624890036	0.723393319995264
22601#35343267	Job coding	83372/798(84170)	Employment history	CAT-MUL	0.0442736	-0.02574	0.114165	0.214789					-0.0583415801090854	-0.128275531434227	0.0116483079932398	0.102162129253111	0.0235639435088914	-0.0465806107353975	0.0937012535323436	0.51023426373733	0.0205863696751928	-0.0494774104746758	0.0903775810541804	0.563919703089498
22601#35353268	Job coding	83941/229(84170)	Employment history	CAT-MUL	0.00492247	-0.125295	0.134713	0.94084					0.134297536908782	0.00403583474553229	0.264812576912338	0.0435141106824694	-0.0151529425482842	-0.145277576936031	0.115001117000438	0.819472086618777	-0.00958152480552487	-0.140180083275424	0.119989333671183	0.885202816160022
22601#35363269	Job coding	84048/122(84170)	Employment history	CAT-MUL	0.0190537	-0.159774	0.197242	0.834274					0.104368611004728	-0.0733358168098614	0.282498195502152	0.250229094923832	0.117106264754907	-0.0610486737041282	0.29552817407612	0.197928475508898	-0.0422689397131713	-0.221316553790031	0.134879380874011	0.641758720188517
22601#35373270	Job coding	82800/1370(84170)	Employment history	CAT-MUL	0.0147226	-0.0387894	0.0681688	0.589484					-0.0232003121565874	-0.0766252740309445	0.0302585062951493	0.394835612623445	-0.00764552983334526	-0.061188383754269	0.0458943672933842	0.779567744678325	0.000125704798989556	-0.0535562371063358	0.0536462854742446	0.996332445824393
22601#35393175	Job coding	84097/73(84170)	Employment history	CAT-MUL	-0.0933993	-0.325506	0.137344	0.428888					-0.196654907521597	-0.4243983212761	0.0317008373982587	0.0909453000625439	0.0138590678583633	-0.215391414231572	0.242895275094415	0.905620308234947	0.121401518866934	-0.107800291599784	0.348036836536199	0.296321251881456
22601#35393271	Job coding	82453/1717(84170)	Employment history	CAT-MUL	-0.0086819	-0.0567784	0.039354	0.723322					0.0123785698743641	-0.0357199951537793	0.0605060937852667	0.614071731991449	0.0625722092650235	0.0145235016348502	0.110627800257665	0.010702614706881	0.0066256102244518	-0.0414548182663817	0.0545749891169001	0.786803708538659
22601#35413236	Job coding	83797/373(84170)	Employment history	CAT-MUL	0.0455516	-0.0564561	0.147322	0.380882					-0.0133667773100134	-0.115418334495661	0.088803142427669	0.797506352007861	0.0604248132366521	-0.04144168709834	0.162333583233398	0.245074147338048	-0.0102196215888047	-0.112517129314061	0.09144368657233	0.844278167157824
22601#35423237	Job coding	83128/1042(84170)	Employment history	CAT-MUL	0.0325046	-0.0286924	0.0936141	0.297505					0.00379651646752098	-0.0574067792405206	0.0650428323846494	0.90326397182185	0.0122504255271553	-0.0490280516813319	0.0735352932360877	0.695195621004999	0.0456326154564775	-0.0154352342437758	0.106495739201071	0.142352865670864
22601#35433238	Job coding	83577/593(84170)	Employment history	CAT-MUL	0.0660882	-0.0150478	0.147081	0.11006					0.0129543313274965	-0.0683263491775614	0.0943083150503703	0.754855277522331	0.0327996155814348	-0.0484712340958867	0.114081065658404	0.428952982971594	-0.0210071030039444	-0.10238886969437	0.0600002719071319	0.612071499326868
22601#35443245	Job coding	83897/273(84170)	Employment history	CAT-MUL	-0.0202544	-0.139662	0.0987836	0.739144					-0.00546442513708881	-0.124501323996794	0.113734627996011	0.92835578428311	-0.0341789006600401	-0.15311982123384	0.0846923610786961	0.573158264373417	-0.0168302754089498	-0.1367392152321	0.102221774336856	0.782465652308498
22601#35512494	Job coding	84128/42(84170)	Employment history	CAT-MUL	0.0864451	-0.218207	0.389132	0.576747					0.137994656080561	-0.16978900766926	0.447276217494354	0.38058296048608	-0.0797698470172828	-0.384919926448113	0.224392580947956	0.60767081624631	0.0451488031389479	-0.264152869963206	0.348919875186551	0.772701721446697
22601#35522495	Job coding	84100/70(84170)	Employment history	CAT-MUL	0.0500216	-0.18733	0.286085	0.678656					-0.0954560538331644	-0.327998409015618	0.137516474177328	0.421409790753703	0.244784728179896	0.0121694678731968	0.477729357566644	0.0392671079479591	-0.0441500320693369	-0.28296219949376	0.191269985090811	0.715077950616744
22601#35613203	Job coding	81130/3040(84170)	Employment history	CAT-MUL	-0.0139477	-0.0503629	0.0224367	0.45263					-0.0179844200327627	-0.0542751327139977	0.0183194945456463	0.331481403701499	-0.00368667677285271	-0.0400849745726212	0.0327109752061414	0.842634165245114	0.0220726454123941	-0.0142519034614677	0.0583270940853193	0.233200783311483
22601#35623207	Job coding	83971/199(84170)	Employment history	CAT-MUL	0.107298	-0.0314839	0.245656	0.129084					0.0210591483262996	-0.118216359477228	0.160548728082	0.767125143651082	0.0739128435035265	-0.0652900396503608	0.213160368318854	0.29807311344593	-0.109276652547787	-0.250703948537452	0.0309026703505455	0.128190587428092
22601#35623213	Job coding	83813/357(84170)	Employment history	CAT-MUL	0.0328335	-0.0712382	0.136667	0.535867					0.0561129683192045	-0.0480421024101024	0.160422416451649	0.291342657647699	-0.0418455976642844	-0.146092042935507	0.0624318635741751	0.431484074755333	0.0219251100480475	-0.0823864963513457	0.125655470144047	0.679502280392853
22601#35623217	Job coding	84061/109(84170)	Employment history	CAT-MUL	-0.0452882	-0.232871	0.141435	0.635273					0.160969109501881	-0.0271080492205073	0.34966970716923	0.0939453710542451	0.0102514824072271	-0.177544576455802	0.198015384911611	0.914784975572824	-0.0128051869416361	-0.203170736527892	0.175426933663585	0.894502709090173
22601#35623232	Job coding	84105/65(84170)	Employment history	CAT-MUL	0.148117	-0.094583	0.389642	0.230397					-0.0321659507053703	-0.275165385934921	0.211603483304711	0.795549347823975	0.0942914641551205	-0.150178535711053	0.338601349614162	0.449473277401756	0.0375770662129288	-0.207207465638723	0.279367313400765	0.762025367711567
22601#35623246	Job coding	83692/478(84170)	Employment history	CAT-MUL	0.0236644	-0.0664099	0.113541	0.606199					0.0921392503677621	0.00181694183945799	0.182570335833105	0.045688738448081	0.0915506501889188	0.00142473172252928	0.181731739015977	0.0465441924083039	0.0357418597685535	-0.0544082205303534	0.125454173000421	0.435975491633482
22601#35623260	Job coding	84113/57(84170)	Employment history	CAT-MUL	0.0508555	-0.209452	0.309493	0.700807					0.114948426437648	-0.145103200280325	0.37641534645505	0.387481046053635	0.153570051198	-0.107933458504001	0.415098823470621	0.249628349890181	-0.160759369058374	-0.42990146261309	0.103814090628322	0.237525329639803
22601#35623273	Job coding	84054/116(84170)	Employment history	CAT-MUL	-0.0827206	-0.26597	0.0997412	0.375262					-0.0711966846968575	-0.253524504164713	0.111502167372616	0.444517220431941	0.062466432528811	-0.120210049346285	0.24532289185585	0.502889537182923	-0.0071392515896424	-0.191503017293699	0.175111209777372	0.939142325941433
22601#35623284	Job coding	84112/58(84170)	Employment history	CAT-MUL	0.255852	-0.00110718	0.51162	0.0503863					-0.290577061511217	-0.549913228245213	-0.0304953024975753	0.0282836128898372	0.079590378456648	-0.178385241855207	0.337736566176566	0.545371222452933	-0.122340697863233	-0.388172324918846	0.139188685676017	0.362964404298665
22601#35632596	Job coding	84126/44(84170)	Employment history	CAT-MUL	-0.000186121	-0.29683	0.294911	0.999016					0.125245359523854	-0.172194617421401	0.423613697014851	0.409861533297542	0.198617665899499	-0.097990860048052	0.496410425025763	0.190083113996383	-0.0208812227605248	-0.32166766559429	0.274222623636351	0.890683938124134
22601#35632698	Job coding	84106/64(84170)	Employment history	CAT-MUL	0.0136982	-0.235427	0.261597	0.913957					-0.322246020976062	-0.567496282561574	-0.0775850563023818	0.00990049691589431	0.045432136297343	-0.199701189572907	0.291194607009824	0.71669418760894	-0.0184208621271547	-0.267174452970761	0.226471849644579	0.883645467046667
22601#35633208	Job coding	84040/130(84170)	Employment history	CAT-MUL	-0.0861827	-0.259314	0.086119	0.328042					0.0049921825760907	-0.166778221003011	0.177194389928642	0.95462855414776	-0.108624443205457	-0.282183236928195	0.0647606350966922	0.219673358781424	-0.0743964696380133	-0.248823544674458	0.0981989733838957	0.400624275006664
22601#35633214	Job coding	83923/247(84170)	Employment history	CAT-MUL	-0.0539774	-0.179314	0.0710171	0.39796					-0.0749473632674605	-0.200345853535718	0.0505758566508211	0.241636657835339	-0.00938759370802206	-0.134874493882584	0.116056973295215	0.883403097241352	0.0627276346395698	-0.0626819324386318	0.18728638463523	0.32522444605093
22601#35633218	Job coding	84061/109(84170)	Employment history	CAT-MUL	-0.114218	-0.303691	0.0743786	0.236278					-0.00689844465538857	-0.194697100721489	0.181444988946824	0.942680800409603	0.0386256900255201	-0.14932336306855	0.226786500511504	0.687248396699637	-0.0254304798403249	-0.215375024695971	0.162247410532518	0.791757209053645
22601#35633233	Job coding	84135/35(84170)	Employment history	CAT-MUL	-0.133273	-0.465077	0.195591	0.42887					-0.151406071685109	-0.480324332537026	0.178127893284911	0.367034856557681	0.32194633578954	-0.0138161497070532	0.660255640465195	0.0609307652135915	0.154539731834506	-0.182782075633986	0.487322847824566	0.365631635304741
22601#35633247	Job coding	84079/91(84170)	Employment history	CAT-MUL	0.0951301	-0.109519	0.29867	0.36089					0.147345237944333	-0.0600589336834781	0.355558070732098	0.164558397762918	0.226312482299995	0.018950330963235	0.43395011890086	0.0325241667839628	0.277727026669601	0.0742093244235513	0.479262730074862	0.00717974696405098
22601#35633261	Job coding	84126/44(84170)	Employment history	CAT-MUL	0.200129	-0.0966272	0.49435	0.184311					0.00606292521181151	-0.290992937553593	0.303609988224851	0.96811833718631	-0.00774664834379363	-0.302551153968393	0.286968637150219	0.958904625545347	0.0388862564300342	-0.260571339730355	0.333607080598977	0.797453405973701
22601#35633274	Job coding	84006/164(84170)	Employment history	CAT-MUL	0.0328297	-0.120766	0.185905	0.674728					0.142166955556257	-0.0118367818012211	0.296509751784282	0.0707022773035698	0.0058259497497987	-0.147907552284947	0.159519429441369	0.940779260374927	0.209948022568913	0.0578472941998207	0.360892563360777	0.00660456244832817
22601#35633285	Job coding	84116/54(84170)	Employment history	CAT-MUL	-0.116734	-0.38954	0.154317	0.400088					-0.0608947064733126	-0.32846226308413	0.207900773857189	0.656222677181514	-0.304056313723961	-0.571215044940071	-0.03660676176118	0.0257584652510226	0.0571364775500516	-0.212822181393793	0.323279576693838	0.675982473936703
22601#35643209	Job coding	84003/167(84170)	Employment history	CAT-MUL	-0.0166877	-0.168155	0.134134	0.828669					0.0372046161867643	-0.115769573969509	0.190624695842535	0.63406223488201	0.141342258822766	-0.0106352060134897	0.293423014116733	0.0683969096497268	-0.00803978322814682	-0.160868451905378	0.143512930878758	0.917523733612231
22601#35643215	Job coding	84095/75(84170)	Employment history	CAT-MUL	-0.0892803	-0.318456	0.138213	0.443406					0.102261190109004	-0.125516842641674	0.330270976415907	0.379146967304913	0.125719106194544	-0.102806889527942	0.353833180901269	0.280444109062946	0.0820120107397615	-0.144346613534217	0.30552652019475	0.474682052987733
22601#35643219	Job coding	84138/32(84170)	Employment history	CAT-MUL	-0.343001	-0.700397	0.00967751	0.0581445					0.0601351842620236	-0.293902334076007	0.415426201899071	0.739510174615835	-0.0106764669659	-0.360448221213529	0.338759427647105	0.952244111997934	-0.124970882041812	-0.480348851673952	0.221520885420006	0.484851223748351
22601#35643234	Job coding	84157/13(84170)	Employment history	CAT-MUL	-0.189976	-0.74029	0.351359	0.494158					0.0711636107068877	-0.477635588235968	0.631101034138431	0.80123452735501	-0.21214317181294	-0.760397400589238	0.336336908202852	0.448063625605925	0.103988441011277	-0.448479461021515	0.64137740075666	0.707451243199107
22601#35643248	Job coding	84120/50(84170)	Employment history	CAT-MUL	0.0759014	-0.204087	0.353644	0.593652					-0.118706100656364	-0.395718098033851	0.159279958453868	0.401692847934765	-0.161293924017537	-0.441857955757963	0.119694633037811	0.26016586956773	-0.0505281624378992	-0.331205625611312	0.225689457190878	0.72197939243764
22601#35643275	Job coding	84134/36(84170)	Employment history	CAT-MUL	0.262986	-0.063248	0.586795	0.112705					-0.135901928559667	-0.46541022104918	0.192935450914513	0.418295880120661	-0.0682100586314931	-0.396706482030386	0.259402483756829	0.683492749307008	-0.101612136294754	-0.434719562365873	0.225533688757963	0.546088389070339
22601#35652696	Job coding	84147/23(84170)	Employment history	CAT-MUL	0.07699	-0.332609	0.481843	0.710796					-0.111398200302668	-0.531496771407124	0.312932447623914	0.604887619718196	-0.0732737706868363	-0.485009886788005	0.339196160063615	0.727279619639174	0.00633260216365359	-0.412381633151566	0.413012628897402	0.975964370927953
22601#35653462	Job coding	84125/45(84170)	Employment history	CAT-MUL	-0.0912688	-0.389232	0.203734	0.546188					-0.157642065140691	-0.448806064637815	0.134762004871399	0.289446543029676	0.195301426250885	-0.0989752971629503	0.490157878678891	0.193545284024678	-0.00375479796839229	-0.300798219675001	0.288383310471041	0.980053697081549
22601#35653463	Job coding	84150/20(84170)	Employment history	CAT-MUL	-0.0900746	-0.531814	0.351235	0.689088					0.0674038239100414	-0.379554525646993	0.515656661283988	0.767691965501369	0.374618113146344	-0.0696895314166238	0.821457968654318	0.0995130573372855	-0.181918212684622	-0.642240448770361	0.259827475160167	0.428426633941652
22601#35663193	Job coding	84158/12(84170)	Employment history	CAT-MUL	-0.133483	-0.734812	0.474577	0.663568					-0.259089604329231	-0.846769191979858	0.326160436250034	0.385779141876032	0.00118600317141829	-0.582304287926736	0.577788945376835	0.996786251812683	-0.0155822837173786	-0.615280044325158	0.57141507675958	0.958807427434036
22601#35663464	Job coding	84157/13(84170)	Employment history	CAT-MUL	-0.0401074	-0.624944	0.533893	0.89203					-0.88084212341959	-1.46262302089477	-0.325048008797185	0.00226828211401148	-0.309401371609301	-0.855198585151785	0.234612371749824	0.264348471945722	-0.423730496386356	-1.02360562607077	0.144785282620314	0.153614472488205
22601#35663465	Job coding	84152/18(84170)	Employment history	CAT-MUL	-0.020218	-0.487984	0.441298	0.931867					0.405613911803018	-0.0661498358270761	0.88373007356415	0.0933338416697224	-0.142494824453879	-0.613083718890631	0.325927566629528	0.550941474413081	0.200313941498375	-0.279083880961088	0.67336705170499	0.408684478904083
22601#35672595	Job coding	84076/94(84170)	Employment history	CAT-MUL	0.106411	-0.097292	0.308983	0.304533					0.153196357668847	-0.0513887570058072	0.35822991052789	0.14259255071661	-0.143390180085456	-0.347591348471804	0.0607009058133781	0.168554461210201	0.0838861151362689	-0.11801275290967	0.283571396584705	0.412734542583489
22601#35672697	Job coding	84087/83(84170)	Employment history	CAT-MUL	-0.0191862	-0.236351	0.196501	0.862036					-0.030384914789792	-0.2450551476221	0.184872348512041	0.781722476308391	-0.250362668206862	-0.467506397417523	-0.0339426978545056	0.0235967562784462	0.0683630624729671	-0.148281690724831	0.282078429239355	0.533335704454926
22601#35672874	Job coding	84127/43(84170)	Employment history	CAT-MUL	0.166256	-0.133703	0.463628	0.275113					0.0745448725695809	-0.226995938792683	0.378373936789985	0.629281587803247	0.0311727263134734	-0.267398271670931	0.330164323583566	0.837899133510071	-0.193309239132866	-0.50541081633496	0.111429621221529	0.218996767457335
22601#35673467	Job coding	84065/105(84170)	Employment history	CAT-MUL	-0.208741	-0.403644	-0.0151891	0.0351405					-0.0290077526606075	-0.221175718251853	0.163789909846365	0.767698555178816	0.0210801535540661	-0.171218170055513	0.213499509187337	0.829916217904474	0.129999672840437	-0.0604824035715052	0.318519360696863	0.178659592783456
22601#35683468	Job coding	84097/73(84170)	Employment history	CAT-MUL	0.11526	-0.116009	0.344939	0.326997					-0.00110220928160919	-0.227973020585981	0.226697226974371	0.992416959301023	-0.0543092057024485	-0.284762222693929	0.175868711116224	0.643909500786602	-0.103819541849088	-0.337180796748854	0.125860071378497	0.379321121954098
22601#41113204	Job coding	80949/3221(84170)	Employment history	CAT-MUL	0.0029812	-0.0323614	0.0382966	0.868635					0.00130880133252282	-0.0339868500728141	0.0366176135410082	0.942072436251343	0.00698961545720025	-0.0283756498483768	0.0423567184549287	0.698485628652853	0.00787549990940521	-0.027442110733087	0.0431251660079535	0.66176050056095
22601#41123205	Job coding	80379/3791(84170)	Employment history	CAT-MUL	0.0516633	0.0188959	0.0844145	0.0019946					0.00976751828470721	-0.0230336388536272	0.0425803235548193	0.559526874981617	0.0118866215407229	-0.0209181765163939	0.0446949055566819	0.477607153724022	-0.036636980395724	-0.069529609077414	-0.00380703829952547	0.0288738387764444
22601#41133206	Job coding	79658/4512(84170)	Employment history	CAT-MUL	0.00379303	-0.0263862	0.0339533	0.80536					0.0254261317248843	-0.00473866732848011	0.0556022226541024	0.0985790346837243	0.0353423107701297	0.0052026407200365	0.0654868562857275	0.0215540923979479	-0.0366063707376878	-0.0668458880419868	-0.00641938462907624	0.017561786657111
22601#41143216	Job coding	82741/1429(84170)	Employment history	CAT-MUL	0.00081708	-0.0519082	0.0534795	0.975754					0.0392554238663612	-0.0133678362322396	0.0919160175871727	0.143852896908213	0.0366325817819899	-0.015980700684031	0.0892506332181398	0.172373277585035	-0.0288007662715942	-0.0814070673068163	0.0236453988659989	0.282506234537747
22601#41213240	Job coding	83995/175(84170)	Employment history	CAT-MUL	0.105031	-0.0433053	0.252962	0.16461					0.0128866986503232	-0.136241077482099	0.162230567625382	0.865595871625051	-0.0540075582135312	-0.202892466198202	0.0947647694159021	0.476910753394863	-0.0453170171512772	-0.195494597287482	0.103564949184205	0.55247154127856
22601#41213252	Job coding	83974/196(84170)	Employment history	CAT-MUL	0.141651	0.00172397	0.281059	0.046831					-0.000841856821277699	-0.141223556116497	0.139785347087197	0.99063000772084	-0.051222456964346	-0.191806985964103	0.0893560271218897	0.475122288876573	-0.159572368358843	-0.302256703892149	-0.0181272629181986	0.0276816987809066
22601#41223241	Job coding	82392/1778(84170)	Employment history	CAT-MUL	0.0191936	-0.0280425	0.066384	0.425562					-0.00859480083011071	-0.0558917690879088	0.0387220617556878	0.721765136380891	-0.0190431755579459	-0.0662514223215351	0.028166126498652	0.429154739277018	-0.0360382802992351	-0.0835081959194742	0.0112985251432383	0.136194693061478
22601#41223253	Job coding	83307/863(84170)	Employment history	CAT-MUL	0.0539132	-0.0134001	0.121131	0.116196					-0.0353042944068634	-0.102448483712005	0.0318833368452502	0.302898460436767	0.0234619990713314	-0.0438343958075743	0.0907565568745315	0.494389511708627	-0.0551198528736829	-0.122743349232664	0.012230054561706	0.109406624931022
22601#41233145	Job coding	84157/13(84170)	Employment history	CAT-MUL	0.497049	-0.0445458	1.03704	0.0712274					0.177396110368687	-0.37356176648046	0.726565324000467	0.526088818510957	-0.333929154766039	-0.881852767578479	0.211354730666248	0.229961789203509	-0.0467813796652473	-0.602441127339596	0.490347300494851	0.866250948516021
22601#41233184	Job coding	84130/40(84170)	Employment history	CAT-MUL	0.0971271	-0.218353	0.410314	0.544494					-0.376694779787142	-0.689152258841688	-0.0651694983996695	0.0178583999977836	0.017881909811228	-0.292464965317406	0.32829266295453	0.910078340347438	-0.010541067523827	-0.32098256258387	0.294676045743751	0.946444719773821
22601#41233254	Job coding	81265/2905(84170)	Employment history	CAT-MUL	-0.00171292	-0.038927	0.0354706	0.928083					0.00876211920096234	-0.0285131025525181	0.0460519257238413	0.645048304684356	-0.0343689478638115	-0.0715123174672374	0.00277199294045549	0.0697222618165953	-0.02002571031413	-0.0572945725293693	0.0171646376725775	0.291739153109583
22601#41313093	Job coding	83953/217(84170)	Employment history	CAT-MUL	0.0496308	-0.0837741	0.182577	0.465107					0.0364894428797614	-0.0970356904340977	0.170211023215441	0.592476680966466	0.114860353293511	-0.0187997268446433	0.248540307933735	0.0921330209156031	0.006743580892994	-0.127161276792806	0.139576539010748	0.921048082247981
22601#41313256	Job coding	83725/445(84170)	Employment history	CAT-MUL	0.00386153	-0.0895113	0.0970508	0.935332					0.0703244105720416	-0.0230858926771982	0.163843116406793	0.140275764728565	0.0868620832768426	-0.00654387315537638	0.180291849055229	0.0683799176798679	-0.0620803741592256	-0.156021205171788	0.0313355917672341	0.19396525717762
22601#41313272	Job coding	83663/507(84170)	Employment history	CAT-MUL	-0.00512485	-0.0927353	0.0822863	0.908617					0.0692415836697109	-0.018216285018577	0.156788991341645	0.120906627781913	-0.0300365356045983	-0.117533205957116	0.0574723779843934	0.50107265022234	0.0406657901504222	-0.0467585275391951	0.127672261222963	0.360761255986734
22601#41313317	Job coding	83956/214(84170)	Employment history	CAT-MUL	0.047717	-0.0871351	0.182164	0.48731					0.0297223098204789	-0.104713982588543	0.164330791903162	0.664967579907703	-0.0228757637373859	-0.157677414764785	0.11193663255105	0.739428883449516	-0.0168831585465281	-0.152340198781577	0.117423097901098	0.806183252863313
22601#41313427	Job coding	84104/66(84170)	Employment history	CAT-MUL	0.110091	-0.131212	0.350478	0.370242					-0.0815439973485041	-0.323006182592273	0.160837484374409	0.508776925285571	0.0550477231251422	-0.188175178656369	0.29832819981604	0.657299346664626	-0.0131734439561208	-0.259172820385943	0.229627954156808	0.915830440924466
22601#41313443	Job coding	84150/20(84170)	Employment history	CAT-MUL	-0.0606932	-0.503241	0.383326	0.788069					0.378802878666017	-0.0668847162658375	0.832534155862297	0.0985571497031295	-0.0777726332737917	-0.519065407324552	0.361953583348132	0.728907115483636	0.147846010361958	-0.294151904981126	0.5868554844617	0.510121448070418
22601#41323255	Job coding	82986/1184(84170)	Employment history	CAT-MUL	0.00827915	-0.0493257	0.0658077	0.778028					0.0205859871147787	-0.0369912658404525	0.0782028265244577	0.483585747189781	0.00401297017454841	-0.0534963035197326	0.0615256407009973	0.891215080550106	-0.00760023338829169	-0.0653160976759006	0.0499268074108706	0.79599749949763
22601#41333350	Job coding	83894/276(84170)	Employment history	CAT-MUL	-0.00425042	-0.122759	0.11389	0.943869					0.00754820687356744	-0.110865808712052	0.126157396451637	0.900652536547427	-0.0654683362786691	-0.183718539666471	0.0527775327884676	0.277830429716273	0.0289007658709587	-0.0900940744271922	0.147032398144684	0.632795208716602
22601#41342670	Job coding	83953/217(84170)	Employment history	CAT-MUL	0.0517314	-0.082524	0.185514	0.4493					-0.0739969754033492	-0.207196616709293	0.0593603785268778	0.276485297447725	-0.0178142280737547	-0.151886420688995	0.116173472495726	0.794464783690697	0.0107683787433753	-0.122900002229888	0.143449548606904	0.874064232766107
22601#41342672	Job coding	84120/50(84170)	Employment history	CAT-MUL	0.279781	0.00151033	0.556024	0.0478999					-0.00278310393181908	-0.279172434700485	0.274424668607083	0.984272386166517	-0.0996934675382153	-0.374734666658457	0.176040306123721	0.477895148884522	-0.151869448588278	-0.438189829596081	0.128826308836472	0.293418165055828
22601#41342674	Job coding	84147/23(84170)	Employment history	CAT-MUL	-0.21779	-0.632642	0.192601	0.300552					0.0183403308330207	-0.387123177725102	0.427280701252997	0.929596869730826	-0.224859088962477	-0.635544578552293	0.183966880563621	0.281408156982961	0.0244872046952035	-0.391751435791482	0.431897703210945	0.907100286143638
22601#41342676	Job coding	84138/32(84170)	Employment history	CAT-MUL	0.107236	-0.240386	0.452866	0.544065					-0.358397744986078	-0.705372243977861	-0.0117080708287745	0.0426343763339358	0.0664901560114846	-0.285788178771682	0.419440048495735	0.711728947437144	-0.146388450840623	-0.503907103708784	0.201242153644874	0.41523344894847
22601#41343351	Job coding	84078/92(84170)	Employment history	CAT-MUL	0.032698	-0.173179	0.237412	0.754899					-0.122547192226364	-0.325398430162502	0.0809900474297005	0.237159911232132	-0.0836974152930554	-0.288743332034807	0.121373303822954	0.423666603135161	-0.117853294318541	-0.328167864143414	0.0894701990258497	0.268552163117868
22601#41353316	Job coding	83575/595(84170)	Employment history	CAT-MUL	-0.0810038	-0.162426	0.000233071	0.0509175					6.43937640947817e-05	-0.0808477178330134	0.0810589524694159	0.998756024824488	0.0556303648280794	-0.025295264756484	0.136580533084209	0.177924387994972	-0.0723154787540455	-0.153747814644452	0.00871486263726462	0.0809964989935726
22601#41353425	Job coding	84025/145(84170)	Employment history	CAT-MUL	-0.107474	-0.272123	0.0564087	0.199695					0.0907271121942031	-0.0735167489692432	0.255200906153504	0.279221948940194	0.0573545944134611	-0.105768836269681	0.220748778505543	0.491068541623316	0.0351961632111195	-0.128208143788811	0.197005687303564	0.671345625727702
22601#41363318	Job coding	83741/429(84170)	Employment history	CAT-MUL	-0.00405797	-0.0993316	0.0909838	0.933386					0.00677151341951409	-0.0885071835957936	0.102170974360033	0.889282160840652	0.064892705391281	-0.0302419806290497	0.160052514503861	0.181290822834682	0.0498929365154347	-0.0448383657006749	0.144122924270832	0.300633717583811
22601#41363428	Job coding	83996/174(84170)	Employment history	CAT-MUL	-0.0969513	-0.247011	0.0524903	0.204438					-0.121106390859376	-0.270414134641459	0.0284130065967327	0.112115470350085	-0.168547069298078	-0.317562459970885	-0.019680989300225	0.0265462873443595	-0.0680336356330649	-0.218119045851412	0.0807020843187564	0.372079685350293
22601#41373244	Job coding	84083/87(84170)	Employment history	CAT-MUL	0.227631	0.0166651	0.438358	0.0343072					0.141757511952523	-0.0709418404802008	0.355230328611725	0.192206598507439	-0.115514931824731	-0.32772023180967	0.09640673423722	0.285622897587556	-0.0243682528337494	-0.238110403736134	0.186545265475176	0.821965637559627
22601#41413308	Job coding	83545/625(84170)	Employment history	CAT-MUL	0.0604299	-0.0185034	0.139262	0.133219					0.0388385768728536	-0.0402545501293776	0.118007790679365	0.336044063902172	0.0442834283950893	-0.0347405493507936	0.12334693906433	0.272166053870821	-0.0168304304580106	-0.0962078163010282	0.0621820135971471	0.677005849768411
22601#41423309	Job coding	83987/183(84170)	Employment history	CAT-MUL	-0.0888413	-0.23543	0.0571909	0.233959					-0.00175908900741812	-0.146896857328525	0.143577620723123	0.981059892637586	-0.046287558326178	-0.191626390582814	0.0989931913343171	0.532385748425901	-0.0398264350282575	-0.18616594950808	0.105257040407139	0.592119865376845
22601#41423310	Job coding	84110/60(84170)	Employment history	CAT-MUL	0.199078	-0.053945	0.451212	0.122305					-0.0218334207782593	-0.2774548893788	0.234431424402832	0.867195016212257	0.000883106311698822	-0.251288902165817	0.253485219030039	0.994527207879394	-0.128745271500156	-0.38731793504673	0.125932888577683	0.325301080545729
22601#41423445	Job coding	84025/145(84170)	Employment history	CAT-MUL	0.0689272	-0.0941151	0.231297	0.406342					-0.014322662182529	-0.178244944662307	0.149927350406762	0.864158088018532	-0.0259231233402227	-0.188540268741027	0.136650264186407	0.754661604670552	-0.0326349433739513	-0.197737282756059	0.130862878711879	0.69700641711492
22601#41503307	Job coding	80419/3751(84170)	Employment history	CAT-MUL	0.0241614	-0.00878047	0.0570828	0.150425					0.0069942004456264	-0.0260308336937045	0.0400303934955158	0.678118884129531	0.0134019700771235	-0.0195509906651586	0.0463576875458048	0.425389927571617	0.000106404535286326	-0.0329012586050992	0.0330560646743138	0.994954259357151
22601#42113094	Job coding	84027/143(84170)	Employment history	CAT-MUL	-0.0127148	-0.178055	0.15188	0.879913					0.0928153580783189	-0.0722645503878365	0.258020395530503	0.270589335887725	0.0194120107997089	-0.145415442012678	0.184495952395268	0.817575796727004	0.0340525197988863	-0.130028826152307	0.196536270764709	0.682669644750716
22601#42113298	Job coding	83343/827(84170)	Employment history	CAT-MUL	0.0225154	-0.0462697	0.0911884	0.520808					-0.00362184001566033	-0.0726595840129823	0.0654557690675446	0.918123624636387	-0.00714147813259175	-0.0758470065264581	0.0615821226031677	0.838583420078156	0.0333410295016789	-0.0354925562038624	0.101916482163251	0.341509587232516
22601#42123280	Job coding	83751/419(84170)	Employment history	CAT-MUL	0.0581609	-0.037871	0.153989	0.234699					0.006488744522626	-0.0900239391197948	0.103085755815595	0.8952058826702	0.0513771784680447	-0.0448825014813776	0.147640387452285	0.295504375873779	0.010862994362062	-0.0856229168321895	0.106820140248598	0.824869513277279
22601#42123299	Job coding	83601/569(84170)	Employment history	CAT-MUL	-0.0134075	-0.0963971	0.0694219	0.75127					-0.0185908612413379	-0.101699801364954	0.0645732659492318	0.661166082797865	-0.00813604896891983	-0.0910950056923629	0.0748091993545624	0.847551043635788	-0.0252089646253625	-0.10865233613919	0.0578253094785116	0.552770877275877
22601#42133300	Job coding	83820/350(84170)	Employment history	CAT-MUL	0.0791953	-0.0258791	0.183991	0.139072					-0.0356031345106038	-0.140956215457693	0.0698065088663514	0.507833708306315	0.00842499309256913	-0.0967373572732464	0.11365317490891	0.875260027075526	0.026340669862929	-0.0788240055516728	0.130880694283346	0.62242060226387
22601#42133407	Job coding	84031/139(84170)	Employment history	CAT-MUL	0.0166895	-0.151181	0.1839	0.84519					0.0288798684467842	-0.137390424479221	0.195429771418695	0.733715316534225	0.0534569735694249	-0.111861709892591	0.218927465007713	0.526373274609163	-0.0210357810178372	-0.1893217933588	0.145652298535904	0.805518192519394
22601#42133423	Job coding	83466/704(84170)	Employment history	CAT-MUL	0.0436264	-0.0308087	0.117933	0.250238					-0.0707120338546181	-0.145191124518547	0.00380690170956404	0.0628267731273103	0.0260833121439056	-0.0483504934712726	0.10054034453847	0.492248828390939	-0.0334939942861961	-0.108221089561042	0.0409075580226566	0.378611373393141
22601#42143301	Job coding	84012/158(84170)	Employment history	CAT-MUL	0.153716	-0.00186784	0.308927	0.0525032					-0.0200767583306309	-0.17730170676741	0.13748620125348	0.8025630599355	-0.0373104741643106	-0.193563486964565	0.118998076435625	0.639808767961161	-0.139966723748265	-0.299589250055389	0.0180373043504699	0.0840563250534965
22601#42153302	Job coding	79183/4987(84170)	Employment history	CAT-MUL	0.00202926	-0.0275145	0.0315577	0.892879					0.0119896391597334	-0.0175843894766516	0.0415723921725972	0.426908711159707	0.0220950782593875	-0.00744595651573755	0.0516414265248165	0.142689750315948	-0.0211948339890427	-0.0507900282646582	0.00835638165737614	0.160104111269587
22601#42163095	Job coding	83863/307(84170)	Employment history	CAT-MUL	0.0111871	-0.101504	0.12356	0.845505					-0.0306139912354678	-0.143291978992934	0.0821493672666404	0.594486724913907	-0.0201058074697515	-0.132480723954228	0.0922975890212042	0.725856905925518	0.11557115709675	0.00366193044665603	0.226805261685909	0.0423129386822015
22601#42163303	Job coding	83133/1037(84170)	Employment history	CAT-MUL	-0.013127	-0.0748071	0.04847	0.676372					-0.0370225165530169	-0.0987453706486016	0.0247212906410831	0.239810748803207	-0.00244541373457263	-0.0640797036052028	0.0592044929562844	0.938021931158803	0.00990948241697936	-0.0517820067298363	0.0713887604734513	0.752470958546953
22601#42173304	Job coding	81377/2793(84170)	Employment history	CAT-MUL	0.0167331	-0.0217882	0.0552278	0.394382					-0.0145099683158984	-0.0531397890260045	0.0241302640251666	0.461661002037801	0.0124936776241339	-0.0261196086277912	0.0511132778086594	0.525996285163278	-0.0335583127950098	-0.0722819997344801	0.00508243926422818	0.0890565048715832
22601#51112476	Job coding	84016/154(84170)	Employment history	CAT-MUL	0.0410512	-0.118003	0.199354	0.61209					0.0535017083741955	-0.105198321579794	0.212457240814773	0.509085860948475	0.0322721534045417	-0.126498420197909	0.191020252269724	0.690303875464489	0.077510897532928	-0.0810112523993265	0.234472629862292	0.335426256084666
22601#51122486	Job coding	84013/157(84170)	Employment history	CAT-MUL	-0.188009	-0.347087	-0.0296729	0.0202357					0.000854706706042769	-0.155754131357921	0.157843030905764	0.99147521058594	0.0337910478920351	-0.122886337242607	0.190575359072022	0.672600069266139	0.116298438678543	-0.0400995656270528	0.271409447957526	0.14327748436578
22601#51132488	Job coding	83627/543(84170)	Employment history	CAT-MUL	0.0318423	-0.0532031	0.116703	0.462546					0.0730468392609234	-0.0117238135042524	0.157928981800009	0.0914434880786594	0.0704957807811908	-0.0145097415540082	0.155514366899453	0.104086899871901	0.0738915697800971	-0.010883730765753	0.158305153187051	0.086880326216597
22601#51192490	Job coding	84142/28(84170)	Employment history	CAT-MUL	-0.259225	-0.646779	0.122116	0.185802					-0.104663869883854	-0.468087196406121	0.262580351120009	0.574074606974645	0.462017664808886	0.0973728260457643	0.82814697200289	0.0130832555214951	0.0751985268093567	-0.307728980664371	0.452799979751989	0.697929736913789
22601#51192514	Job coding	84137/33(84170)	Employment history	CAT-MUL	-0.178184	-0.527455	0.165493	0.313007					-0.175664678284233	-0.524570225758577	0.171606079415101	0.322411225881379	-0.03880729156298	-0.388307927081612	0.311072843537319	0.827827340661712	0.06196742939182	-0.281058297005177	0.398951619243687	0.720593922781305
22601#51192519	Job coding	84152/18(84170)	Employment history	CAT-MUL	0.301597	-0.178358	0.784441	0.21854					-0.172324626394375	-0.654183740640642	0.314147990172094	0.484101975937261	-0.11620573145224	-0.582621801786992	0.356089953050599	0.627253673018607	-0.199719290567069	-0.698232704438091	0.283952543157821	0.42427225352525
22601#52112921	Job coding	84143/27(84170)	Employment history	CAT-MUL	0.194208	-0.191374	0.579288	0.322841					0.0161755970871588	-0.366330102329745	0.397112150363154	0.933742690851778	-0.299290067218557	-0.692392577651893	0.0906786457525085	0.133630833081687	-0.523211039884517	-0.933232156462537	-0.128498277665067	0.0106672026195852
22601#52122922	Job coding	84144/26(84170)	Employment history	CAT-MUL	0.0645494	-0.325372	0.450129	0.743896					0.020469702361214	-0.366371703297895	0.409801307521994	0.917617629520471	-0.312702878242188	-0.716638205453978	0.0859830440155821	0.126222011140764	-0.00276499970962149	-0.401878576186086	0.388939596036744	0.989051845025658
22601#52132923	Job coding	84043/127(84170)	Employment history	CAT-MUL	0.0780658	-0.0967199	0.252077	0.380238					-0.00456887874291012	-0.178862284587542	0.170283201355253	0.959086153041108	0.0789492598067763	-0.0972364044029716	0.255032547915208	0.379615134089558	-0.154480826567272	-0.334604255505319	0.0234331781608398	0.0907094525270258
22601#52142581	Job coding	84129/41(84170)	Employment history	CAT-MUL	0.103083	-0.208086	0.413199	0.514866					0.0719125497115442	-0.24146596883958	0.387246977804467	0.653625899664964	-0.185604794570957	-0.499272985133526	0.127794144529209	0.245493515266233	0.176191080528015	-0.141464047576	0.489271697205291	0.272856769564412
22601#52142924	Job coding	84031/139(84170)	Employment history	CAT-MUL	-0.010363	-0.179431	0.157846	0.904112					0.110811195136836	-0.0573082047745536	0.279681663962099	0.197366348220598	-0.0378077133423393	-0.20593226152399	0.130325647452946	0.659347692669882	0.0863505600208823	-0.080581965660731	0.251765326437762	0.308324173240624
22601#52142940	Job coding	84113/57(84170)	Employment history	CAT-MUL	0.136498	-0.137436	0.410133	0.328057					0.352266728874759	0.0835972452592155	0.624395859297441	0.010625207302251	-0.0869476444740621	-0.352927529776485	0.178498454303506	0.520897677699689	0.046564091668491	-0.215044134077393	0.304521676000921	0.725004964958585
22601#52152527	Job coding	84156/14(84170)	Employment history	CAT-MUL	-0.151608	-0.710769	0.400043	0.591379					0.339485752341489	-0.20767165168131	0.900974197575987	0.228758632371306	0.259963925864685	-0.274378900281399	0.799769413491481	0.341449291139041	-0.0979617398838802	-0.667769539373399	0.445701082725058	0.729309651256872
22601#52152541	Job coding	84144/26(84170)	Employment history	CAT-MUL	0.0289332	-0.365468	0.418703	0.884857					-0.230273115418801	-0.608173472525031	0.149680267293174	0.233153009018646	-0.171210009211502	-0.560520069102617	0.217139544461935	0.387647505968778	0.434946698459744	0.0569543654528934	0.808708807505926	0.0230523924485122
22601#52152689	Job coding	84141/29(84170)	Employment history	CAT-MUL	-0.0747517	-0.447641	0.293889	0.692474					0.0333024702836668	-0.336252262417676	0.40488940022848	0.860173845435176	-0.613480181312541	-0.993797317262468	-0.240147874616737	0.00138946896734862	-0.412056999792808	-0.811454581943877	-0.0260564205890888	0.039373734793193
22601#52152925	Job coding	84004/166(84170)	Employment history	CAT-MUL	-0.017146	-0.170909	0.13602	0.826641					0.0506126598136916	-0.10264124956124	0.204337538784655	0.51807643056991	-0.0965948894248326	-0.250024310243401	0.0567626302486404	0.217074227583256	-0.042569424842161	-0.19877412295768	0.112259379263885	0.591542761965446
22601#52162530	Job coding	84134/36(84170)	Employment history	CAT-MUL	0.188608	-0.140941	0.516739	0.260419					0.0535335345960051	-0.274553124182408	0.381531480903252	0.749057110907492	0.0993199045184947	-0.231504117940987	0.432585082461967	0.557404740524011	-0.118636555600681	-0.453317302116697	0.20994209449475	0.482799145512621
22601#52162542	Job coding	84131/39(84170)	Employment history	CAT-MUL	-0.00328327	-0.320482	0.312717	0.983779					-0.100653813583311	-0.413189450711415	0.214864607537147	0.529727018109161	0.0471757605296425	-0.270119470430444	0.363698885387077	0.770376782595881	-0.31349706067821	-0.646422152095401	0.0112450556590534	0.0614592793935289
22601#52162926	Job coding	84051/119(84170)	Employment history	CAT-MUL	0.0621472	-0.118589	0.242201	0.499452					0.134335747161535	-0.0471253957889466	0.316534942516755	0.147553426877901	-0.0913495277249142	-0.274745135956357	0.0919147076237928	0.32867819517393	0.0149867705200951	-0.16848251330895	0.196193105650098	0.871987308752486
22601#52212927	Job coding	83873/297(84170)	Employment history	CAT-MUL	-0.0237946	-0.139277	0.0913643	0.685887					-0.0181599973804669	-0.13256518205358	0.0964542318185624	0.755918890050474	-0.0248127814201208	-0.140383062371648	0.0907265310279481	0.673835997601447	0.0322401024062921	-0.0829559011882178	0.146670126537443	0.582021307854094
22601#52222928	Job coding	83889/281(84170)	Employment history	CAT-MUL	0.0450286	-0.0737723	0.163532	0.456956					-0.0417031022033002	-0.160731735950245	0.0774843607993808	0.492530261100958	-0.073742978511139	-0.193039204578816	0.0455280037480771	0.225596941852238	0.00477059613171831	-0.113905823888445	0.122577269858525	0.936962697422971
22601#52232634	Job coding	84104/66(84170)	Employment history	CAT-MUL	-0.0752511	-0.318483	0.166812	0.543163					0.301439324754586	0.061101008169771	0.541573819684712	0.0139192258459148	0.0269162375306119	-0.217672018416977	0.270418670738376	0.828832679696967	-0.115281936241667	-0.360673931376693	0.126292430384634	0.353211720461629
22601#52232640	Job coding	84109/61(84170)	Employment history	CAT-MUL	0.0266522	-0.224005	0.275799	0.834379					-0.00632888387588926	-0.259667449147886	0.247170828747324	0.960953902431713	0.147146067772267	-0.105941853687394	0.40041891602004	0.254452515904366	-0.00732655265220995	-0.262858965321493	0.244538385366389	0.954840540598892
22601#52232641	Job coding	84149/21(84170)	Employment history	CAT-MUL	0.0938598	-0.336434	0.522197	0.667975					-0.0445241778626368	-0.476919533310534	0.387655428282349	0.839754660567285	-0.0755012723008641	-0.513547988597703	0.359633922719557	0.734392257760703	-0.184046246431523	-0.635433690975482	0.257691382651329	0.418415034543751
22601#52232663	Job coding	84156/14(84170)	Employment history	CAT-MUL	0.511485	-0.0240147	1.06331	0.0637667					0.207690325493421	-0.331474153210486	0.752259423520278	0.45065058942981	-0.0457062963702692	-0.589384133065999	0.50222800248383	0.869286002530931	0.4148699249049	-0.12114337836793	0.947578325107289	0.126032971226467
22601#52232856	Job coding	83975/195(84170)	Employment history	CAT-MUL	-0.175775	-0.321102	-0.0311863	0.0174534					0.0232037341582159	-0.118244734291707	0.165033572124633	0.748119687688448	0.0496161182100259	-0.0939381842594563	0.193231468283605	0.498175799153985	-0.0162089222135106	-0.161895029540057	0.12834209815131	0.826686352883437
22601#52232929	Job coding	83666/504(84170)	Employment history	CAT-MUL	-0.0245099	-0.113627	0.0643825	0.589359					-0.000803247157297667	-0.0892873391573817	0.0877996094918357	0.985813416921524	-0.0370832383596976	-0.126206787987504	0.0520280679250985	0.414718467026258	-0.0947310925041061	-0.184848633132203	-0.00512973928189748	0.0387900252920297
22601#52232930	Job coding	84144/26(84170)	Employment history	CAT-MUL	-0.0788861	-0.465623	0.304009	0.687502					0.274979422217152	-0.112544451985466	0.66754771752583	0.166860665224405	0.324583661678168	-0.0667993569426115	0.718511553735517	0.104738262103223	-0.288111077568211	-0.690452433981527	0.107252778247578	0.156402665069529
22601#52232931	Job coding	84138/32(84170)	Employment history	CAT-MUL	-0.186464	-0.553649	0.174043	0.314581					0.0674016576824822	-0.278261205806797	0.416195532705231	0.703317226106686	0.0183523228501249	-0.345077928070174	0.380743137175935	0.920964396755235	-0.0873986270523969	-0.450288972725397	0.269745287320888	0.633689931114712
22601#52232932	Job coding	84157/13(84170)	Employment history	CAT-MUL	-0.13549	-0.683794	0.414445	0.627594					0.0585118749217385	-0.498309589178491	0.609661729622286	0.835712469060664	-0.1894339987423	-0.731730886380223	0.349596524977701	0.490028393030431	-0.0579396791233572	-0.638013755848898	0.512529820994124	0.843042988769885
22601#52232941	Job coding	84026/144(84170)	Employment history	CAT-MUL	-0.0446585	-0.210725	0.120764	0.597393					0.0335478113759923	-0.129979021790597	0.197462538057198	0.687949224051227	-0.0496330461578025	-0.215405193486653	0.115975735812233	0.557077314682826	-0.165807893319281	-0.333889759903473	0.000163129787159774	0.0516465485085418
22601#52232942	Job coding	84042/128(84170)	Employment history	CAT-MUL	-0.107001	-0.283203	0.0684364	0.232858					-0.147896647570967	-0.322124206640066	0.0264433727420848	0.0962350116263647	-0.00114002397050406	-0.17653357284313	0.174149284525039	0.989830365803824	-0.0225858261514591	-0.201808555615295	0.154305149380777	0.80360559105136
22601#52242953	Job coding	84112/58(84170)	Employment history	CAT-MUL	-0.133177	-0.397537	0.129854	0.322112					-0.12543519993686	-0.381955825266057	0.131446828567855	0.338126551668329	-0.0361018122223369	-0.295667545649175	0.223696770377014	0.785187589220268	-0.0226671608597693	-0.286793979199527	0.236811206133025	0.865200587980271
22601#52242954	Job coding	84158/12(84170)	Employment history	CAT-MUL	0.0402826	-0.535565	0.605424	0.889768					-0.314148627403007	-0.894427106614757	0.256897566490684	0.281783338535164	-0.32036905034145	-0.930329024438543	0.26943777262363	0.291334656704968	-0.132711772537339	-0.746620562304844	0.463801502634548	0.666195970327943
22601#52242955	Job coding	84158/12(84170)	Employment history	CAT-MUL	-0.467343	-1.10931	0.145005	0.142744					0.149884718566949	-0.43840507865361	0.749939125148221	0.618668913964115	-0.202973408624935	-0.795175351294123	0.378027229254555	0.495892723104646	0.00675079368186809	-0.616403921590006	0.62014650683055	0.982881476836479
22601#52312660	Job coding	83954/216(84170)	Employment history	CAT-MUL	0.0929848	-0.0411286	0.226746	0.173569					-0.025902559092958	-0.159996316212733	0.108512842984671	0.705304855903465	-0.0479635258198659	-0.182385345616666	0.0863111360090886	0.484063796851461	-0.078669473378859	-0.214657048453255	0.0560955411213081	0.254646010178337
22601#52312934	Job coding	83649/521(84170)	Employment history	CAT-MUL	0.042396	-0.0445087	0.129129	0.338493					-0.0446733726727668	-0.131238381984612	0.0419818632533963	0.312022304905834	-0.0290964652098377	-0.116008684236762	0.0577835941436332	0.511621340753526	-0.0546431493863273	-0.142541944349078	0.0327639821379795	0.221734937276265
22601#52322661	Job coding	84132/38(84170)	Employment history	CAT-MUL	-0.0578716	-0.380769	0.263068	0.72445					-0.11993727858039	-0.440630433423875	0.201872918631729	0.464288052863076	0.206242317619158	-0.117694615738952	0.533136951637285	0.213826751177173	0.0435422862389203	-0.281209241800796	0.363706861843352	0.79111859625309
22601#52322935	Job coding	84079/91(84170)	Employment history	CAT-MUL	0.216751	0.00994094	0.422325	0.0393342					0.0519241340239643	-0.15359939977117	0.258168463531412	0.621059024697062	0.0739825006100803	-0.133099457753817	0.280847796804012	0.483486775218595	-0.0103441311494421	-0.220641725265501	0.197914283159788	0.922802581528565
22601#52332662	Job coding	84159/11(84170)	Employment history	CAT-MUL	-0.461902	-1.11342	0.164257	0.153783					0.128208294014885	-0.472658743661189	0.737923668167506	0.676370924381767	-0.390796533552379	-1.07974648334564	0.271297834255473	0.254860849936619	0.0885207160981189	-0.54282468204635	0.689547309718839	0.77736728600618
22601#52332936	Job coding	84133/37(84170)	Employment history	CAT-MUL	-0.171052	-0.499902	0.151797	0.303203					-0.497902269087159	-0.827105558133273	-0.171120514332697	0.00288088883726885	-0.0447851319245442	-0.377171411657642	0.286964433459824	0.791449672856568	-0.209459050028225	-0.546796828402972	0.120674150834627	0.218314607829919
22601#52342805	Job coding	84159/11(84170)	Employment history	CAT-MUL	-0.108301	-0.723791	0.499106	0.726797					0.564761519386366	-0.0363921958127785	1.18970899847028	0.069380078227159	-0.414890292058794	-1.04559716154521	0.194425547525861	0.187688321054254	-0.412987797070597	-1.08097805770814	0.211313718338056	0.207756454557664
22601#52342937	Job coding	84128/42(84170)	Employment history	CAT-MUL	0.0744086	-0.234797	0.381409	0.635752					-0.00157566074229844	-0.303741621084374	0.302115332524493	0.991863027405209	-0.240501044529127	-0.545072298732738	0.062573730848068	0.120574338519084	-0.0622229672257949	-0.370208446608238	0.24012194556888	0.689131027510638
22601#52412528	Job coding	84101/69(84170)	Employment history	CAT-MUL	-0.0494626	-0.287575	0.186713	0.682592					-0.241292376040209	-0.473983450356755	-0.00810872733060288	0.0422918274687828	-0.00327188670190616	-0.242591559328083	0.236186451735058	0.978623818768832	-0.0637179623157075	-0.302168074852097	0.171582281567139	0.597857744037745
22601#52412543	Job coding	83799/371(84170)	Employment history	CAT-MUL	0.0949233	-0.00763369	0.197284	0.0693821					-0.113345987421359	-0.215147444847995	-0.0113588726009201	0.0292341983939248	-0.00516019585534009	-0.107942859100794	0.0976168628628457	0.921608404661652	-0.0598231222917726	-0.16341346233211	0.0430872796274454	0.256080166241066
22601#52412944	Job coding	83565/605(84170)	Employment history	CAT-MUL	0.020431	-0.0601169	0.100839	0.618764					-0.0532991283024765	-0.133863242174261	0.0273139659641173	0.194867448559629	-0.0135117089354087	-0.0946733934344429	0.0676382579422058	0.7441741675088	0.0126661888097748	-0.0682243061832933	0.0931774235543506	0.75835495876763
22601#52422945	Job coding	83816/354(84170)	Employment history	CAT-MUL	0.0992335	-0.00587127	0.204115	0.0639505					-0.0669902885430099	-0.171518289659552	0.0376947440190181	0.209397206930971	0.0308797908195917	-0.0745605304321691	0.136339344353006	0.565978166730326	0.0195383343497561	-0.0859047709265574	0.12435502923933	0.715639092471009
22601#52432946	Job coding	84115/55(84170)	Employment history	CAT-MUL	0.059402	-0.206119	0.321933	0.659137					-0.168419162142226	-0.43352345390752	0.0974756653643392	0.213608253223613	0.180983626392447	-0.0879339707996669	0.451185686291057	0.188082607236117	-0.00238036093498604	-0.272879404429581	0.264126298437933	0.986129917598275
22601#52442947	Job coding	84059/111(84170)	Employment history	CAT-MUL	-0.152478	-0.341275	0.0353438	0.112457					0.113737623564157	-0.0725310780093584	0.300561279110416	0.232051213109396	0.00291912808674723	-0.185249213867533	0.190987526532251	0.975733714397033	0.0842045431990994	-0.103703052932156	0.270037822038269	0.377017452342905
22601#52443062	Job coding	84072/98(84170)	Employment history	CAT-MUL	0.0973711	-0.100531	0.294439	0.333808					-0.0718623103430999	-0.271645254047511	0.128397053778402	0.481292757347388	-0.0761323778667086	-0.275427205869112	0.123081952055348	0.453824217636806	-0.0502029761652472	-0.253065897366885	0.150564640781785	0.625749020243366
22601#52452948	Job coding	84060/110(84170)	Employment history	CAT-MUL	-0.0515911	-0.240892	0.136408	0.591906					0.0405519285312277	-0.145814038220686	0.227402253916118	0.670136853933105	0.175848212360634	-0.0126597382269756	0.364309042827092	0.0674163049586277	-0.0145417494887773	-0.20411107089364	0.172978153509396	0.879817929367747
22601#52453063	Job coding	83896/274(84170)	Employment history	CAT-MUL	0.0322658	-0.0871403	0.151305	0.595787					0.0226213976383147	-0.096925416254518	0.142394622452205	0.710974932741432	-0.130039513860728	-0.250484768359905	-0.00971127753330547	0.034236424534247	0.024755602493223	-0.095553307315326	0.144220726704291	0.685650411241464
22601#52492632	Job coding	84126/44(84170)	Employment history	CAT-MUL	0.0958821	-0.205327	0.395095	0.531299					0.276281063469008	-0.0226083091036713	0.576142448080689	0.0704379856510076	-0.116764871125678	-0.412134565350018	0.179377753397219	0.438685122483068	-0.0887799202623017	-0.39459085135906	0.211343119268931	0.565503282809068
22601#52492665	Job coding	84159/11(84170)	Employment history	CAT-MUL	0.0880788	-0.517799	0.67445	0.771718					-0.0022120811520997	-0.583219007787628	0.588847256958619	0.994061041615696	0.863143746196159	0.238955895813449	1.530195616297	0.00820466902945471	0.279539122960956	-0.311632124121044	0.861558109525373	0.346115809245061
22601#52492949	Job coding	84004/166(84170)	Employment history	CAT-MUL	0.0752148	-0.0775444	0.227399	0.333598					0.060132908799185	-0.0928904615548545	0.213431993342894	0.44159395938513	0.0262503160153313	-0.127684095319256	0.180143128631361	0.738149561397804	-0.0937133271415083	-0.249536645154693	0.0605455169053981	0.236063284077431
22601#52493053	Job coding	83899/271(84170)	Employment history	CAT-MUL	-0.0150934	-0.135457	0.104912	0.805561					0.1355081665318	0.0155658907874998	0.255676900513327	0.0269453143454171	-0.00634548178023496	-0.126771831190589	0.114116220752254	0.917751736537638	0.0066069064716815	-0.114406356222581	0.126727713343086	0.914460811480224
22601#52493054	Job coding	84153/17(84170)	Employment history	CAT-MUL	-0.0658331	-0.560971	0.424148	0.792765					-0.153273551875816	-0.640455713953845	0.328160654304749	0.533195066300238	-0.204974071978589	-0.690948422000886	0.275025618238275	0.403820470285552	-0.532278955704151	-1.08110106813876	-0.0102260154855524	0.0504595457325173
22601#53112564	Job coding	84133/37(84170)	Employment history	CAT-MUL	0.00420758	-0.322339	0.327856	0.979747					-0.00998999772818779	-0.333415402496738	0.315321192089383	0.951841922644176	-0.0811740900710834	-0.412240665429823	0.248539543984543	0.629694884282839	-0.142722372260949	-0.479751396726282	0.187158033525263	0.401019368755783
22601#53122524	Job coding	84057/113(84170)	Employment history	CAT-MUL	0.020519	-0.165367	0.20563	0.828335					0.227702848276582	0.0427083903418359	0.413311513632077	0.0160204723288757	-0.0271296392263548	-0.213601337272244	0.159175235606272	0.775386863546319	0.0705412665242257	-0.114168520748426	0.253570451713854	0.451951318688121
22601#53122525	Job coding	84150/20(84170)	Employment history	CAT-MUL	-0.0864577	-0.53877	0.356177	0.704552					0.165267420719518	-0.273182577900458	0.612699476026393	0.463883225959294	0.189363615689144	-0.257763517246726	0.640246126038253	0.407711526846435	0.271859906504769	-0.166996436948598	0.702831962845142	0.22024947732101
22601#53132526	Job coding	84107/63(84170)	Employment history	CAT-MUL	0.0360273	-0.214312	0.285112	0.777254					0.175969309774574	-0.0707093691159375	0.423947444426617	0.163093357130364	0.208158077953198	-0.0418096644196795	0.45903473982325	0.103152105638457	0.0851887491980748	-0.165383006690362	0.333046127483893	0.50268525897997
22601#53142539	Job coding	83981/189(84170)	Employment history	CAT-MUL	-0.00644848	-0.151026	0.13778	0.930249					0.109103729842824	-0.0339702793627848	0.252566365363093	0.135531562750889	0.0879433427978547	-0.0562450716762708	0.232205592945642	0.231999443720901	-0.0097119427994598	-0.154069726445482	0.133366612386922	0.894610314512803
22601#53142540	Job coding	83971/199(84170)	Employment history	CAT-MUL	-0.0815882	-0.221948	0.0582148	0.253579					0.00113914291956045	-0.138495078938072	0.141135831263442	0.987258890126824	0.00501236661501001	-0.134860633444362	0.144685248590748	0.943962957993998	-0.114558304106507	-0.257528197482408	0.0270174283965078	0.114470850875695
22601#53152529	Job coding	83998/172(84170)	Employment history	CAT-MUL	-0.00145492	-0.152276	0.148895	0.98489					-0.114382531109806	-0.263924681697766	0.0354520176673108	0.134193847762856	-0.000903210348409901	-0.151895558223425	0.150006174964808	0.99064222790234	0.111011355561119	-0.0402149216609394	0.260989857491775	0.148460924086374
22601#53152546	Job coding	83798/372(84170)	Employment history	CAT-MUL	0.0824691	-0.0196758	0.184442	0.113231					0.0191211942743424	-0.0829237235492895	0.121312782723185	0.713616309562609	0.0779958589647897	-0.0248886552603386	0.180843765517195	0.137231455994066	0.0193545593136551	-0.0839571387691382	0.122043399785807	0.712629666876938
22601#53152557	Job coding	84151/19(84170)	Employment history	CAT-MUL	0.301635	-0.149313	0.747932	0.187348					-0.14639709674892	-0.609678173846166	0.315214243103103	0.534492680363192	-0.22572044197019	-0.688099684394548	0.231285691653632	0.335088213028037	0.151013350743889	-0.300638035483544	0.58976085891524	0.505555955190016
22601#53162547	Job coding	84136/34(84170)	Employment history	CAT-MUL	0.242811	-0.0906684	0.575521	0.15251					0.0572807311501858	-0.286203358148172	0.400895760695945	0.743722848167025	0.000746242299601536	-0.334839503259879	0.33437260153273	0.996510105098192	0.17122236369016	-0.164682119564284	0.502325357804957	0.313688399578484
22601#53192534	Job coding	84066/104(84170)	Employment history	CAT-MUL	0.175472	-0.0170521	0.367277	0.0734711					0.0936380854960353	-0.0990501088473264	0.286642543126895	0.341298549598907	0.039301952255589	-0.15431142804166	0.232971437504541	0.690739658821615	0.165464854883481	-0.0274126802010808	0.356626141015612	0.0911585978471754
22601#53192549	Job coding	84054/116(84170)	Employment history	CAT-MUL	-0.0136592	-0.196585	0.168553	0.883402					0.0944397712178132	-0.0882975943933838	0.277510551433228	0.311577504967771	-0.0342309438204026	-0.218073541631002	0.149324581953899	0.714908270187028	-0.100611262301211	-0.287766533972994	0.0842677670859213	0.289010513261264
22601#53192561	Job coding	84133/37(84170)	Employment history	CAT-MUL	-0.0984748	-0.424517	0.223471	0.551275					-0.151301266333688	-0.474560380579902	0.172029825412271	0.358731186123371	-0.0241464624532596	-0.35099912515909	0.302178761159011	0.884721658817279	0.357943035585974	0.0360201520614601	0.677121275319447	0.0284335297371874
22601#53192566	Job coding	84159/11(84170)	Employment history	CAT-MUL	0.00322546	-0.616467	0.607557	0.99174					-0.481317347525373	-1.11345705842659	0.139030350536534	0.129998366996832	-0.0905240395987595	-0.717678160323388	0.534659616881217	0.776227296654465	0.300626285429876	-0.309524226588913	0.891111763725785	0.322305345372054
22601#53212552	Job coding	84128/42(84170)	Employment history	CAT-MUL	0.17793	-0.125391	0.481867	0.250318					0.125472890216243	-0.179591507358137	0.431932980257952	0.420951355577668	-0.0590837098708312	-0.368628666846445	0.248333505262969	0.707249568533894	0.00948828391779512	-0.299429578022562	0.313330317708154	0.951562146137611
22601#53222553	Job coding	84138/32(84170)	Employment history	CAT-MUL	0.0256833	-0.323169	0.371544	0.884738					-0.0106831542590913	-0.354734637739403	0.33657583223966	0.951645409947608	-0.070031140966159	-0.419613591574672	0.279679170319101	0.694387195145209	-0.000897231967530194	-0.354091653930629	0.343202332986191	0.995971574316353
22601#53232556	Job coding	83872/298(84170)	Employment history	CAT-MUL	0.142508	0.0284185	0.256343	0.0142448					-0.0443677842584601	-0.157997396034532	0.0694491573364428	0.444462058677767	0.158073753966053	0.0433121712344567	0.272894130816623	0.00695175392769118	-0.0247674095118227	-0.139956934440943	0.0896481260767048	0.672382838403006
22601#53232559	Job coding	84158/12(84170)	Employment history	CAT-MUL	-0.216702	-0.841768	0.392284	0.489328					-0.0433687166892585	-0.656548340992903	0.562030406481212	0.88862632169263	0.271098395268913	-0.338085615888462	0.891558003799897	0.384434730786709	0.413557112912243	-0.198181568637991	1.03009002911483	0.184510185640196
22601#53232905	Job coding	84153/17(84170)	Employment history	CAT-MUL	-0.0863451	-0.577739	0.389227	0.72574					-0.0598925102277326	-0.549629915746375	0.432173345914508	0.810693877281804	0.239133752049943	-0.258535081174361	0.736602890074793	0.345544715573785	-0.667138445073733	-1.2105922784152	-0.155207593000199	0.0128568295188577
22601#54112877	Job coding	84089/81(84170)	Employment history	CAT-MUL	-0.0870739	-0.30884	0.133493	0.440234					0.177489893045165	-0.04086003011266	0.396601593915755	0.111689048037107	0.0406473366061472	-0.179141057421561	0.260595700343202	0.717063079628036	0.0352986668269508	-0.184460846072931	0.252348829955655	0.751328730047566
22601#54122878	Job coding	84067/103(84170)	Employment history	CAT-MUL	-0.113155	-0.308924	0.0814745	0.255855					0.0372823693368423	-0.155338340921252	0.230299711967332	0.704693625637486	-0.0709721351129141	-0.264009794518795	0.122083934105272	0.47113034424565	-0.0316259109607719	-0.226892446765858	0.161355657250707	0.749448597413708
22601#54132879	Job coding	84147/23(84170)	Employment history	CAT-MUL	-0.388112	-0.80805	0.0251226	0.0675374					-0.419626899065744	-0.84329173669118	0.00191691169753323	0.051341826316563	-0.340413146767379	-0.762376410949346	0.0828238946335232	0.114636293788513	0.136330326735032	-0.274095240865295	0.538136758681971	0.509811107028023
22601#54142880	Job coding	84020/150(84170)	Employment history	CAT-MUL	0.0478374	-0.112515	0.207593	0.557982					0.0229399382364262	-0.137030364508011	0.183156060759361	0.778806841260505	0.066029059925311	-0.0944473173208004	0.226718986974732	0.42025180407268	0.121160017228464	-0.0388042159065809	0.279813913088931	0.136006396881242
22601#54212886	Job coding	83986/184(84170)	Employment history	CAT-MUL	-0.101199	-0.247661	0.0447852	0.17491					0.0629297609175539	-0.0822457975243557	0.208455382772697	0.396103034174552	0.00554213219994127	-0.140300295773372	0.151475490586482	0.940642132290654	0.00628799512398255	-0.140248213073517	0.151509551074632	0.932660696785314
22601#54222887	Job coding	84050/120(84170)	Employment history	CAT-MUL	-0.0680139	-0.249126	0.11233	0.460701					-0.0331608847728948	-0.211567033755815	0.145447425099614	0.71577625004977	-0.0353981029646129	-0.216796954247307	0.146071169437746	0.702128391670596	0.0365424748284911	-0.14423383757518	0.215539459783331	0.690433651857888
22601#54232888	Job coding	84085/85(84170)	Employment history	CAT-MUL	0.00350022	-0.210203	0.216176	0.974327					-0.0901357535218049	-0.301196930439042	0.121540818544128	0.403233612742237	0.230174761572717	0.0174630267191995	0.443355041935638	0.0341153154202553	-0.0958297796533587	-0.312080817952092	0.117285604083556	0.381531455088479
22601#54242889	Job coding	84139/31(84170)	Employment history	CAT-MUL	-0.121674	-0.48145	0.234112	0.504852					-0.0372724835291705	-0.391683626246427	0.318003257213426	0.836901961271093	-0.0931104195670003	-0.444343058846121	0.258589570776654	0.603473970228081	-0.0155743908128252	-0.374707993044826	0.337318946644432	0.931603468075299
22601#54312892	Job coding	84101/69(84170)	Employment history	CAT-MUL	-0.0757398	-0.316608	0.164244	0.536816					0.0731749539666063	-0.162052960913126	0.309121484336284	0.542603477174896	-0.0617941490963913	-0.300547075675531	0.176621126657631	0.611606904987147	-0.190898077246184	-0.434296154779549	0.0489071829080555	0.121297139985805
22601#54322893	Job coding	84021/149(84170)	Employment history	CAT-MUL	0.149742	-0.0101729	0.308992	0.0658881					0.107540856089217	-0.0532773233319207	0.26864283192128	0.190354355696177	0.133983183671548	-0.0270475514562156	0.295025412594008	0.102928977218035	0.135395460312835	-0.0251044406081098	0.294504548409005	0.0967490405157533
22601#54323386	Job coding	84152/18(84170)	Employment history	CAT-MUL	-0.617659	-1.10797	-0.142421	0.0118988					-0.0576632882320183	-0.532574986811471	0.418930092894528	0.812109999749142	0.0726839987775648	-0.391652950746382	0.538904975181098	0.75912409409467	0.150263571515004	-0.32311027766389	0.608569784224677	0.526735728839343
22601#54342896	Job coding	83862/308(84170)	Employment history	CAT-MUL	-0.000543441	-0.112917	0.111564	0.992428					0.0174028739466447	-0.0950288343984659	0.129956096451979	0.761719569434909	0.0207627159445817	-0.091575200619219	0.133111898040576	0.717173387919428	-0.0440197694069696	-0.156961914203143	0.0681841048021327	0.44339964426054
22601#54343385	Job coding	83750/420(84170)	Employment history	CAT-MUL	0.0749113	-0.0210347	0.170643	0.125515					0.00273357402904376	-0.0935181954728291	0.0990928316244168	0.95563350043055	-0.0581117305761158	-0.15377476120701	0.0375300786082592	0.233741974721245	-0.045765215840505	-0.142523183298659	0.0504237572746476	0.352461415336815
22601#54912899	Job coding	84149/21(84170)	Employment history	CAT-MUL	-0.20298	-0.643861	0.233856	0.364627					-0.0891197142271486	-0.519676581130075	0.342959685384913	0.685027914312547	-0.0673930194064167	-0.500495446968591	0.363770394567581	0.7597669130509	-0.293458241614847	-0.750375867727532	0.148125555799135	0.199763905024694
22601#54912900	Job coding	84135/35(84170)	Employment history	CAT-MUL	0.207499	-0.131505	0.544013	0.228144					0.140997846998752	-0.193064249057169	0.477871428790978	0.40968511449734	-0.0800961882534735	-0.412604583735064	0.25345386880913	0.63722480234297	-0.154287004275152	-0.504115365669434	0.187904911878637	0.381703915156118
22601#54922904	Job coding	84026/144(84170)	Employment history	CAT-MUL	0.0527424	-0.111965	0.21661	0.529169					0.00760231324832402	-0.15500583825825	0.170599029726659	0.927074701364851	0.0378313479816155	-0.125816218471988	0.201465754836495	0.650425100067247	-0.208190417367174	-0.376578398009988	-0.0418720307970671	0.014738890587838
22601#54922906	Job coding	84154/16(84170)	Employment history	CAT-MUL	0.1427	-0.364112	0.642003	0.57851					0.1806493045785	-0.327698401687988	0.700096567602964	0.490502883890964	0.1551404877148	-0.366909620965088	0.682763818010293	0.56207352325861	-0.152425863034743	-0.670889871295052	0.345486579168658	0.55520070458128
22601#54932911	Job coding	84145/25(84170)	Employment history	CAT-MUL	0.0964694	-0.294199	0.482965	0.626043					0.0762969079409651	-0.321958541716044	0.472435347015838	0.706187410547276	-0.0623357330405672	-0.465323927926653	0.338944069065798	0.760936017635564	-0.0510502299504873	-0.462878552085141	0.350300916075242	0.805275016767368
22601#54932912	Job coding	84159/11(84170)	Employment history	CAT-MUL	-0.216091	-0.851675	0.396873	0.495105					-0.220594034770306	-0.802518133180781	0.382801760317814	0.464426840379243	-0.29659093430758	-0.942972464806036	0.324286901656439	0.356440503800423	-0.145254332815138	-0.776221343522829	0.467603882123048	0.645783703935608
22601#54942909	Job coding	84158/12(84170)	Employment history	CAT-MUL	-0.289972	-0.919783	0.321514	0.357016					-0.857322851262702	-1.51326798770239	-0.237967826719724	0.00796839948510376	0.318397004617871	-0.265950073797314	0.92370373826932	0.29100335340265	-0.0785336764485264	-0.673370039722976	0.501061449239398	0.792093490143414
22601#54952914	Job coding	84150/20(84170)	Employment history	CAT-MUL	-0.0175654	-0.458829	0.421601	0.937522					-0.177163937297121	-0.624087669450887	0.269803456263598	0.436412977795477	-0.638556489213045	-1.11461010247536	-0.177469902254959	0.00744110362829983	0.138934202431135	-0.307223417596506	0.573611491236306	0.536039940753241
22601#54952915	Job coding	84153/17(84170)	Employment history	CAT-MUL	0.158299	-0.320887	0.629543	0.512996					0.0396020794357193	-0.449395482697738	0.533978446983091	0.874305799643509	0.397911269156254	-0.0940382313280759	0.896351423653181	0.114619212797856	0.115412464645731	-0.37183452857972	0.589644904673248	0.637147006009729
22601#54962957	Job coding	84118/52(84170)	Employment history	CAT-MUL	0.0822909	-0.190066	0.353138	0.552585					-0.10565911679952	-0.377521220517872	0.167101997673478	0.446844539432812	-0.0805073877508312	-0.353412350543232	0.191752272758422	0.562534414655665	-0.197886098504866	-0.47762082360724	0.0776702160573577	0.162295404946597
22601#54992960	Job coding	84149/21(84170)	Employment history	CAT-MUL	0.243025	-0.182095	0.665832	0.261111					-0.180127991333588	-0.609199645528056	0.251627367267165	0.41190527512636	0.494315461530098	0.0609785117853289	0.934673956455464	0.026370902771053	-0.198135998281811	-0.647911849042844	0.233985080434569	0.377561504101704
22601#54992961	Job coding	84134/36(84170)	Employment history	CAT-MUL	0.27792	-0.047765	0.603094	0.0939073					0.328868287368781	0.0011951502834938	0.657447863479421	0.049347410922052	-0.170899868724962	-0.501043257104704	0.160210802815153	0.310810605151811	0.15784885370972	-0.171685823357536	0.481344779464038	0.342962927402981
22601#54992962	Job coding	84156/14(84170)	Employment history	CAT-MUL	0.164224	-0.377	0.705219	0.551052					0.160303326636078	-0.369023151796643	0.691710739183979	0.553421865138796	-0.391715810704916	-0.918153039519965	0.131420965568451	0.141973536830004	-0.23048574429303	-0.78257518555425	0.295380282083412	0.40096679816709
[truncated: 18,790 more rows]
