# Supplementary material for: A cross-disorder PRS-pheWAS of 5 major psychiatric disorders in UK Biobank
Source: PLoS Genet. 2020 May 11;16(5):e1008185. doi: 10.1371/journal.pgen.1008185 (PMC7274459; doi:10.1371/journal.pgen.1008185)
Supplement: S6 Table — (XLSX) [file pgen.1008185.s009.xlsx]

## Sheet: Table S6 - N of associations
Table S6: Number of strongly associated traits with PRS for attention-deficit/hyperactivity disorder (ADHD), autism spectrum disorder (ASD), schizophrenina (SCZ), major depressive disorder (MDD) and bipolar disorder (BP) at different p-value thresholds for PRS calculation.
p-value	PRSADHD	PRSASD	PRSSCZ	PRSMDD	PRSBP
5x10-8	74	10	157	167	20
1x10-7	119	10	172	198	34
1x10-6	166	24	211	286	25
1x10-5	241	30	272	397	34
1x10-4	372	24	330	580	90
1x10-3	591	63	412	821	80
1x10-2	845	115	476	1006	143
