# Supplementary material for: A cross-disorder PRS-pheWAS of 5 major psychiatric disorders in UK Biobank
Source: PLoS Genet. 2020 May 11;16(5):e1008185. doi: 10.1371/journal.pgen.1008185 (PMC7274459; doi:10.1371/journal.pgen.1008185)
Supplement: S7 Table — Genetic risk score was calculated as the weighted sum of all genome-wide significant risk alleles for major depression using full GWAS summary statistics as reported in Wray et al. 2019 and GWAS summary statistics excluding the UK Biobank and 23andMe sample from the mentioned study (noUKB). Estimates were generated by PHESANT. Results for continuous outcomes are the standard deviation change of inverse-rank normal transformed outcome per 1SD higher PRS. (XLSX) [file pgen.1008185.s010.xlsx]

## Sheet: Table S7-Sensitivity Analysis 3
Table S7: PRS-pheWAS results for association of genetic risk score of major depression with 23,004 outcomes in UK Biobank. Genetic risk score is calculated as the weighted sum of all genome-wide significant risk alleles for major depression using full GWAS summary statistics as reported in Wray et al. 2019 and GWAS summary statistics excluding the UK Biobank and 23andMe sample from the mentioned …
varName2	outcome description	N [No/Yes(Total)]	UK Biobank categories	grouped categories	variable type	beta.noUKB	lower.noUKB	upper.noUKB	pvalue.noUKB	beta	lower CI	upper CI	pvalue
2090	Seen doctor (GP) for nerves, anxiety, tension or depression	218211/114615(332826)	ECG at rest, 12-lead	General health	CAT-SIN	0.0368322	0.0295784	0.0440866	2.4814e-23	0.0811972	0.0739307	0.0884656	2.7024e-106
137	Number of treatments/medications taken	334870	Eye measures	General health	INTEGER	0.024767	0.0184403	0.0310937	1.68778e-14	0.0332077	0.0268801	0.0395353	8.2045e-25
20127	Neuroticism score	272461	Eye measures	General health	INTEGER	0.0146997	0.00815247	0.021247	1.08024e-05	0.0646564	0.0581052	0.0712075	2.60295e-83
23099	Body fat percentage	328848	Eye measures	General health	CONTINUOUS	0.00972044	0.00716092	0.01228	9.82996e-14	0.008389	0.00582767	0.0109503	1.37013e-10
1920	Mood swings	179760/147451(327211)	Eye measures	General health	CONTINUOUS	0.0118159	0.00486519	0.0187668	0.000862807	0.0568765	0.0499169	0.0638373	9.84307e-58
23116	Leg fat mass (left)	328996	Eye measures	General health	CONTINUOUS	0.0101362	0.00745922	0.0128131	1.16218e-13	0.00895163	0.00627256	0.0116307	5.80546e-11
20499	Ever sought or received professional help for mental distress	66930/42648(109578)	Eye measures	General health	CONTINUOUS	0.0351484	0.0227306	0.0475681	2.90169e-08	0.0977256	0.0853067	0.110151	1.22092e-53
23100	Whole body fat mass	328496	Eye measures	General health	INTEGER	0.0123506	0.00905062	0.0156505	2.21434e-13	0.0107693	0.0074669	0.0140716	1.6437e-10
2100	Seen a psychiatrist for nerves, anxiety, tension or depression	295944/37652(333596)	Eye measures	General health	INTEGER	0.0272526	0.0165216	0.0379829	6.42789e-07	0.0832091	0.0724657	0.0939544	4.83023e-52
48	Waist circumference	334341	Eye measures	General health	INTEGER	0.0110958	0.00812298	0.0140686	2.57175e-13	0.0102418	0.00726815	0.0132155	1.47586e-11
1930	Miserableness	188746/140800(329546)	Eye measures	General health	INTEGER	0.00927498	0.00225671	0.0162933	0.0095926	0.0523688	0.0453461	0.0593927	2.2729e-48
1200	Sleeplessness / insomnia	334682	Eye measures	General health	CONTINUOUS	0.023574	0.0172007	0.0299473	4.18372e-13	0.0326726	0.026296	0.0390492	9.97602e-24
2070	Frequency of tenseness / restlessness in last 2 weeks	322897	Eye measures	General health	CONTINUOUS	0.0220429	0.0141763	0.0299095	3.97478e-08	0.0566546	0.0487831	0.064526	3.54659e-45
23115	Leg fat percentage (left)	328999	Eye measures	General health	CONTINUOUS	0.00769803	0.00561475	0.00978132	4.41867e-13	0.00683818	0.00475324	0.00892312	1.292e-10
1980	Worrier / anxious feelings	141084/185427(326511)	Eye measures	General health	CONTINUOUS	0.0172199	0.0101959	0.0242444	1.54845e-06	0.050025	0.0429964	0.0570548	3.20856e-44
23112	Leg fat mass (right)	329014	Eye measures	General health	INTEGER	0.00996604	0.00725892	0.0126732	5.38611e-13	0.00871268	0.00600341	0.0114219	2.92245e-10
2050	Frequency of depressed mood in last 2 weeks	321112	Eye measures	General health	INTEGER	0.0170482	0.00876251	0.0253339	5.51322e-05	0.0585579	0.0502711	0.0668446	1.30511e-43
2188	Long-standing illness, disability or infirmity	221498/105951(327449)	Eye measures	General health	CONTINUOUS	0.0267314	0.0193357	0.0341273	1.39944e-12	0.0401591	0.0327583	0.0475607	2.05114e-26
1990	Tense / 'highly strung'	269407/55721(325128)	Eye measures	General health	CONTINUOUS	0.0177917	0.00864734	0.0269357	0.000137016	0.0637237	0.0545696	0.0728793	2.23376e-42
23128	Trunk fat mass	328815	Eye measures	General health	INTEGER	0.0122381	0.0088409	0.0156354	1.66144e-12	0.0102505	0.00685049	0.0136505	3.44533e-09
20544#11	Mental health problems ever diagnosed by a professional	86098/23238(109336)	Eye measures	General health	INTEGER	0.0331819	0.0185281	0.0478364	9.07753e-06	0.100486	0.0858074	0.115172	4.99712e-41
23111	Leg fat percentage (right)	329017	Eye measures	General health	INTEGER	0.00755627	0.00544656	0.00966597	2.22364e-12	0.00638889	0.0042775	0.00850028	3.0191e-09
20546#3	Substances taken for depression	83067/26297(109364)	Eye measures	General health	INTEGER	0.0409737	0.0269237	0.0550253	1.09355e-08	0.0959988	0.0819227	0.110082	9.86112e-41
23127	Trunk fat percentage	328834	Eye measures	General health	CONTINUOUS	0.0109844	0.00791171	0.014057	2.44586e-12	0.00913402	0.00605886	0.0122092	5.83327e-09
20441	Ever had prolonged loss of interest in normal activities	66618/42995(109613)	Eye measures	General health	CONTINUOUS	0.0416512	0.0292797	0.054025	4.1652e-11	0.0838991	0.0715336	0.0962706	2.47027e-40
23124	Arm fat mass (left)	328887	Eye measures	General health	CONTINUOUS	0.0117499	0.00841919	0.0150807	4.71336e-12	0.0107439	0.0074105	0.0140774	2.66804e-10
2080	Frequency of tiredness / lethargy in last 2 weeks	325344	Eye measures	General health	CONTINUOUS	0.0212779	0.0146745	0.0278814	2.69506e-10	0.0443204	0.0377168	0.050924	1.63746e-39
135	Number of self-reported non-cancer illnesses	334870	Eye measures	General health	INTEGER	0.0224448	0.0159986	0.028891	8.83851e-12	0.0330897	0.0266412	0.0395381	8.56973e-24
20547#1	Activities undertaken to treat depression	85579/23873(109452)	Eye measures	General health	INTEGER	0.0301183	0.0154999	0.0447373	5.38939e-05	0.0964706	0.0818357	0.111113	3.62675e-38
23123	Arm fat percentage (left)	328920	Eye measures	General health	INTEGER	0.00885116	0.00629466	0.0114077	1.15592e-11	0.00842547	0.00586692	0.010984	1.08859e-10
1960	Fed-up feelings	195284/133027(328311)	Eye measures	General health	INTEGER	0.0119459	0.00491292	0.018979	0.000871303	0.0456303	0.0385906	0.052671	5.66218e-37
23120	Arm fat mass (right)	328946	Eye measures	General health	CONTINUOUS	0.0114817	0.00815218	0.0148113	1.39345e-11	0.0107822	0.00745016	0.0141143	2.26732e-10
1940	Irritability	230848/89636(320484)	Eye measures	General health	CONTINUOUS	0.0108501	0.00307945	0.0186206	0.00620551	0.0497906	0.0420152	0.0575671	3.97604e-36
1190	Nap during day	334786	Eye measures	General health	CONTINUOUS	0.0234799	0.0166592	0.0303005	1.50937e-11	0.0156019	0.00877668	0.0224271	7.4525e-06
20500	Ever suffered mental distress preventing usual activities	72632/35897(108529)	Eye measures	General health	CONTINUOUS	0.0393741	0.0264801	0.05227	2.16785e-09	0.0798664	0.0669926	0.0927462	5.29767e-34
20446	Ever had prolonged feelings of sadness or depression	49816/59826(109642)	Eye measures	General health	INTEGER	0.030004	0.0178368	0.0421732	1.34587e-06	0.0736368	0.061477	0.0858018	1.76406e-32
23119	Arm fat percentage (right)	328971	Eye measures	General health	INTEGER	0.00860807	0.00604116	0.011175	4.94817e-11	0.00839555	0.00582669	0.0109644	1.50001e-10
1970	Nervous feelings	249284/77252(326536)	Eye measures	General health	CONTINUOUS	0.00561918	-0.00249102	0.013729	0.174461	0.0473525	0.03924	0.055466	2.65012e-30
23104	Body mass index (BMI)	329037	Eye measures	General health	CONTINUOUS	0.0113253	0.00794325	0.0147074	5.27352e-11	0.0115276	0.00814303	0.0149122	2.46741e-11
2060	Frequency of unenthusiasm / disinterest in last 2 weeks	324522	Eye measures	General health	INTEGER	0.0172719	0.00866644	0.0258773	8.35983e-05	0.0502362	0.041624	0.0588485	2.90184e-30
21001	Body mass index (BMI)	333835	Eye measures	General health	INTEGER	0.0112377	0.00787968	0.0145956	5.41887e-11	0.0114975	0.00813864	0.0148564	1.96211e-11
20002#1286	Non-cancer illness code, self-reported	315874/18996(334870)	Brain MRI	Brain and Cognition	CONTINUOUS	0.0254429	0.0107639	0.0401199	0.000679537	0.0838906	0.0692029	0.09858	4.36466e-29
21002	Weight	333952	Brain MRI	Brain and Cognition	CONTINUOUS	0.00980701	0.00683558	0.0127784	9.89506e-11	0.0083027	0.00533044	0.011275	4.37883e-08
2030	Guilty feelings	234174/92372(326546)	Brain MRI	Brain and Cognition	CONTINUOUS	0.0146626	0.00695975	0.0223653	0.000190811	0.0428182	0.0351111	0.0505262	1.3102e-27
23098	Weight	329044	Brain MRI	Brain and Cognition	CONTINUOUS	0.00983473	0.0068432	0.0128263	1.16946e-10	0.00829391	0.00530011	0.0112877	5.64453e-08
2149	Lifetime number of sexual partners	275917	Brain MRI	Brain and Cognition	CONTINUOUS	0.0226956	0.0156652	0.0297259	2.49851e-10	0.0160926	0.00907299	0.0231121	7.01385e-06
2020	Loneliness, isolation	271802/58218(330020)	Brain MRI	Brain and Cognition	CONTINUOUS	0.0132117	0.00421753	0.0222054	0.00398792	0.048661	0.0396626	0.0576604	3.02957e-26
20479	Ever thought that life not worth living	109191	Brain MRI	Brain and Cognition	CONTINUOUS	0.0215264	0.00871826	0.0343346	0.000987579	0.0690235	0.0562287	0.0818183	4.06928e-26
1538-0	Major dietary changes in the last 5 years	205898/334275	Brain MRI	Brain and Cognition	CONTINUOUS	-999	-999	-999	1.35175e-09	-999	-999	-999	9.64707e-13
2010	Suffer from 'nerves'	254129/69077(323206)	Abdominal MRI	General health	CAT-SIN	0.012139	0.00371469	0.020563	0.00473871	0.0454471	0.0370136	0.0538816	4.49657e-26
2492	Taking other prescription medications	177371/156669(334040)	Abdominal MRI	General health	CAT-SIN	0.0212234	0.0142745	0.0281726	2.15095e-09	0.0336192	0.0266666	0.0405726	2.6207e-21
4598	Ever depressed for a whole week	50485/58145(108630)	Abdominal MRI	General health	CONTINUOUS	0.0215935	0.00955146	0.033637	0.000440793	0.0638169	0.0517825	0.0758558	2.70804e-25
49	Hip circumference	334297	Psychosocial factors	Mental health	CAT-SIN	0.0101775	0.00679331	0.0135616	3.76402e-09	0.00889616	0.00551097	0.0122813	2.59605e-07
699	Length of time at current address	327331	Traumatic events	Mental health	CAT-SIN	-0.00946539	-0.0126252	-0.00630552	4.33317e-09	-0.00958732	-0.0127483	-0.00642631	2.7744e-09
6154#100	Medication for pain relief, constipation, heartburn	147261/184055(331316)	ECG during exercise	General health	CAT-SIN	-0.0205379	-0.0274175	-0.0136586	4.87776e-09	-0.0335323	-0.0404156	-0.0266498	1.31421e-21
1950	Sensitivity / hurt feelings	144527/181079(325606)	Self-harm behaviours	Mental health	CAT-MUL	0.00326152	-0.00378909	0.0103123	0.364594	0.0353412	0.0282842	0.0423989	9.70615e-23
20485	Ever contemplated self-harm	109503	Self-harm behaviours	Mental health	CAT-MUL	0.0397031	0.0227208	0.0566854	4.60375e-06	0.0848349	0.0678911	0.101779	1.0074e-22
2178	Overall health rating	333739	Self-harm behaviours	Mental health	CAT-MUL	0.0187948	0.0121582	0.0254314	2.8475e-08	0.0293147	0.0226742	0.0359552	5.06071e-18
4631	Ever unenthusiastic/disinterested for a whole week	67367/38949(106316)	Self-harm behaviours	Mental health	CAT-MUL	0.0259894	0.0133989	0.038581	5.21821e-05	0.0611936	0.0486229	0.0737687	1.43607e-21
20549#3	Substances taken for anxiety	95558/13921(109479)	Self-harm behaviours	Mental health	CAT-MUL	0.0401914	0.0223358	0.058047	1.02446e-05	0.086701	0.0688317	0.104577	1.93587e-21
1249	Past tobacco smoking	309286	Anxiety	Mental health	CAT-MUL	-0.0178484	-0.0243333	-0.0113634	6.87721e-08	-0.027911	-0.034398	-0.0214241	3.37905e-17
20495	Avoided activities or situations because of previous stressful experience in past month	109751	Anxiety	Mental health	CAT-MUL	0.0289593	0.0142357	0.043683	0.000115778	0.071109	0.0564091	0.085809	2.56093e-21
20547#3	Activities undertaken to treat depression	101118/8334(109452)	Depression	Mental health	CAT-MUL	0.0616681	0.0390463	0.0842912	9.14778e-08	0.0956913	0.0730885	0.118303	1.07549e-16
6159#100	Pain type(s) experienced in last month	198978/135397(334375)	Depression	Mental health	CAT-MUL	-0.017853	-0.0247647	-0.0109418	4.1316e-07	-0.0247173	-0.0316308	-0.0178043	2.4246e-12
20126-0	Bipolar and major depression status	58192/80440	Hot/cold beverages yesterday	Sociodemographics	CAT-SIN	-999	-999	-999	0.000562697	-999	-999	-999	7.34243e-21
20550#1	Activities undertaken to treat anxiety	95782/13741(109523)	Hot/cold beverages yesterday	Sociodemographics	CAT-SIN	0.0382912	0.0202518	0.0563306	3.1777e-05	0.0848786	0.0668407	0.102923	2.94141e-20
6152#100	Blood clot, DVT, bronchitis, emphysema, asthma, rhinitis, eczema, allergy diagnosed by doctor	107417/227098(334515)	Hot/cold beverages yesterday	Sociodemographics	CAT-SIN	-0.0184405	-0.0257231	-0.0111581	6.94214e-07	-0.0192251	-0.0265097	-0.0119409	2.30625e-07
20425	Ever worried more than most people would in similar situation	68483/23748(92231)	Hot/cold beverages yesterday	Sociodemographics	CAT-SIN	0.0338064	0.0188182	0.0487959	9.84165e-06	0.0693741	0.0544197	0.0843344	9.84354e-20
1528	Water intake	308936	Hot/cold beverages yesterday	Sociodemographics	CAT-SIN	0.0165272	0.00992736	0.023127	9.19625e-07	0.0108287	0.00421832	0.0174391	0.00132404
20421	Ever felt worried, tense, or anxious for most of a month or longer	75520/27171(102691)	Hot/cold beverages yesterday	Sociodemographics	CAT-SIN	0.0160117	0.00200846	0.0300148	0.025019	0.0645756	0.050592	0.0785641	1.43604e-19
20160	Ever smoked	131977/201796(333773)	Admission and discharge	General health	CAT-MUL	0.0173101	0.0103209	0.0242999	1.20958e-06	0.0263354	0.0193461	0.0333254	1.52806e-13
20458	General happiness	109374	Admission and discharge	General health	CAT-MUL	0.0161771	0.00496818	0.027386	0.00467402	0.0510188	0.0398326	0.0622051	3.97673e-19
41204#F329	Diagnoses - secondary ICD10	326072/8839(334911)	Admission and discharge	General health	CAT-MUL	0.0522911	0.0311613	0.0734173	1.22865e-06	0.0749232	0.0537767	0.0960707	3.80513e-12
20489	Felt loved as a child	109526	Admission and discharge	General health	CAT-MUL	-0.0161199	-0.0273981	-0.00484176	0.0050885	-0.0509187	-0.0621677	-0.0396696	7.29549e-19
6159#5	Pain type(s) experienced in last month	306483/27892(334375)	Admission and discharge	General health	CAT-MUL	0.030438	0.0181373	0.0427376	1.2336e-06	0.0432838	0.03098	0.0555886	5.39546e-12
20448	Professional informed about depression	21891/39725(61616)	Admission and discharge	General health	CAT-MUL	0.0305741	0.0138164	0.0473359	0.000349527	0.0746955	0.0580513	0.0913487	1.44803e-18
20459	General happiness with own health	109634	Admission and discharge	General health	CAT-MUL	0.0269507	0.0159618	0.0379395	1.53438e-06	0.0490382	0.0380702	0.0600062	1.92448e-18
20544#15	Mental health problems ever diagnosed by a professional	93816/15491(109307)	Admission and discharge	General health	CAT-MUL	0.0366987	0.0196174	0.0537799	2.54195e-05	0.0763122	0.0592202	0.0934101	2.14206e-18
1628	Alcohol intake versus 10 years previously	311175	Early life factors	Sociodemographics	CAT-SIN	0.0162261	0.00960116	0.0228511	1.58333e-06	0.00853793	0.00190725	0.0151686	0.0116107
2473	Other serious medical condition/disability diagnosed by doctor	261649/67333(328982)	Family history	Sociodemographics	CAT-SIN	0.0203116	0.0118043	0.0288188	2.87494e-06	0.0304419	0.0219294	0.0389551	2.40265e-12
2237	Plays computer games	334760	Family history	Sociodemographics	CAT-SIN	-0.0196959	-0.0280007	-0.011391	3.34692e-06	0.00278498	-0.00551789	0.0110879	0.510904
20111#12	Illnesses of siblings	240790/18174(258964)	Health and medical history	General health	INTEGER	0.0246663	0.00955977	0.0397708	0.00137173	0.0636002	0.0484888	0.0787131	1.60128e-16
2814	Ever used hormone-replacement therapy (HRT)	108749/71005(179754)	Health and medical history	General health	INTEGER	0.0245514	0.0141212	0.0349824	3.96217e-06	0.0299948	0.0195658	0.0404251	1.73318e-08
2000	Worry too long after embarrassment	168053/153529(321582)	Medical information	General health	INTEGER	0.00232933	-0.00466897	0.00932764	0.514169	0.0286879	0.021687	0.0356895	9.66176e-16
20519	Recent feelings of tiredness or low energy	109702	Sex-specific factors	Sociodemographics	INTEGER	0.0264437	0.0150228	0.0378646	5.68112e-06	0.0467097	0.0353038	0.0581157	1.01211e-15
1508-2	Coffee type	148072/263972	Cancer register	General health	CONTINUOUS	-999	-999	-999	4.60577e-06	-999	-999	-999	2.28884e-05
20502	Ever had period extreme irritability	79085/27473(106558)	Death register	General health	CONTINUOUS	0.0117201	-0.00221427	0.0256541	0.0992389	0.0563793	0.042477	0.0702859	1.90682e-15
6154#6	Medication for pain relief, constipation, heartburn	321846/9470(331316)	Depression	Mental health	INTEGER	0.0477625	0.0272344	0.0682874	5.10025e-06	0.0303261	0.00978786	0.0508645	0.00380349
30120	Lymphocyte count	324389	Sex-specific factors	Sociodemographics	INTEGER	0.00388637	0.00046475	0.00730799	0.0260022	0.0137128	0.0102916	0.017134	3.97825e-15
20498	Felt very upset when reminded of stressful experience in past month	109772	Sex-specific factors	Sociodemographics	INTEGER	0.0165382	0.00440236	0.0286741	0.00756361	0.0478292	0.0357185	0.0599398	9.96981e-15
20549#4	Substances taken for anxiety	103750/5729(109479)	Depression	Mental health	INTEGER	0.0613519	0.0346354	0.0880673	6.76213e-06	0.0808649	0.0541728	0.107564	2.90212e-09
4548	Health satisfaction	110393	Sex-specific factors	Sociodemographics	INTEGER	0.0225898	0.0114635	0.033716	6.91291e-05	0.0438029	0.0326729	0.0549329	1.23214e-14
6154#3	Medication for pain relief, constipation, heartburn	259107/72209(331316)	Sex-specific factors	Sociodemographics	INTEGER	0.0190722	0.0107555	0.0273887	6.96567e-06	0.0279668	0.0196478	0.0362864	4.43454e-11
20497	Repeated disturbing thoughts of stressful experience in past month	109779	Medical information	General health	INTEGER	0.0217815	0.00852591	0.0350371	0.00127934	0.050739	0.0375138	0.0639641	5.53416e-14
23117	Leg fat-free mass (left)	328980	Health and medical history	General health	INTEGER	0.00500885	0.00282426	0.00719343	6.99722e-06	0.00452356	0.00233729	0.00670983	5.00742e-05
20116-0	Smoking status	182924/333736	Medical information	General health	INTEGER	-999	-999	-999	9.29081e-06	-999	-999	-999	1.08454e-13
2139	Age first had sexual intercourse	295080	Sociodemographics	Sociodemographics	INTEGER	-0.00795017	-0.0114543	-0.00444601	8.72109e-06	-0.00713582	-0.010636	-0.0036356	6.45052e-05
20510	Recent feelings of depression	109553	Medical information	General health	INTEGER	0.0230376	0.00868925	0.0373859	0.00165019	0.0541374	0.039826	0.0684488	1.23112e-13
20487	Felt hated by family member as a child	109629	Health and medical history	General health	INTEGER	0.0359604	0.0191494	0.0527713	2.75934e-05	0.0627287	0.045961	0.0794965	2.27569e-13
23118	Leg predicted mass (left)	328976	Health and medical history	General health	INTEGER	0.00490421	0.00273383	0.0070746	9.48057e-06	0.00435675	0.00218469	0.0065288	8.44874e-05
20110#12	Illnesses of mother	287288/20145(307433)	Health and medical history	General health	INTEGER	0.0173043	0.00300219	0.0316043	0.0177111	0.0532818	0.0389744	0.0675903	2.90194e-13
20517	Trouble falling or staying asleep, or sleeping too much	109691	Lifestyle and environment	Sociodemographics	INTEGER	0.0187872	0.00744006	0.0301344	0.00117435	0.0416312	0.0302975	0.052965	6.08243e-13
20550#3	Activities undertaken to treat anxiety	103467/6056(109523)	Health and medical history	General health	INTEGER	0.0534056	0.0272436	0.0795665	6.30465e-05	0.094774	0.06864	0.120917	1.18985e-12
20453	Ever taken cannabis	109776	Health and medical history	General health	INTEGER	0.0331804	0.0183123	0.0480485	1.2208e-05	0.0471985	0.0323992	0.0619978	4.09558e-10
20521	Belittlement by partner or ex-partner as an adult	109624	Medical information	General health	INTEGER	0.0193944	0.00537754	0.0334113	0.00668994	0.0507036	0.0367159	0.0646913	1.21261e-12
728	Number of vehicles in household	332951	Health and medical history	General health	INTEGER	-0.0141261	-0.020471	-0.00778126	1.27903e-05	-0.013872	-0.0202206	-0.00752342	1.84682e-05
20515	Recent trouble relaxing	109587	Health and medical history	General health	INTEGER	0.0214117	0.00826532	0.034558	0.00141194	0.0474616	0.0343436	0.0605796	1.3359e-12
1369	Beef intake	333839	Sex-specific factors	Sociodemographics	INTEGER	-0.0138955	-0.0202346	-0.00755643	1.73645e-05	-0.0125985	-0.018941	-0.00625611	9.88982e-05
23113	Leg fat-free mass (right)	329007	Health and medical history	General health	INTEGER	0.00473986	0.00256685	0.00691288	1.91051e-05	0.00438091	0.0022062	0.00655561	7.87167e-05
23105	Basal metabolic rate	329030	Sex-specific factors	Sociodemographics	INTEGER	0.00482307	0.00260814	0.007038	1.97392e-05	0.00436116	0.00214454	0.00657779	0.000115187
20509	Recent inability to stop or control worrying	109475	Medical information	General health	INTEGER	0.0218911	0.00790106	0.0358812	0.00216321	0.049548	0.0355837	0.0635123	3.55909e-12
23114	Leg predicted mass (right)	329007	Health and medical history	General health	INTEGER	0.00462986	0.00247079	0.00678892	2.63553e-05	0.00434588	0.00218513	0.00650662	8.07994e-05
20520	Recent worrying too much about different things	109474	Health and medical history	General health	INTEGER	0.0264427	0.0137026	0.0391828	4.74353e-05	0.0449736	0.0322708	0.0576764	3.96248e-12
20507	Recent feelings of inadequacy	109404	Sex-specific factors	Sociodemographics	INTEGER	0.0324186	0.0172975	0.0475398	2.64667e-05	0.0519102	0.0368346	0.0669859	1.49701e-11
20508	Recent trouble concentrating on things	109771	Sex-specific factors	Sociodemographics	INTEGER	0.033208	0.017713	0.048703	2.66462e-05	0.0467808	0.0313296	0.062232	2.9619e-09
20506	Recent feelings or nervousness or anxiety	109496	Lifestyle and environment	Sociodemographics	INTEGER	0.0138254	0.000615511	0.0270353	0.0402376	0.045781	0.0326083	0.0589536	9.68164e-12
1170	Getting up in morning	334210	Lifestyle and environment	Sociodemographics	INTEGER	-0.00897361	-0.0154472	-0.00250001	0.00658955	-0.0223414	-0.0288173	-0.0158655	1.36456e-11
6150#100	Vascular/heart problems diagnosed by doctor	99220/235171(334391)	Health and medical history	General health	INTEGER	-0.0164607	-0.024162	-0.00875947	2.79889e-05	-0.0142119	-0.0219175	-0.00650656	0.000300412
1379	Lamb/mutton intake	333127	Lifestyle and environment	Sociodemographics	INTEGER	-0.0141241	-0.0207506	-0.0074977	2.94544e-05	-0.00757324	-0.0142077	-0.000938786	0.0252646
6152#9	Blood clot, DVT, bronchitis, emphysema, asthma, rhinitis, eczema, allergy diagnosed by doctor	257011/77504(334515)	Lifestyle and environment	Sociodemographics	INTEGER	0.0170595	0.00897057	0.0251483	3.57131e-05	0.0147951	0.00670482	0.0228857	0.000338077
20480	Ever self-harmed	104980/4631(109611)	Health and medical history	General health	INTEGER	0.0626193	0.0329231	0.092314	3.579e-05	0.086498	0.0569374	0.116068	9.79065e-09
20548#2	Manifestations of mania or irritability	97444/11915(109359)	Health and medical history	General health	INTEGER	0.0187817	-0.000391081	0.0379522	0.0548426	0.0647706	0.0456132	0.0839333	3.45535e-11
6150#4	Vascular/heart problems diagnosed by doctor	244139/90252(334391)	Unusual and psychotic experiences	Mental health	INTEGER	0.0165159	0.00866607	0.0243658	3.72777e-05	0.0122516	0.00439746	0.0201061	0.00223352
136	Number of operations, self-reported	334870	Alcohol use	Sociodemographics	INTEGER	0.0135743	0.00712009	0.0200285	3.75335e-05	0.0203385	0.0138813	0.0267957	6.68791e-10
102	Pulse rate, automated reading	315678	Lifestyle and environment	Sociodemographics	INTEGER	0.00727479	0.00380651	0.0107431	3.93911e-05	0.00515105	0.00168388	0.00861821	0.00359306
41200#T556	Operative procedures - main OPCS4	334901/10(334911)	Cannabis use	Sociodemographics	INTEGER	1.47427	0.797316	2.21623	4.04272e-05	0.383605	-0.235495	1.00267	0.224229
1418-2	Milk type used	218462/334751	Sex-specific factors	Sociodemographics	INTEGER	-999	-999	-999	4.07996e-05	-999	-999	-999	3.77349e-07
20546#4	Substances taken for depression	101575/7789(109364)	Sex-specific factors	Sociodemographics	INTEGER	0.048433	0.0252375	0.0716274	4.26298e-05	0.0725544	0.0493789	0.0957363	8.49739e-10
20003#2038460150	Treatment/medication code	273414/61456(334870)	Brain and Cognition	Brain and Cognition	CAT-SIN	0.0182595	0.00945156	0.0270671	4.83973e-05	0.0257297	0.0169202	0.0345396	1.03858e-08
20107#12	Illnesses of father	279894/11043(290937)	Estimated nutrients yesterday	Sociodemographics	CONTINUOUS	0.0171489	-0.00188371	0.0361768	0.0773595	0.0620387	0.0430045	0.0810741	1.68083e-10
20511	Recent poor appetite or overeating	109782	Alcoholic beverages yesterday	Sociodemographics	CAT-SIN	0.0320315	0.0164556	0.0476075	5.5652e-05	0.0483704	0.0328552	0.0638857	9.96486e-10
41200#X998	Operative procedures - main OPCS4	227262/107649(334911)	Lifestyle and environment	Sociodemographics	CAT-SIN	0.0149819	0.00768347	0.0222804	5.7383e-05	0.0194065	0.0121038	0.0267096	1.90525e-07
2316	Wheeze or whistling in the chest in last year	261541/67539(329080)	Lifestyle and environment	Sociodemographics	CAT-SIN	0.00643624	-0.00203159	0.0149035	0.136281	0.0268373	0.0183661	0.0353091	5.32827e-10
6153#1	Medication for cholesterol, blood pressure, diabetes, or take exogenous hormones	156845/22477(179322)	Lifestyle and environment	Sociodemographics	CAT-SIN	0.0296422	0.0151863	0.0440978	5.84035e-05	0.0267451	0.0122717	0.04122	0.000292616
20002#1065	Non-cancer illness code, self-reported	247872/86998(334870)	Lifestyle and environment	Sociodemographics	CAT-SIN	0.0161958	0.00823882	0.0241528	6.62499e-05	0.010849	0.00288733	0.0188109	0.00756881
20111#101	Illnesses of siblings	40670/223005(263675)	Alcohol use	Sociodemographics	CAT-SIN	-0.011108	-0.0217631	-0.00045199	0.0410305	-0.0333116	-0.043973	-0.0226511	9.10835e-10
30000	White blood cell (leukocyte) count	324976	Medical information	General health	INTEGER	0.00376972	0.000333748	0.00720569	0.0315283	0.0107117	0.00727601	0.0141473	9.92389e-10
41202#K745	Diagnoses - main ICD10	334900/11(334911)	Brain MRI	Brain and Cognition	CONTINUOUS	1.32722	0.692843	2.01227	7.23078e-05	0.456954	-0.133072	1.04578	0.128669
20514	Recent lack of interest or pleasure in doing things	109644	Maternity	Sociodemographics	CAT-MUL	0.0306517	0.0154089	0.0458945	8.10737e-05	0.0462059	0.0309982	0.0614135	2.60653e-09
2335	Chest pain or discomfort	280344/51491(331835)	Maternity	Sociodemographics	CAT-MUL	0.0142055	0.00479779	0.0236126	0.00308016	0.0292992	0.0198865	0.0387125	1.05616e-09
6159#4	Pain type(s) experienced in last month	249868/84507(334375)	Maternity	Sociodemographics	CAT-MUL	0.0148584	0.00705649	0.0226602	0.00018943	0.0242745	0.0164692	0.0320803	1.0921e-09
23125	Arm fat-free mass (left)	328880	Maternity	Sociodemographics	CAT-MUL	0.00427911	0.00212498	0.00643324	9.8857e-05	0.00393187	0.00177606	0.00608769	0.000350695
20440	Impact on normal roles during worst period of depression	61740	Maternity	Sociodemographics	CAT-MUL	0.0220023	0.00756978	0.0364348	0.0028091	0.0443293	0.0300007	0.058658	1.33744e-09
1090	Time spent driving	222951	Maternity	Sociodemographics	CAT-MUL	-0.0154421	-0.0232236	-0.00766055	0.000100466	-0.0130245	-0.0208029	-0.00524609	0.00103124
41253#6	Inpatient record format	133242/201669(334911)	Maternity	Sociodemographics	CAT-MUL	0.00985792	0.00281681	0.0168994	0.00606975	0.0215971	0.0145555	0.0286392	1.84211e-09
2296	Falls in the last year	334340	Maternity	Sociodemographics	CAT-MUL	0.0168882	0.00834932	0.0254271	0.000105994	0.0247214	0.0161775	0.0332654	1.41951e-08
4570	Friendships satisfaction	109547	Maternity	Sociodemographics	CAT-MUL	0.0070591	-0.00428865	0.0184068	0.222749	0.0346901	0.0233634	0.0460167	1.94451e-09
20417	Tense, sore, or aching muscles during worst period of anxiety	18875/11995(30870)	Maternity	Sociodemographics	CAT-MUL	0.0458618	0.0225589	0.0691737	0.000114921	0.056215	0.0330814	0.0793628	1.9223e-06
20512	Recent feelings of foreboding	109376	Maternity	Sociodemographics	CAT-MUL	0.0180944	0.00209507	0.0340937	0.0266486	0.0488503	0.0328867	0.0648138	2.00608e-09
20488	Physically abused by family as a child	109713	Maternity	Sociodemographics	CAT-MUL	-0.000192028	-0.0156961	0.0153121	0.980633	0.0472069	0.031731	0.0626828	2.25638e-09
23126	Arm predicted mass (left)	328868	Maternity	Sociodemographics	CAT-MUL	0.00420849	0.0020628	0.00635419	0.00012096	0.00429764	0.00215027	0.00644501	8.76193e-05
20544#6	Mental health problems ever diagnosed by a professional	103289/5992(109281)	DXA assessment	General health	INTEGER	0.0405207	0.0144097	0.0666282	0.00235136	0.079587	0.053473	0.105708	2.33518e-09
41204#K627	Diagnoses - secondary ICD10	334771/140(334911)	DXA assessment	General health	INTEGER	-0.329881	-0.499254	-0.161942	0.000125562	-0.0925132	-0.258661	0.0736139	0.275098
41204#N819	Diagnoses - secondary ICD10	334854/57(334911)	DXA assessment	General health	INTEGER	0.511428	0.250853	0.774365	0.000126635	0.2111	-0.0485865	0.470798	0.111114
20531-0	Victim of sexual assault	93056/108642	DXA assessment	General health	CONTINUOUS	-999	-999	-999	0.17578	-999	-999	-999	2.63892e-09
46	Hand grip strength (left)	333530	DXA assessment	General health	CONTINUOUS	-0.00456899	-0.00690678	-0.00223119	0.000127869	-0.00409497	-0.00643317	-0.00175676	0.000597994
41235	Spells in hospital	218956	Bone-densitometry of heel	General health	CONTINUOUS	0.0149888	0.00726474	0.0227129	0.000142739	0.00803321	0.000322936	0.0157435	0.0411436
2227	Other eye problems	286552/47603(334155)	Bone-densitometry of heel	General health	CONTINUOUS	0.0188854	0.00915133	0.028619	0.000143096	0.0252701	0.0155294	0.0350114	3.68341e-07
6162#1	Types of transport used (excluding work)	66280/267089(333369)	Bone-densitometry of heel	General health	CONTINUOUS	-0.0165083	-0.0250345	-0.00798182	0.000147757	-0.00624704	-0.0147757	0.00228151	0.151104
1558	Alcohol intake frequency.	334678	Lifestyle and environment	Sociodemographics	CAT-SIN	0.0116353	0.00561557	0.017655	0.000151635	0.0102843	0.00426759	0.016301	0.000807602
20450	Feelings of worthlessness during worst period of depression	28463/29234(57697)	Abdominal MRI	General health	CONTINUOUS	0.0107338	-0.00598473	0.0274535	0.208273	0.0498467	0.0332624	0.0664375	3.86405e-09
20003#1140861958	Treatment/medication code	296870/38000(334870)	Abdominal MRI	General health	CONTINUOUS	0.0212498	0.0102229	0.0322761	0.000158532	0.0236092	0.0125687	0.0346503	2.77368e-05
4559	Family relationship satisfaction	109710	Fruit/vegetables yesterday	Sociodemographics	CAT-SIN	0.0117224	0.000758341	0.0226865	0.0361231	0.0327091	0.0217661	0.0436521	4.68376e-09
41200#Q168	Operative procedures - main OPCS4	334651/260(334911)	DXA assessment	General health	CONTINUOUS	0.23386	0.111965	0.355887	0.000170596	0.100645	-0.021103	0.222353	0.105118
20505	Recent easy annoyance or irritability	109401	DXA assessment	General health	CONTINUOUS	0.0170672	0.00373265	0.0304017	0.0121208	0.0397161	0.0264115	0.0530208	4.9047e-09
6153#100	Medication for cholesterol, blood pressure, diabetes, or take exogenous hormones	55650/123672(179322)	DXA assessment	General health	CONTINUOUS	-0.0194568	-0.0296509	-0.00926297	0.000183345	-0.0210958	-0.0312957	-0.0108968	5.03779e-05
1737	Childhood sunburn occasions	249790	DXA assessment	General health	CONTINUOUS	0.00480113	-0.00280626	0.0124085	0.216094	0.0227051	0.0150978	0.0303124	4.92473e-09
41210#Y613	Operative procedures - secondary OPCS4	334870/41(334911)	DXA assessment	General health	CONTINUOUS	0.590227	0.282108	0.902474	0.000188358	0.0386728	-0.267467	0.344686	0.804418
1080	Time spent using computer	260043	DXA assessment	General health	CONTINUOUS	0.00819813	0.0010657	0.0153306	0.024269	0.0211345	0.0140122	0.0282567	6.03067e-09
20460	Belief that own life is meaningful	107414	Anthropometry	General health	CONTINUOUS	-0.0163215	-0.0277218	-0.00492114	0.00501598	-0.0333025	-0.0446822	-0.0219227	9.72667e-09
6142#4	Current employment status	321592/12381(333973)	DXA assessment	General health	INTEGER	0.034101	0.0161144	0.0520846	0.000202192	0.0477091	0.0297158	0.0657029	2.02756e-07
41249#2001	Methods of admission to hospital (recoded)	275046/59598(334644)	Anthropometry	General health	CONTINUOUS	0.0167853	0.00788829	0.025682	0.000217478	0.0178751	0.00897096	0.0267796	8.33455e-05
1757	Facial ageing	306591	DXA assessment	General health	INTEGER	-0.00886903	-0.0169152	-0.000822854	0.0307392	-0.0235141	-0.0315647	-0.0154635	1.0368e-08
20003#1140862236	Treatment/medication code	334552/318(334870)	Anthropometry	General health	CONTINUOUS	0.207024	0.0972152	0.316892	0.000220095	0.0816714	-0.0284559	0.191774	0.146029
20240	Maximum digits remembered correctly	77868	Anthropometry	General health	CONTINUOUS	0.0235828	0.0110575	0.0361081	0.000224135	0.0119583	-0.00060493	0.0245215	0.0620977
41248#1000	Destinations on discharge from hospital (recoded)	119342/215442(334784)	Anthropometry	General health	CONTINUOUS	0.010087	0.00292258	0.0172519	0.00579057	0.0208411	0.0136759	0.0280067	1.19324e-08
41202#M519	Diagnoses - main ICD10	334861/50(334911)	Anthropometry	General health	CONTINUOUS	0.5238	0.245368	0.805176	0.000241055	0.198574	-0.0786739	0.475669	0.160255
20442	Lifetime number of depressed periods	49987	DXA assessment	General health	INTEGER	0.0082038	-0.0094622	0.0258698	0.362726	0.0509485	0.033372	0.068525	1.3433e-08
41200#T673	Operative procedures - main OPCS4	334883/28(334911)	DXA assessment	General health	INTEGER	0.703626	0.328936	1.08662	0.00026462	0.24832	-0.122563	0.618943	0.189255
23122	Arm predicted mass (right)	328936	Anthropometry	General health	CONTINUOUS	0.00391438	0.00180931	0.00601944	0.000267874	0.00394679	0.00184008	0.0060535	0.000240806
20548#3	Manifestations of mania or irritability	99520/9839(109359)	Anthropometry	General health	CONTINUOUS	0.0278815	0.00697537	0.0487855	0.00894667	0.060133	0.0392549	0.0810163	1.65706e-08
20107#1	Illnesses of father	199849/96655(296504)	DXA assessment	General health	CONTINUOUS	0.0142321	0.0065434	0.0219207	0.000285632	0.00870239	0.00101158	0.0163934	0.0265726
90030	Average acceleration 03:00 - 03:59	72234	DXA assessment	General health	CONTINUOUS	0.013457	0.00616844	0.0207456	0.000296211	0.00877239	0.00145778	0.016087	0.018745
6138#1	Qualifications	225542/106268(331810)	DXA assessment	General health	CONTINUOUS	4.00595e-05	-0.00732111	0.00740093	0.99149	0.021087	0.013725	0.0284494	1.97922e-08
6162#3	Types of transport used (excluding work)	234381/98988(333369)	DXA assessment	General health	CONTINUOUS	0.0139208	0.00636063	0.0214808	0.000307406	0.016369	0.00880609	0.0239323	2.21523e-05
41231#1	Hospital episode type	105786/229125(334911)	DXA assessment	General health	CONTINUOUS	0.0125905	0.00510616	0.0200753	0.000977124	0.0214315	0.0139492	0.0289144	1.98001e-08
23121	Arm fat-free mass (right)	328942	DXA assessment	General health	CONTINUOUS	0.00386795	0.00175657	0.00597934	0.000329999	0.00360815	0.00149514	0.00572116	0.000817521
41251#1000	Sources of admission to hospital (recoded)	114463/220287(334750)	DXA assessment	General health	CONTINUOUS	0.0082046	0.000949594	0.01546	0.0266613	0.0206886	0.0134324	0.0279453	2.29695e-08
6155#100	Vitamin and mineral supplements	103680/229639(333319)	DXA assessment	General health	INTEGER	-0.0134767	-0.0208495	-0.0061039	0.000340155	-0.0148344	-0.0222093	-0.00745982	8.06319e-05
41250#1000	Methods of discharge from hospital (recoded)	117064/217810(334874)	DXA assessment	General health	INTEGER	0.00856492	0.00136435	0.0157659	0.019739	0.0204801	0.0132785	0.0276821	2.49428e-08
20107#101	Illnesses of father	75141/221411(296552)	DXA assessment	General health	CONTINUOUS	-0.00853635	-0.0168176	-0.000254767	0.0433511	-0.0235497	-0.0318349	-0.015265	2.53084e-08
20002#1615	Non-cancer illness code, self-reported	334793/77(334870)	DXA assessment	General health	CONTINUOUS	0.406814	0.183245	0.631661	0.000372879	0.260139	0.0368095	0.483417	0.0224119
41200#A708	Operative procedures - main OPCS4	334698/213(334911)	Eye measures	General health	INTEGER	0.243456	0.109235	0.377855	0.00037995	0.14804	0.0136685	0.282365	0.0307912
20553#4	Methods of self-harm used	106878/2664(109542)	Eye measures	General health	INTEGER	0.0633787	0.0247685	0.101983	0.00129254	0.107389	0.06884	0.14595	4.78149e-08
24508	Distance (Euclidean) to coast	331815	Fluid intelligence	Brain and Cognition	CAT-SIN	0.00587798	0.00263073	0.00912523	0.000388479	0.00394878	0.000700306	0.00719726	0.017196
20003#1140879540	Treatment/medication code	331075/3795(334870)	Self-harm behaviours	Mental health	CAT-SIN	0.0320956	5.17145e-05	0.0641277	0.049577	0.0889044	0.0568673	0.120942	5.35229e-08
41204#M1999	Diagnoses - secondary ICD10	331353/3558(334911)	Sociodemographics	Sociodemographics	CAT-MUL	0.0595057	0.0264113	0.0925908	0.000423976	0.0448774	0.0117297	0.078025	0.00796535
41200#S568	Operative procedures - main OPCS4	334897/14(334911)	Sociodemographics	Sociodemographics	CAT-MUL	0.988019	0.447673	1.55361	0.000436036	0.052754	-0.471211	0.576339	0.843462
20002#1287	Non-cancer illness code, self-reported	330231/4639(334870)	Sociodemographics	Sociodemographics	CAT-MUL	0.0375165	0.00853105	0.066493	0.0111726	0.0800697	0.0510705	0.109069	6.24443e-08
41246#1490	Treatment speciality of consultant (recoded)	261980/62701(324681)	Sociodemographics	Sociodemographics	CAT-MUL	0.0126156	0.00381073	0.02142	0.00498018	0.0241241	0.0153127	0.0329359	8.05382e-08
41204#M8198	Diagnoses - secondary ICD10	334741/170(334911)	Heart MRI	General health	CONTINUOUS	0.268	0.11776	0.418495	0.00047532	-0.120837	-0.27135	0.0296563	0.115572
4526	Happiness	110354	Eye measures	General health	CAT-SIN	0.009724	-0.00165959	0.0211076	0.0940832	0.0308519	0.0194676	0.0422362	1.08838e-07
22613#2	Worked with paints, thinners or glues	78922/3340(82262)	Eye measures	General health	CAT-SIN	0.0619168	0.027116	0.0967147	0.000487671	0.0595629	0.0246265	0.0945062	0.000833766
2365	Ever had prostate specific antigen (PSA) test	100586/46004(146590)	Residential noise pollution	Sociodemographics	CONTINUOUS	0.0123927	0.000589871	0.0241956	0.0395962	0.031824	0.0199973	0.0436525	1.33738e-07
41210#Z274	Operative procedures - secondary OPCS4	309461/25450(334911)	Residential noise pollution	Sociodemographics	CONTINUOUS	0.0227037	0.00988913	0.0355169	0.000515211	0.023123	0.0102988	0.0359476	0.000409401
20002#1465	Non-cancer illness code, self-reported	307032/27838(334870)	Acceleration averages	General health	CONTINUOUS	0.0201838	0.00773006	0.0326362	0.00148964	0.0335241	0.0210591	0.0459899	1.35616e-07
20114#3	Illnesses of adopted siblings	1519/51(1570)	Acceleration averages	General health	CONTINUOUS	-0.52732	-0.830733	-0.233387	0.000527129	-0.224046	-0.513816	0.0633903	0.127539
41244#100	Intended management of patient (recoded)	239503/86974(326477)	Acceleration averages	General health	CONTINUOUS	0.0138376	0.00600158	0.0216734	0.000537886	0.0142558	0.00641478	0.0220971	0.000366127
41204#N40	Diagnoses - secondary ICD10	329270/5641(334911)	Acceleration averages	General health	CONTINUOUS	0.0473577	0.0205059	0.0742051	0.000546088	0.0624391	0.0355166	0.0893652	5.4851e-06
41210#Z691	Operative procedures - secondary OPCS4	334758/153(334911)	Acceleration averages	General health	CONTINUOUS	0.279003	0.120713	0.437597	0.000555499	0.146142	-0.0123673	0.304614	0.0707234
20003#1140879842	Treatment/medication code	332652/2218(334870)	Acceleration averages	General health	CONTINUOUS	0.0734885	0.031737	0.115227	0.00055971	0.0524406	0.0106433	0.0942357	0.0139275
4609	Longest period of depression	46634	Acceleration averages	General health	CONTINUOUS	0.00901633	-7.88949e-06	0.0180405	0.0502006	0.0234217	0.0144593	0.032384	3.03211e-07
41244#200	Intended management of patient (recoded)	172672/156493(329165)	Acceleration averages	General health	CONTINUOUS	0.0103763	0.00343922	0.0173135	0.00337182	0.0181318	0.0111928	0.0250713	3.0349e-07
20002#1111	Non-cancer illness code, self-reported	296300/38570(334870)	Acceleration averages	General health	CONTINUOUS	0.0186289	0.00800795	0.0292489	0.00058602	0.0247611	0.0141377	0.0353849	4.91529e-06
6154#2	Medication for pain relief, constipation, heartburn	282164/49152(331316)	Acceleration averages	General health	CONTINUOUS	0.0120767	0.00238246	0.0217702	0.0146139	0.0252649	0.01557	0.0349603	3.26159e-07
20113#3	Illnesses of adopted mother	2410/126(2536)	Acceleration averages	General health	CONTINUOUS	-0.320925	-0.505562	-0.138716	0.000599107	-0.0599507	-0.242112	0.121352	0.517759
23102	Whole body water mass	329040	Acceleration averages	General health	CONTINUOUS	0.00371212	0.00158936	0.00583489	0.000609369	0.00339552	0.00127118	0.00551986	0.00173167
6160#2	Leisure/social activities	242788/91300(334088)	Acceleration averages	General health	CONTINUOUS	-0.0135311	-0.0212912	-0.00577181	0.000631427	-0.0158776	-0.0236397	-0.00811594	6.09002e-05
20003#1140871310	Treatment/medication code	293136/41734(334870)	Acceleration averages	General health	CONTINUOUS	0.015017	0.00467159	0.0253616	0.0044393	0.0263994	0.0160545	0.0367449	5.6871e-07
20548#1	Manifestations of mania or irritability	104320/5039(109359)	Acceleration averages	General health	CONTINUOUS	0.0301875	0.00182849	0.0585403	0.0369242	0.0718874	0.0435582	0.100223	6.59188e-07
41230#5EV	PCT where patients GP was registered	333346/1565(334911)	Acceleration averages	General health	CONTINUOUS	-0.0859554	-0.135841	-0.0361326	0.000726538	0.00311281	-0.0466831	0.052904	0.902482
41249#1001	Methods of admission to hospital (recoded)	195749/138967(334716)	Acceleration averages	General health	CONTINUOUS	0.0106861	0.00370808	0.0176641	0.00268679	0.0176407	0.0106601	0.0246217	7.31187e-07
41200#X379	Operative procedures - main OPCS4	334871/40(334911)	Acceleration averages	General health	CONTINUOUS	0.53893	0.227328	0.85444	0.00074305	-0.171	-0.4811	0.13885	0.279575
6159#8	Pain type(s) experienced in last month	329297/5078(334375)	Acceleration averages	General health	CONTINUOUS	0.0205817	-0.00714718	0.0483007	0.145653	0.0693323	0.0416006	0.0970645	9.57891e-07
23101	Whole body fat-free mass	329014	Acceleration averages	General health	CONTINUOUS	0.00364255	0.00152397	0.00576112	0.00075217	0.00340194	0.00128181	0.00552208	0.00166134
4653	Ever highly irritable/argumentative for 2 days	89316/19040(108356)	Acceleration averages	General health	CONTINUOUS	0.00560809	-0.0101718	0.0213861	0.486047	0.0390674	0.0233236	0.0548139	1.1552e-06
2345	Ever had bowel cancer screening	223312/106457(329769)	Acceleration averages	General health	CONTINUOUS	0.0134473	0.00562475	0.0212699	0.000753693	0.0182614	0.0104336	0.0260896	4.82415e-06
6145#6	Illness, injury, bereavement, stress in last 2 years	295891/37034(332925)	Acceleration averages	General health	CONTINUOUS	0.0131817	0.00219577	0.0241666	0.0186816	0.0271685	0.0161842	0.0381534	1.24935e-06
1021	Duration of light DIY	167644	Acceleration averages	General health	CONTINUOUS	-0.014657	-0.0231844	-0.00612954	0.000754992	-0.012563	-0.0210974	-0.00402859	0.00391211
41245#1310	Main speciality of consultant (recoded)	275543/58564(334107)	Residential noise pollution	Sociodemographics	CONTINUOUS	0.0110417	0.00205206	0.0200307	0.0160644	0.0220059	0.0130087	0.0310036	1.6373e-06
40011#8090	Histology of cancer tumour	323457/11454(334911)	Residential noise pollution	Sociodemographics	CONTINUOUS	-0.0322115	-0.050978	-0.0134521	0.000765962	-0.0204412	-0.0392075	-0.00167593	0.0327644
20003#1140921600	Treatment/medication code	329128/5742(334870)	Heart MRI	General health	INTEGER	0.0159567	-0.0101776	0.0420819	0.231343	0.0638669	0.0377382	0.0899961	1.66157e-06
41230#5FT	PCT where patients GP was registered	334896/15(334911)	Lifestyle and environment	Sociodemographics	INTEGER	0.900735	0.382232	1.44049	0.000807673	0.231413	-0.274777	0.737866	0.370274
20117-2	Alcohol drinker status	312949/334620	Lifestyle and environment	Sociodemographics	INTEGER	-999	-999	-999	0.0596302	-999	-999	-999	1.74785e-06
30530	Sodium in urine	324623	Lifestyle and environment	Sociodemographics	INTEGER	-0.00565728	-0.00896764	-0.00234692	0.000809615	-0.00538801	-0.00869947	-0.00207656	0.00142762
2217	Age started wearing glasses or contact lenses	288867	Lifestyle and environment	Sociodemographics	INTEGER	-0.00459849	-0.00815947	-0.00103751	0.0113737	-0.00866516	-0.0122247	-0.0051056	1.83202e-06
6145#1	Illness, injury, bereavement, stress in last 2 years	302455/30469(332924)	Lifestyle and environment	Sociodemographics	INTEGER	0.0200904	0.00830189	0.0318777	0.000836501	0.0271934	0.0153983	0.0389889	6.22532e-06
41204#F419	Diagnoses - secondary ICD10	331799/3112(334911)	Lifestyle and environment	Sociodemographics	INTEGER	0.0473596	0.01207	0.0826364	0.00851489	0.0858315	0.0505091	0.121154	1.90922e-06
399	Number of incorrect matches in round	334593	Residential noise pollution	Sociodemographics	CONTINUOUS	0.00568645	0.00234924	0.00902367	0.000838798	0.00356854	0.000230547	0.00690653	0.0361414
6159#6	Pain type(s) experienced in last month	297167/37208(334375)	Sociodemographics	Sociodemographics	CAT-SIN	0.0132282	0.0023976	0.0240578	0.016667	0.0262793	0.0154436	0.0371155	2.00118e-06
41202#R074	Diagnoses - main ICD10	318793/16118(334911)	Lifestyle and environment	Sociodemographics	INTEGER	0.0192578	0.00340268	0.0351102	0.0172743	0.0383748	0.0225097	0.0542406	2.12971e-06
41202#G834	Diagnoses - main ICD10	334864/47(334911)	Lifestyle and environment	Sociodemographics	INTEGER	0.488653	0.201884	0.778299	0.000878591	0.226159	-0.0595771	0.511725	0.120696
20554#1	Actions taken following self-harm	108033/1524(109557)	Lifestyle and environment	Sociodemographics	INTEGER	0.0488589	-0.00181726	0.0995156	0.0587402	0.121998	0.0714014	0.17261	2.29847e-06
20004#1218	Operation code	326298/8572(334870)	Lifestyle and environment	Sociodemographics	INTEGER	0.0368774	0.0151267	0.0586244	0.000889414	0.0109996	-0.0107865	0.0327856	0.322379
20546#1	Substances taken for depression	105600/3764(109364)	Lifestyle and environment	Sociodemographics	INTEGER	0.028742	-0.00393574	0.0614108	0.08467	0.0780661	0.0454402	0.1107	2.7415e-06
20543	Number of things worried about during worst period of anxiety	14529/18411(32940)	Lifestyle and environment	Sociodemographics	INTEGER	0.0123926	-0.00957295	0.0343613	0.268844	0.0519428	0.0301058	0.0737914	3.14707e-06
2247-0	Hearing difficulty/problems	237763/321802	Fruit/vegetables yesterday	Sociodemographics	CAT-SIN	-999	-999	-999	0.000997962	-999	-999	-999	3.6853e-06
2257	Hearing difficulty/problems with background noise	204508/124079(328587)	Traumatic events	Mental health	CAT-SIN	0.012016	0.00486348	0.0191687	0.000992448	0.0164631	0.00930751	0.023619	6.50567e-06
41204#J459	Diagnoses - secondary ICD10	314568/20343(334911)	Health and medical history	General health	CAT-SIN	0.0165053	0.00231082	0.0306976	0.0226504	0.0335149	0.0193143	0.047716	3.73235e-06
20003#1140864752	Treatment/medication code	322903/11967(334870)	Meat/fish yesterday	Sociodemographics	CAT-SIN	0.00711982	-0.0111824	0.0254174	0.445723	0.0431202	0.0248049	0.0614362	3.94269e-06
22612#2	Worked with materials containing asbestos	70147/1176(71323)	Bread/pasta/rice yesterday	Sociodemographics	CAT-SIN	0.096619	0.0386665	0.154571	0.00108359	0.0970492	0.0388691	0.155244	0.00107899
6154#5	Medication for pain relief, constipation, heartburn	311391/19925(331316)	Fruit/vegetables yesterday	Sociodemographics	CAT-SIN	0.0196245	0.0052266	0.0340202	0.00754762	0.0338448	0.0194398	0.0482504	4.12679e-06
41202#D180	Diagnoses - main ICD10	334025/886(334911)	Fruit/vegetables yesterday	Sociodemographics	CAT-SIN	-0.110349	-0.176603	-0.0442147	0.00108486	-0.0222895	-0.0882735	0.0436857	0.507891
20436	Fraction of day affected during worst episode of depression	58030	Bread/pasta/rice yesterday	Sociodemographics	CAT-SIN	0.0166726	0.00144486	0.0319004	0.0318795	0.0354144	0.0203117	0.050517	4.31535e-06
41200#G459	Operative procedures - main OPCS4	311474/23437(334911)	Anthropometry	General health	CONTINUOUS	0.0221929	0.00887222	0.0355119	0.00109197	0.0304653	0.0171362	0.0437949	7.47203e-06
20110#101	Illnesses of mother	70788/240148(310936)	Blood assays	General health	CONTINUOUS	-0.0058542	-0.0142417	0.00253379	0.171326	-0.0196132	-0.0280037	-0.0112231	4.6132e-06
41204#M359	Diagnoses - secondary ICD10	334828/83(334911)	Blood assays	General health	CONTINUOUS	-0.364464	-0.585173	-0.146283	0.00112471	0.0730089	-0.142148	0.288091	0.505926
20554#3	Actions taken following self-harm	107639/1918(109557)	Meat/fish yesterday	Sociodemographics	CAT-SIN	0.0749148	0.0296627	0.120159	0.00117407	0.103532	0.0583332	0.148743	7.15855e-06
20554#5	Actions taken following self-harm	108414/1143(109557)	Lifestyle and environment	Sociodemographics	CAT-SIN	0.0481381	-0.0102723	0.106521	0.106124	0.135539	0.0772367	0.193861	5.21044e-06
20003#1140883030	Treatment/medication code	334821/49(334870)	Meat/fish yesterday	Sociodemographics	CAT-SIN	-0.477548	-0.769259	-0.191252	0.00118621	0.0474518	-0.232692	0.327581	0.739894
6145#100	Illness, injury, bereavement, stress in last 2 years	144602/188322(332924)	Traumatic events	Mental health	CAT-SIN	-0.0051264	-0.0120134	0.00176059	0.144586	-0.0160134	-0.0229023	-0.0091249	5.21068e-06
41202#S019	Diagnoses - main ICD10	334747/164(334911)	Traumatic events	Mental health	CAT-SIN	0.252022	0.0991751	0.405123	0.00123785	0.0288547	-0.124312	0.181964	0.711902
41200#M274	Operative procedures - main OPCS4	334724/187(334911)	Traumatic events	Mental health	CAT-SIN	-0.238421	-0.383742	-0.0939466	0.00125465	-0.178932	-0.322521	-0.0353987	0.0145635
130	Place of birth in UK - east co-ordinate	327133	Alcoholic beverages yesterday	Sociodemographics	CAT-SIN	0.00207286	-0.00102512	0.00517084	0.189717	0.00716365	0.00406547	0.0102618	5.84844e-06
41204#F29	Diagnoses - secondary ICD10	334837/74(334911)	Fruit/vegetables yesterday	Sociodemographics	CAT-SIN	-0.382498	-0.616804	-0.151144	0.00127043	-0.0230618	-0.250972	0.204665	0.842714
20107#6	Illnesses of father	259558/33395(292953)	Cancer register	General health	CAT-MUL	0.00354918	-0.00790916	0.0150059	0.54376	0.0265035	0.0150377	0.0379699	5.8867e-06
4728	Leg pain on walking	85903/23874(109777)	Cancer register	General health	CAT-MUL	0.0166435	0.00223792	0.0310486	0.0235429	0.0331811	0.0187947	0.0475696	6.17764e-06
41202#Z340	Diagnoses - main ICD10	334814/97(334911)	Cancer register	General health	CAT-MUL	0.329982	0.129186	0.531638	0.00129976	0.094898	-0.103326	0.293066	0.347986
41202#I458	Diagnoses - main ICD10	334899/12(334911)	Cancer register	General health	CAT-MUL	0.97097	0.39007	1.58139	0.00132266	0.577195	0.00945875	1.14597	0.0464665
30290	High light scatter reticulocyte percentage	319657	Cancer register	General health	CAT-MUL	0.00455803	0.00109786	0.00801821	0.00982795	0.00794198	0.00448278	0.0114012	6.80108e-06
41202#K85	Diagnoses - main ICD10	333987/924(334911)	Cancer register	General health	CAT-MUL	0.105414	0.0409272	0.169881	0.00135274	0.0531189	-0.0114684	0.117702	0.106962
20003#1141175756	Treatment/medication code	334860/10(334870)	Cancer register	General health	CAT-MUL	1.0846	0.437598	1.77377	0.00136639	0.42793	-0.192309	1.04821	0.176094
3731	Former alcohol drinker	10269/11402(21671)	Addictions	Mental health	CAT-MUL	0.0262709	-0.00101167	0.0535625	0.0591536	0.0625353	0.0351904	0.0899026	7.44236e-06
41204#J385	Diagnoses - secondary ICD10	334874/37(334911)	Addictions	Mental health	CAT-MUL	0.529941	0.206542	0.857416	0.00139153	0.0996485	-0.222729	0.42182	0.544481
90029	Average acceleration 02:00 - 02:59	72234	Happiness and subjective well-being	Mental health	CAT-SIN	0.0118675	0.00457957	0.0191555	0.00141542	0.00374871	-0.00356534	0.0110628	0.315109
22616#1	Breathing problems during period of job	78234/5936(84170)	Abdominal MRI	General health	CAT-SIN	0.00518072	-0.0212267	0.0315797	0.700546	0.0603406	0.0339265	0.0867608	7.57308e-06
41204#J448	Diagnoses - secondary ICD10	334463/448(334911)	Brain MRI	Brain and Cognition	CAT-SIN	0.150662	0.058119	0.243199	0.00141627	0.124075	0.0313054	0.216829	0.00875202
6152#8	Blood clot, DVT, bronchitis, emphysema, asthma, rhinitis, eczema, allergy diagnosed by doctor	296185/38330(334515)	Traumatic events	Mental health	CAT-SIN	0.0169397	0.00628802	0.0275904	0.00182543	0.0241882	0.0135345	0.0348424	8.58759e-06
41204#D721	Diagnoses - secondary ICD10	334864/47(334911)	Fruit/vegetables yesterday	Sociodemographics	CAT-SIN	-0.477878	-0.774828	-0.18641	0.00143665	-0.273268	-0.559263	0.0127236	0.0611033
6177#1	Medication for cholesterol, blood pressure or diabetes	117977/35338(153315)	Sex-specific factors	Sociodemographics	CAT-SIN	0.0151628	0.00268286	0.0276424	0.0172493	0.0283458	0.0158568	0.0408363	8.65818e-06
41249#1002	Methods of admission to hospital (recoded)	231628/103081(334709)	Psychosocial factors	Mental health	CAT-SIN	0.0108047	0.00339649	0.0182128	0.00425532	0.0167604	0.00934828	0.0241728	9.34389e-06
41204#E069	Diagnoses - secondary ICD10	334873/38(334911)	Psychosocial factors	Mental health	CAT-SIN	0.517639	0.198365	0.840671	0.00155965	-0.133738	-0.451724	0.184232	0.4097
189	Townsend deprivation index at recruitment	334516	Early life factors	Sociodemographics	CONTINUOUS	0.00527675	0.0019071	0.0086464	0.00214622	0.00755251	0.00418196	0.0109231	1.12465e-05
41204#N930	Diagnoses - secondary ICD10	334388/523(334911)	Early life factors	Sociodemographics	CAT-SIN	0.138704	0.0527075	0.224699	0.00156915	-0.0439684	-0.130005	0.0420433	0.316448
41246#1530	Treatment speciality of consultant (recoded)	245773/79647(325420)	Sex-specific factors	Sociodemographics	INTEGER	0.0122059	0.00416188	0.0202496	0.00293865	0.0179547	0.00990634	0.0260034	1.22935e-05
41200#Q328	Operative procedures - main OPCS4	334898/13(334911)	Health and medical history	General health	CAT-MUL	-0.962208	-1.58095	-0.381913	0.00157078	0.279429	-0.263262	0.821372	0.312316
20433	Age at first episode of depression	56720	Health and medical history	General health	CAT-MUL	-0.00696757	-0.0150013	0.00106619	0.0891577	-0.017758	-0.0257305	-0.00978542	1.2694e-05
20003#1141180036	Treatment/medication code	334181/689(334870)	Health and medical history	General health	CAT-MUL	0.120418	0.0457232	0.195093	0.00157531	0.0187207	-0.0561236	0.093557	0.623935
20493	Severity of problems due to mania or irritability	17372/7283(24655)	Health and medical history	General health	CAT-MUL	0.0298488	0.00232674	0.0573768	0.0335437	0.0605613	0.0332281	0.0879124	1.4159e-05
41204#D45	Diagnoses - secondary ICD10	334738/173(334911)	Health and medical history	General health	CAT-MUL	-0.242827	-0.393954	-0.0926226	0.00157884	-0.148262	-0.297419	0.000877606	0.0513759
20516	Recent restlessness	109667	Health and medical history	General health	CAT-MUL	0.0196982	0.00148912	0.0379073	0.0339841	0.0402166	0.0220543	0.0583789	1.42607e-05
47	Hand grip strength (right)	333554	Blood sample collection	General health	CAT-MUL	-0.00377819	-0.00612373	-0.00143265	0.00159351	-0.00359806	-0.00594418	-0.00125194	0.00264851
41204#Z864	Diagnoses - secondary ICD10	312579/22332(334911)	Blood sample collection	General health	CAT-MUL	0.012188	-0.00153154	0.0259054	0.0816294	0.0303366	0.0166028	0.0440711	1.49608e-05
20003#1140879544	Treatment/medication code	334847/23(334870)	Blood sample collection	General health	CAT-MUL	0.670427	0.256913	1.09336	0.00163769	-0.11813	-0.52741	0.290849	0.571443
4642	Ever manic/hyper for 2 days	102274/5926(108200)	Blood sample collection	General health	CAT-MUL	0.0130077	-0.0132821	0.0392902	0.332093	0.0578719	0.0316365	0.0841109	1.538e-05
41204#K121	Diagnoses - secondary ICD10	334701/210(334911)	Blood sample collection	General health	CAT-MUL	0.217015	0.0819124	0.35223	0.00164523	0.105077	-0.0302562	0.240382	0.12802
20449	Feelings of tiredness during worst episode of depression	10039/45434(55473)	Blood sample collection	General health	CAT-MUL	0.0157879	-0.0062323	0.0378139	0.159996	0.0481946	0.0263408	0.0700542	1.54718e-05
6016	Chest pain felt outside physical activity	50513	Milk/eggs/cheese yesterday	Sociodemographics	CAT-SIN	0.0724238	0.0273216	0.117526	0.00164875	0.0663092	0.0211144	0.111504	0.00403319
6154#1	Medication for pain relief, constipation, heartburn	285002/46314(331316)	Anthropometry	General health	CONTINUOUS	0.00740549	-0.0027311	0.0175412	0.152156	0.0221421	0.0119975	0.0322872	1.88719e-05
41202#T886	Diagnoses - main ICD10	334859/52(334911)	Anthropometry	General health	CAT-SIN	-0.447964	-0.729598	-0.171014	0.00165036	0.0537202	-0.218335	0.325577	0.698641
6146#100	Attendance/disability/mobility allowance	18933/313870(332803)	Anthropometry	General health	CONTINUOUS	-0.0160911	-0.0308122	-0.00136763	0.032177	-0.0320719	-0.0468038	-0.0173406	1.98107e-05
2634	Duration of heavy DIY	136440	Heart MRI	General health	CONTINUOUS	-0.0150197	-0.0243893	-0.00565008	0.00167879	-0.00391034	-0.0132891	0.0054684	0.413818
20496	Felt distant from other people in past month	48995	Fruit/vegetables yesterday	Sociodemographics	CAT-SIN	0.0193085	0.00177889	0.0368381	0.0308628	0.0379257	0.0204559	0.0553955	2.09424e-05
41204#X490	Diagnoses - secondary ICD10	334869/42(334911)	Eye measures	General health	CAT-SIN	0.487508	0.184388	0.793705	0.00168866	0.00448923	-0.298129	0.306882	0.976795
4814	Tinnitus severity/nuisance	31385	Brain MRI	Brain and Cognition	CAT-SIN	0.0331871	0.0124223	0.0539519	0.00173456	0.0160897	-0.00484919	0.0370285	0.132055
30300	High light scatter reticulocyte count	319656	Brain MRI	Brain and Cognition	CAT-SIN	0.00426943	0.000833461	0.0077054	0.0148758	0.00742997	0.00399496	0.010865	2.24143e-05
41204#I10	Diagnoses - secondary ICD10	272563/62348(334911)	Cereal yesterday	Sociodemographics	CAT-SIN	0.0144218	0.00539741	0.0234459	0.0017346	0.0159078	0.00687538	0.0249405	0.000556826
30070	Red blood cell (erythrocyte) distribution width	324979	Bread/pasta/rice yesterday	Sociodemographics	CAT-SIN	-0.000498696	-0.00391822	0.00292083	0.775002	-0.00736668	-0.0107859	-0.00394747	2.414e-05
22601#92342992	Job coding	84099/71(84170)	Lifestyle and environment	Sociodemographics	INTEGER	0.36989	0.137206	0.603851	0.00187456	0.0793014	-0.15328	0.312117	0.504141
20111#100	Illnesses of siblings	83423/177446(260869)	Bread/pasta/rice yesterday	Sociodemographics	CAT-SIN	-0.00917624	-0.017618	-0.000734414	0.0331308	-0.0181448	-0.0265902	-0.00969989	2.54142e-05
22617#9234	Job SOC coding	84099/71(84170)	Lifestyle and environment	Sociodemographics	CAT-SIN	0.36989	0.137206	0.603851	0.00187456	0.0793014	-0.15328	0.312117	0.504141
41202#I251	Diagnoses - main ICD10	323242/11669(334911)	Meat/fish yesterday	Sociodemographics	CAT-SIN	0.0154797	-0.0033256	0.034281	0.106627	0.0404538	0.0216177	0.059291	2.56205e-05
41200#T315	Operative procedures - main OPCS4	334819/92(334911)	Cereal yesterday	Sociodemographics	CAT-SIN	0.324475	0.120139	0.529553	0.00188108	0.0499061	-0.154508	0.254217	0.632198
41247#1000	Patient classification on admission (recoded)	217540/117371(334911)	Early life factors	Sociodemographics	CAT-SIN	0.0113636	0.00419366	0.0185336	0.00189418	0.0144001	0.00722733	0.0215732	8.32793e-05
20428	Professional informed about anxiety	13155/20519(33674)	Medical information	General health	CAT-SIN	0.0108619	-0.0111273	0.0328545	0.332993	0.0466688	0.024811	0.0685369	2.86578e-05
41210#G431	Operative procedures - secondary OPCS4	334897/14(334911)	Fruit/vegetables yesterday	Sociodemographics	CAT-SIN	0.857579	0.323641	1.4123	0.00193275	-0.271738	-0.797632	0.25323	0.310717
20490	Sexually molested as a child	108741	Fruit/vegetables yesterday	Sociodemographics	CAT-SIN	0.0191837	-0.00262427	0.0409917	0.084685	0.0459711	0.0242141	0.067728	3.45522e-05
41202#R855	Diagnoses - main ICD10	334899/12(334911)	Bread/pasta/rice yesterday	Sociodemographics	CAT-SIN	0.929606	0.349419	1.53752	0.00205337	-0.0485831	-0.614585	0.517089	0.866351
22660#103	Gap coding	69400/11313(80713)	Fruit/vegetables yesterday	Sociodemographics	CAT-SIN	0.0171048	-0.00285267	0.0370598	0.0929658	0.0420873	0.0221398	0.0620389	3.54942e-05
20528-0	Diagnosed with life-threatening illness	91693/109498	Fruit/vegetables yesterday	Sociodemographics	CAT-SIN	-999	-999	-999	0.00209637	-999	-999	-999	0.330928
1787	Maternal smoking around birth	200053/87812(287865)	Spirometry	General health	CAT-SIN	0.00891761	0.000941337	0.0168937	0.0284297	0.0168503	0.00886159	0.0248394	3.56503e-05
41202#M2481	Diagnoses - main ICD10	334897/14(334911)	Soup/snacks/pastries yesterday	Sociodemographics	CAT-SIN	0.850347	0.31645	1.40488	0.00210209	0.0334864	-0.490949	0.557575	0.900357
20523	Physical violence by partner or ex-partner as an adult	109637	Estimated nutrients yesterday	Sociodemographics	CONTINUOUS	0.00824146	-0.00983698	0.0263199	0.371586	0.0379224	0.0199084	0.0559364	3.69198e-05
22599	Number of jobs held	84170	Accelerometer calibration	General health	CONTINUOUS	0.00690855	-0.00564672	0.0194638	0.280817	0.0264279	0.0138614	0.0389943	3.75978e-05
20003#1140871052	Treatment/medication code	334744/126(334870)	Accelerometer calibration	General health	CONTINUOUS	0.273454	0.0989124	0.448354	0.00214915	0.240648	0.0659109	0.415347	0.0069415
20003#1140868226	Treatment/medication code	290505/44365(334870)	Accelerometer calibration	General health	CONTINUOUS	0.00987829	-0.000435944	0.0201917	0.0604885	0.0216277	0.0113034	0.0319525	4.03054e-05
20002#1154	Non-cancer illness code, self-reported	326909/7961(334870)	Accelerometer calibration	General health	CONTINUOUS	0.0231665	0.000877399	0.0454497	0.0416098	0.0466161	0.024324	0.0689086	4.15727e-05
41210#F349	Operative procedures - secondary OPCS4	334887/24(334911)	Accelerometer calibration	General health	CONTINUOUS	0.634359	0.231238	1.04538	0.00220488	0.187178	-0.21241	0.586494	0.358366
20439	Frequency of depressed days during worst episode of depression	59965	Accelerometer calibration	General health	CONTINUOUS	0.013104	-0.00248334	0.0286914	0.0994118	0.0320829	0.0166268	0.0475389	4.73826e-05
41204#V139	Diagnoses - secondary ICD10	334841/70(334911)	Accelerometer calibration	General health	INTEGER	0.365831	0.131789	0.60108	0.00222868	0.118369	-0.116001	0.352686	0.322155
20002#1226	Non-cancer illness code, self-reported	318620/16250(334870)	Accelerometer calibration	General health	CONTINUOUS	0.0249149	0.00894329	0.0408842	0.00222936	0.0177575	0.00178349	0.0337318	0.0293391
41232#10	Administrative and legal statuses	239352/95559(334911)	Accelerometer calibration	General health	CONTINUOUS	0.0111172	0.0035691	0.0186651	0.00389222	0.0156213	0.00806965	0.0231734	5.02877e-05
41204#L235	Diagnoses - secondary ICD10	334893/18(334911)	Accelerometer calibration	General health	CONTINUOUS	-0.765116	-1.26863	-0.283083	0.00226428	-0.0447841	-0.506894	0.416658	0.849247
6179#100	Mineral and other dietary supplements	144161/189874(334035)	Accelerometer calibration	General health	CONTINUOUS	-0.010897	-0.017914	-0.00388013	0.0023365	-0.00428948	-0.011308	0.00272895	0.230966
4717	Shortness of breath walking on level ground	97668/11287(108955)	Accelerometer calibration	General health	CONTINUOUS	0.0255214	0.00596568	0.0450751	0.0105266	0.0400501	0.0205275	0.0595753	5.80554e-05
41202#N920	Diagnoses - main ICD10	329818/5093(334911)	Accelerometer calibration	General health	CONTINUOUS	0.0437582	0.0155684	0.0719425	0.00234391	0.0198133	-0.00833323	0.0479588	0.167664
20540	Multiple worries during worst period of anxiety	8069/24366(32435)	Accelerometer calibration	General health	CONTINUOUS	0.0197184	-0.00574483	0.0451901	0.129124	0.0517935	0.0264914	0.0771068	6.03896e-05
40006#D45	Type of cancer: ICD10	334800/111(334911)	Accelerometer calibration	General health	CONTINUOUS	-0.292554	-0.482002	-0.104709	0.00235813	-0.218958	-0.40517	-0.0327729	0.0211756
20003#1141176832	Treatment/medication code	331015/3855(334870)	Accelerometer calibration	General health	CONTINUOUS	0.0205283	-0.0112312	0.0522743	0.205101	0.064977	0.0332072	0.0967468	6.10642e-05
22601#21313058	Job coding	82485/1685(84170)	Accelerometer calibration	General health	CONTINUOUS	-0.0752484	-0.123813	-0.026741	0.00237499	-0.0463008	-0.0948825	0.00227239	0.061737
22617#2131	Job SOC coding	82485/1685(84170)	Medical conditions	General health	CAT-MUL	-0.0752484	-0.123813	-0.026741	0.00237499	-0.0463008	-0.0948825	0.00227239	0.061737
6159#3	Pain type(s) experienced in last month	258607/75768(334375)	Medical conditions	General health	CAT-MUL	0.0114774	0.00337573	0.0195788	0.00549166	0.0164501	0.00834622	0.0245543	6.93599e-05
22601#24433449	Job coding	84114/56(84170)	Medical conditions	General health	CAT-MUL	0.407892	0.145422	0.672204	0.00238155	0.0293548	-0.232962	0.29165	0.82637
20111#8	Illnesses of siblings	206785/53718(260503)	Medical conditions	General health	CAT-MUL	0.00689375	-0.00270017	0.0164871	0.159016	0.0193981	0.00980114	0.0289956	7.44689e-05
41201#W116	External causes	334885/26(334911)	Medical conditions	General health	CAT-MUL	-0.620379	-1.02885	-0.224481	0.00244659	-0.365823	-0.750855	0.0188393	0.0624353
20003#1140888646	Treatment/medication code	331980/2890(334870)	Medical conditions	General health	CAT-MUL	0.0368158	0.000138186	0.073478	0.0490896	0.0742447	0.0374957	0.110995	7.50327e-05
6152#6	Blood clot, DVT, bronchitis, emphysema, asthma, rhinitis, eczema, allergy diagnosed by doctor	329121/5394(334515)	Medical conditions	General health	CAT-MUL	0.0416378	0.0146939	0.0685742	0.00245113	0.0502243	0.023245	0.0772038	0.000263605
20002#1138	Non-cancer illness code, self-reported	320659/14211(334870)	Medical conditions	General health	CAT-MUL	0.0219483	0.00512354	0.0387699	0.0105557	0.0339855	0.017147	0.0508242	7.6271e-05
41210#T365	Operative procedures - secondary OPCS4	334896/15(334911)	Medical conditions	General health	CAT-MUL	-0.83952	-1.39962	-0.308176	0.0024632	0.121109	-0.385548	0.626725	0.639033
41210#Y331	Operative procedures - secondary OPCS4	334706/205(334911)	Medical conditions	General health	CAT-MUL	0.21122	0.0744464	0.348113	0.00247584	0.10844	-0.0285809	0.245422	0.120803
40011#9251	Histology of cancer tumour	334897/14(334911)	Medical conditions	General health	CAT-MUL	0.837068	0.302884	1.3916	0.00247681	0.689075	0.16653	1.21151	0.00971444
41204#H903	Diagnoses - secondary ICD10	334808/103(334911)	Medical conditions	General health	CAT-MUL	-0.302179	-0.499331	-0.106881	0.00252902	-0.153563	-0.346929	0.039784	0.119559
22619#0	Breathing problems responsible for leaving job	79366/4804(84170)	Medical conditions	General health	CAT-MUL	0.0100926	-0.0190357	0.039211	0.496981	0.0586297	0.0294795	0.0877859	8.0873e-05
41204#W116	Diagnoses - secondary ICD10	334883/28(334911)	Medical conditions	General health	CAT-MUL	-0.594252	-0.986398	-0.213301	0.00253453	-0.339703	-0.710968	0.0310371	0.0726901
41202#G560	Diagnoses - main ICD10	327430/7481(334911)	Medical conditions	General health	CAT-MUL	0.0352736	0.012316	0.0582257	0.00259699	0.0173002	-0.00567538	0.0402754	0.139988
41200#E357	Operative procedures - main OPCS4	334901/10(334911)	Medical conditions	General health	CAT-MUL	-1.05734	-1.77921	-0.391455	0.00264043	-0.112723	-0.730808	0.505275	0.720848
23107	Impedance of leg (right)	329024	Medical conditions	General health	CAT-MUL	-0.00363007	-0.0067055	-0.00055464	0.0206989	-0.00617823	-0.00925594	-0.00310051	8.33996e-05
41200#A488	Operative procedures - main OPCS4	334896/15(334911)	Medical conditions	General health	CAT-MUL	-0.833063	-1.39382	-0.300713	0.00270631	0.0509521	-0.455831	0.557214	0.84369
20114#101	Illnesses of adopted siblings	254/1370(1624)	Medical conditions	General health	CAT-MUL	0.211554	0.0736988	0.350893	0.00275486	0.0837629	-0.0544017	0.22249	0.23536
2129	Answered sexual history questions	307807/27104(334911)	Medical conditions	General health	CAT-MUL	-0.0153412	-0.0279081	-0.00277688	0.0167083	-0.0251541	-0.0377246	-0.0125845	8.76795e-05
41200#A125	Operative procedures - main OPCS4	334900/11(334911)	Medical conditions	General health	CAT-MUL	0.943512	0.337162	1.58069	0.00278693	0.024661	-0.565475	0.616674	0.934799
41247#2000	Patient classification on admission (recoded)	212501/122410(334911)	Medical conditions	General health	CAT-MUL	0.00764543	0.000527006	0.0147638	0.0352843	0.0142323	0.00711065	0.0213543	8.97251e-05
22611#2	Workplace had a lot of cigarette smoke from other people smoking	69598/13544(83142)	Medical conditions	General health	CAT-MUL	0.0281065	0.00968093	0.0465314	0.0027913	0.0159132	-0.00253258	0.0343607	0.0908737
41245#1350	Main speciality of consultant (recoded)	255626/78532(334158)	Medical conditions	General health	CAT-MUL	0.0107598	0.00271056	0.0188088	0.00879214	0.0160822	0.00802753	0.0241372	9.10608e-05
20513	Recent thoughts of suicide or self-harm	109082	Medical conditions	General health	CAT-MUL	0.0276554	-0.00231474	0.0576256	0.0705129	0.0596251	0.0297446	0.0895055	9.19354e-05
41201#W948	External causes	334899/12(334911)	Medical conditions	General health	CAT-MUL	-0.944854	-1.58954	-0.341438	0.00285724	-0.328429	-0.896349	0.237681	0.255983
30240	Reticulocyte percentage	319657	Medical conditions	General health	CAT-MUL	0.00327167	-0.000189332	0.00673267	0.0639188	0.00689964	0.0034396	0.0103597	9.29414e-05
6143#1	Transport type for commuting to job workplace	34436/141984(176420)	Medical conditions	General health	CAT-MUL	-0.0179581	-0.029768	-0.00614766	0.00287994	-0.00336132	-0.0151738	0.00845128	0.577035
1468-3	Cereal type	70441/279501	Medical conditions	General health	CAT-MUL	-999	-999	-999	0.00544272	-999	-999	-999	9.50253e-05
41204#K810	Diagnoses - secondary ICD10	334836/75(334911)	Medical conditions	General health	CAT-MUL	0.344322	0.118187	0.571426	0.00288293	-0.222039	-0.44865	0.00452761	0.054783
20002#1473	Non-cancer illness code, self-reported	294018/40852(334870)	Medical conditions	General health	CAT-MUL	0.0131285	0.00250044	0.0237558	0.0154689	0.0210979	0.0104586	0.0317377	0.000101656
41200#B314	Operative procedures - main OPCS4	334889/22(334911)	Medical conditions	General health	CAT-MUL	0.644338	0.222025	1.07577	0.00302	0.281633	-0.136022	0.69923	0.186187
20548#7	Manifestations of mania or irritability	100841/8518(109359)	Medical conditions	General health	CAT-MUL	0.0304632	0.00807375	0.0528503	0.00765308	0.044243	0.0219037	0.0665867	0.000103814
20053-101	Reason for skipping IOP (right)	523/1433	Medical conditions	General health	CAT-MUL	-999	-999	-999	0.00302746	-999	-999	-999	0.0461073
20110#8	Illnesses of mother	215452/94179(309631)	Medical conditions	General health	CAT-MUL	0.00124033	-0.0064776	0.00895791	0.75277	0.0152652	0.0075468	0.022984	0.000106069
20003#1140865808	Treatment/medication code	334854/16(334870)	Medical conditions	General health	CAT-MUL	0.760851	0.263272	1.27392	0.00306311	0.0574557	-0.433956	0.548699	0.818725
41200#N063	Operative procedures - main OPCS4	334533/378(334911)	Medical conditions	General health	CAT-MUL	0.0139507	-0.086892	0.114647	0.786099	0.198503	0.0976698	0.299336	0.000114078
5375	Longest period of unenthusiasm / disinterest	29564	Medical conditions	General health	CAT-MUL	0.014694	0.00332347	0.0260646	0.0113161	0.0220922	0.0108695	0.0333149	0.000114375
20004#1561	Operation code	319570/15300(334870)	Medical conditions	General health	CAT-MUL	0.024486	0.00822397	0.0407452	0.00316317	0.0151811	-0.00109163	0.0314539	0.0674768
41246#1040	Treatment speciality of consultant (recoded)	310427/11350(321777)	Medical conditions	General health	CAT-MUL	0.0281688	0.00943374	0.0469002	0.00320681	0.0307466	0.0120015	0.0494917	0.00130518
4803-0	Tinnitus	77264/108867	Medical conditions	General health	CAT-MUL	-999	-999	-999	0.0513817	-999	-999	-999	0.000118449
41232#20	Administrative and legal statuses	332018/2893(334911)	Medical conditions	General health	CAT-MUL	0.0549913	0.0184036	0.0915663	0.00321502	0.00613291	-0.0305146	0.0427786	0.742907
6177#100	Medication for cholesterol, blood pressure or diabetes	51111/102204(153315)	Medical conditions	General health	CAT-MUL	-0.0148299	-0.0261348	-0.00352528	0.0101358	-0.0221707	-0.0334813	-0.0108612	0.000122001
20003#1140878676	Treatment/medication code	334835/35(334870)	Medical conditions	General health	CAT-MUL	-0.515219	-0.862704	-0.175879	0.00322748	-0.168946	-0.499805	0.161965	0.316931
6150#2	Vascular/heart problems diagnosed by doctor	323981/10410(334391)	Medical conditions	General health	CAT-MUL	0.0199028	0.000108504	0.0396929	0.0487306	0.038858	0.0190311	0.0586857	0.000122431
22601#11833099	Job coding	83992/178(84170)	Medical conditions	General health	CAT-MUL	0.221177	0.0739659	0.368555	0.00324021	0.103561	-0.0433583	0.250549	0.167189
6147#4	Reason for glasses/contact lenses	324586/8853(333439)	Medical conditions	General health	CAT-MUL	0.0156789	-0.00546268	0.0368147	0.145998	0.0414142	0.0202641	0.0625649	0.000124067
22617#1183	Job SOC coding	83992/178(84170)	Medical conditions	General health	CAT-MUL	0.221177	0.0739659	0.368555	0.00324021	0.103561	-0.0433583	0.250549	0.167189
41202#G439	Diagnoses - main ICD10	333901/1010(334911)	Medical conditions	General health	CAT-MUL	0.0692777	0.00746011	0.131065	0.0280095	0.1208	0.0589883	0.182607	0.000127846
22617#3434	Job SOC coding	83781/389(84170)	Medical conditions	General health	CAT-MUL	-0.150281	-0.250518	-0.0503563	0.00324425	-0.0167072	-0.116345	0.0829233	0.7424
41210#Z276	Operative procedures - secondary OPCS4	327591/7320(334911)	Medical conditions	General health	CAT-MUL	0.00183757	-0.0213417	0.0250087	0.876492	0.045283	0.0220958	0.0684705	0.00012923
41202#K318	Diagnoses - main ICD10	334349/562(334911)	Medical conditions	General health	CAT-MUL	0.123945	0.0413271	0.206542	0.00327057	0.0328129	-0.0499829	0.115602	0.437273
41204#M797	Diagnoses - secondary ICD10	334441/470(334911)	Medical conditions	General health	CAT-MUL	0.0755075	-0.0150214	0.165977	0.101948	0.17569	0.0851773	0.26619	0.000141958
20085#6	Reason for not eating or drinking normally	42565/4951(47516)	Medical conditions	General health	CAT-MUL	0.0442322	0.0147127	0.0737523	0.00331541	0.0153422	-0.0141433	0.0448305	0.307822
20191	Fluid intelligence score	86375	Medical conditions	General health	CAT-MUL	0.013743	0.0020433	0.0254427	0.0213203	0.0227768	0.0110428	0.0345108	0.00014217
40011#8243	Histology of cancer tumour	334895/16(334911)	Medical conditions	General health	CAT-MUL	0.749878	0.254625	1.26036	0.00335543	0.0438756	-0.445744	0.533937	0.860653
20003#1140865634	Treatment/medication code	315357/19513(334870)	Medical conditions	General health	CAT-MUL	0.0171504	0.00261602	0.0316826	0.0207267	0.0281406	0.0135978	0.0426838	0.000149127
2926	Number of unsuccessful stop-smoking attempts	74040	Medical conditions	General health	CAT-MUL	0.00293885	-0.0103771	0.0162548	0.665325	0.0256428	0.0123888	0.0388967	0.000149518
41200#T111	Operative procedures - main OPCS4	334809/102(334911)	Medical conditions	General health	CAT-MUL	-0.294108	-0.4918	-0.0981841	0.00338497	0.0692106	-0.125241	0.263655	0.485421
6155#2	Vitamin and mineral supplements	319889/13430(333319)	Medical conditions	General health	CAT-MUL	0.0207866	0.00349714	0.0380727	0.0184405	0.0334388	0.0161444	0.0507335	0.000150902
2159	Ever had same-sex intercourse	293703/9883(303586)	Medical conditions	General health	CAT-MUL	0.0300961	0.00995719	0.0502311	0.00339634	0.0285324	0.00841646	0.0486486	0.00543492
22661	Number of gap periods	84170	Medical conditions	General health	CAT-MUL	0.00681653	-0.00653934	0.0201724	0.31715	0.02585	0.0124793	0.0392207	0.000151161
41210#Y133	Operative procedures - secondary OPCS4	334735/176(334911)	Medical conditions	General health	CAT-MUL	0.220491	0.0729379	0.368191	0.00340878	-0.010263	-0.15809	0.137536	0.891752
30130	Monocyte count	324389	Medical conditions	General health	CAT-MUL	0.00146669	-0.00186683	0.00480021	0.388494	0.00643831	0.00310501	0.00977162	0.0001533
20003#2038460076	Treatment/medication code	334563/307(334870)	Medical conditions	General health	CAT-MUL	0.166816	0.0551243	0.278523	0.00341626	-0.0449261	-0.156892	0.0670231	0.431579
4620	Number of depression episodes	42137	Medical conditions	General health	CAT-MUL	0.0183425	0.000505009	0.0361799	0.0438596	0.0339372	0.0163263	0.0515481	0.000158921
100160	Low calorie drink intake	47516	Medical conditions	General health	CAT-MUL	0.0395053	0.0130361	0.0659745	0.00344283	0.025181	-0.00125757	0.0516196	0.0619397
30140	Neutrophill count	324389	Medical conditions	General health	CAT-MUL	0.0028611	-0.000578687	0.00630089	0.103052	0.0066128	0.00317322	0.0100524	0.000164482
41200#X148	Operative procedures - main OPCS4	334901/10(334911)	Medical conditions	General health	CAT-MUL	0.971716	0.333629	1.64541	0.00348014	0.294275	-0.326095	0.915861	0.35304
20435	Difficulty concentrating during worst depression	11602/42937(54539)	Health and medical history	General health	CAT-SIN	0.0177692	-0.00308032	0.0386238	0.0948741	0.0397769	0.0190853	0.0604735	0.000164971
41203#4760	Diagnoses - main ICD9	334900/11(334911)	Medical conditions	General health	INTEGER	-0.969289	-1.64723	-0.338793	0.00349825	-0.56647	-1.1662	0.0325802	0.0640239
20110#1	Illnesses of mother	247949/61557(309506)	Soup/snacks/pastries yesterday	Sociodemographics	CAT-SIN	0.00993613	0.001041	0.0188308	0.0285673	0.0170408	0.0081427	0.0259392	0.000174399
41253#18	Inpatient record format	199473/135438(334911)	Hot/cold beverages yesterday	Sociodemographics	CAT-SIN	0.0104443	0.00341332	0.0174754	0.0035975	0.0120016	0.00496771	0.0190357	0.000825343
1050	Time spend outdoors in summer	304451	Estimated nutrients yesterday	Sociodemographics	CONTINUOUS	-0.00973553	-0.0165655	-0.0029056	0.00520918	-0.0130394	-0.0198746	-0.0062042	0.000184743
41204#W102	Diagnoses - secondary ICD10	334860/51(334911)	Heart MRI	General health	CONTINUOUS	0.40808	0.133225	0.684877	0.00370083	-0.0872204	-0.362122	0.187577	0.533963
20548#5	Manifestations of mania or irritability	105835/3524(109359)	Heart MRI	General health	CONTINUOUS	0.0342832	0.000617678	0.0679397	0.0459057	0.0640075	0.0303926	0.0976293	0.000190151
41210#Y362	Operative procedures - secondary OPCS4	334701/210(334911)	Heart MRI	General health	CONTINUOUS	-0.201624	-0.33838	-0.0655587	0.00375962	-0.18253	-0.318102	-0.0469835	0.00831304
20553#6	Methods of self-harm used	108818/724(109542)	Heart MRI	General health	CONTINUOUS	0.107299	0.0340079	0.180583	0.00410722	0.138825	0.0658136	0.211867	0.000194501
41210#X394	Operative procedures - secondary OPCS4	334897/14(334911)	Psychiatric	Mental health	CAT-MUL	-0.832904	-1.41515	-0.282228	0.00380191	0.141806	-0.383137	0.666026	0.596187
20553#5	Methods of self-harm used	107237/2305(109542)	Psychiatric	Mental health	CAT-MUL	0.060222	0.0186191	0.101818	0.00454709	0.0783821	0.0369686	0.119807	0.000207985
41204#L231	Diagnoses - secondary ICD10	334883/28(334911)	Estimated nutrients yesterday	Sociodemographics	CONTINUOUS	0.553184	0.180575	0.931573	0.00381851	0.0890283	-0.282083	0.460129	0.638207
30280	Immature reticulocyte fraction	319657	Carotid ultrasound	General health	CAT-SIN	0.0047393	0.00128203	0.00819657	0.00721504	0.00652448	0.00306814	0.00998082	0.0002158
41204#S9240	Diagnoses - secondary ICD10	334898/13(334911)	Carotid ultrasound	General health	CAT-SIN	0.83091	0.276218	1.4081	0.00385115	0.0718501	-0.471521	0.615497	0.795561
41205#6200	Diagnoses - secondary ICD9	334899/12(334911)	Fruit/vegetables yesterday	Sociodemographics	CAT-SIN	0.613309	0.0421228	1.2011	0.0372239	1.07013	0.502702	1.6415	0.000227072
41210#Z757	Operative procedures - secondary OPCS4	334727/184(334911)	Employment	Sociodemographics	INTEGER	0.213071	0.0685926	0.357687	0.00385375	0.112382	-0.0322353	0.256958	0.127678
20002#1240	Non-cancer illness code, self-reported	334784/86(334870)	Fruit/vegetables yesterday	Sociodemographics	CAT-SIN	0.0896055	-0.121823	0.300704	0.405528	0.397144	0.185859	0.608387	0.000229036
41210#Y352	Operative procedures - secondary OPCS4	334873/38(334911)	Fruit/vegetables yesterday	Sociodemographics	CAT-SIN	0.471549	0.1526	0.793799	0.00389138	-0.347278	-0.666081	-0.0288104	0.0326549
20002#1556	Non-cancer illness code, self-reported	333958/912(334870)	Heart MRI	General health	CONTINUOUS	0.054468	-0.0106404	0.119535	0.100947	0.122309	0.0571079	0.18751	0.000236265
20002#1074	Non-cancer illness code, self-reported	324464/10406(334870)	Heart MRI	General health	INTEGER	0.0199595	0.00016164	0.0397531	0.0481319	0.0371926	0.0173617	0.0570243	0.000237069
20004#1519	Operation code	328243/6627(334870)	Heart MRI	General health	INTEGER	0.0358028	0.0114785	0.0601209	0.00391092	0.0139669	-0.010382	0.0383151	0.260893
709	Number in household	333171	Soup/snacks/pastries yesterday	Sociodemographics	CAT-SIN	-0.00780722	-0.0143829	-0.00123159	0.0199605	-0.0123425	-0.0189248	-0.00576024	0.000237682
41204#V021	Diagnoses - secondary ICD10	334891/20(334911)	Lifestyle and environment	Sociodemographics	INTEGER	-0.680589	-1.1533	-0.225771	0.00392271	-0.213435	-0.652627	0.225691	0.340834
1448-3	Bread type	187262/323367	Lifestyle and environment	Sociodemographics	CAT-SIN	-999	-999	-999	0.311501	-999	-999	-999	0.000242504
41228#3	Statuses of person conducting delivery	1661/4063(5724)	Milk/eggs/cheese yesterday	Sociodemographics	CAT-SIN	-0.0843144	-0.141785	-0.0269325	0.00400055	-0.00516695	-0.0625321	0.0521868	0.859836
41204#I209	Diagnoses - secondary ICD10	324135/10776(334911)	Lifestyle and environment	Sociodemographics	CAT-SIN	0.0259743	0.00653862	0.0454061	0.00880271	0.0363919	0.016921	0.0558635	0.000249075
41245#1840	Main speciality of consultant (recoded)	282743/51300(334043)	Milk/eggs/cheese yesterday	Sociodemographics	CAT-SIN	0.0138853	0.00442794	0.0233421	0.00400533	0.0122834	0.00281845	0.0217486	0.0109718
41249#1003	Methods of admission to hospital (recoded)	287957/46647(334604)	Soup/snacks/pastries yesterday	Sociodemographics	CAT-SIN	0.00791617	-0.00191228	0.0177437	0.114397	0.0183515	0.00851689	0.0281864	0.000254833
41246#2530	Treatment speciality of consultant (recoded)	321047/40(321087)	Soup/snacks/pastries yesterday	Sociodemographics	CAT-SIN	-0.468005	-0.790445	-0.151992	0.00401092	-0.262264	-0.573133	0.0482113	0.0979896
6157#2	Why stopped smoking	75241/5673(80914)	Fruit/vegetables yesterday	Sociodemographics	CAT-SIN	0.000527768	-0.02653	0.0275771	0.969499	0.0504766	0.0234095	0.077546	0.000257159
20003#1140868170	Treatment/medication code	334386/484(334870)	Health and medical history	General health	CAT-SIN	0.130265	0.0411959	0.219311	0.00414207	0.0264117	-0.0628183	0.115631	0.561795
22602	Year job started	85329	ECG during exercise	General health	CAT-SIN	0.00131524	-0.00320288	0.00583337	0.568299	0.00840291	0.00388378	0.012922	0.000268149
41210#Z344	Operative procedures - secondary OPCS4	334857/54(334911)	ECG during exercise	General health	CAT-SIN	-0.398376	-0.673133	-0.127694	0.00415898	0.0617299	-0.205315	0.328521	0.650354
20153	Forced expiratory volume in 1-second (FEV1), predicted	105049	Health and medical history	General health	CAT-SIN	-0.000400077	-0.00296636	0.0021662	0.759943	-0.00475461	-0.00731572	-0.00219351	0.000274201
41202#O721	Diagnoses - main ICD10	334776/135(334911)	Health and medical history	General health	CAT-SIN	-0.251049	-0.42385	-0.0795309	0.00424594	-0.106158	-0.275401	0.0628093	0.218521
6155#7	Vitamin and mineral supplements	261940/71379(333319)	Health and medical history	General health	CAT-SIN	0.0114783	0.0031781	0.0197782	0.0067184	0.0153525	0.00705049	0.0236548	0.000289621
41200#Q312	Operative procedures - main OPCS4	334900/11(334911)	Lifestyle and environment	Sociodemographics	INTEGER	0.901632	0.294818	1.53753	0.00425062	0.633937	0.0439058	1.22413	0.0351578
41202#L280	Diagnoses - main ICD10	334817/94(334911)	Soup/snacks/pastries yesterday	Sociodemographics	CAT-SIN	0.295283	0.0930293	0.498129	0.00425143	-0.0545767	-0.257149	0.147869	0.59734
20004#1478	Operation code	282257/52613(334870)	Soup/snacks/pastries yesterday	Sociodemographics	CAT-SIN	0.0113587	0.00204073	0.0206761	0.0168802	0.0171836	0.00786245	0.0265051	0.000302493
41204#K318	Diagnoses - secondary ICD10	333510/1401(334911)	Soup/snacks/pastries yesterday	Sociodemographics	CAT-SIN	0.0762588	0.0238186	0.128678	0.00435739	-0.00509825	-0.0576457	0.0474446	0.849168
41246#2610	Treatment speciality of consultant (recoded)	291604/31111(322715)	Soup/snacks/pastries yesterday	Sociodemographics	CAT-SIN	0.00716813	-0.00472343	0.0190582	0.237385	0.0219275	0.0100264	0.0338291	0.000304796
41202#K602	Diagnoses - main ICD10	333993/918(334911)	Soup/snacks/pastries yesterday	Sociodemographics	CAT-SIN	0.0940629	0.0293701	0.15873	0.00436515	0.0166865	-0.0480979	0.0814638	0.613659
6146#3	Attendance/disability/mobility allowance	321049/11754(332803)	Residential air pollution	Sociodemographics	CAT-SIN	0.0150226	-0.00345505	0.033496	0.111002	0.0339516	0.0154612	0.0524424	0.000319576
20150	Forced expiratory volume in 1-second (FEV1), Best measure	252053	Health and medical history	General health	CAT-SIN	-0.004107	-0.00693123	-0.00128278	0.00436946	-0.00433972	-0.00716149	-0.00151794	0.00257585
41200#E136	Operative procedures - main OPCS4	334724/187(334911)	Hot/cold beverages yesterday	Sociodemographics	CAT-SIN	0.0109238	-0.132619	0.154153	0.881268	0.263285	0.119851	0.406687	0.000320339
6349	Total errors traversing numeric path (trail #1)	5823	Lifestyle and environment	Sociodemographics	INTEGER	0.0817626	0.025554	0.137971	0.00437263	0.0203582	-0.0360504	0.0767668	0.479362
20544#1	Mental health problems ever diagnosed by a professional	107918/1357(109275)	Lifestyle and environment	Sociodemographics	CAT-SIN	0.0255198	-0.0280609	0.0790696	0.350397	0.0981063	0.0445725	0.151652	0.000328791
41205#E9504	Diagnoses - secondary ICD9	334855/56(334911)	Fruit/vegetables yesterday	Sociodemographics	CAT-SIN	-0.389837	-0.660202	-0.123461	0.00437305	-0.177495	-0.441285	0.0858188	0.186772
41204#Z800	Diagnoses - secondary ICD10	329024/5887(334911)	Early life factors	Sociodemographics	CAT-SIN	0.0193831	-0.00640244	0.0451602	0.140596	0.0472456	0.0214577	0.0730333	0.000329606
6159#7	Pain type(s) experienced in last month	263490/70885(334375)	Early life factors	Sociodemographics	CAT-SIN	0.0120736	0.00376112	0.0203856	0.00441533	0.0144495	0.00613331	0.0227659	0.000660608
41210#S315	Operative procedures - secondary OPCS4	334897/14(334911)	ECG during exercise	General health	CAT-SIN	-0.814757	-1.39333	-0.266108	0.00443385	-0.429718	-0.95441	0.094088	0.10801
41230#5MH	PCT where patients GP was registered	334630/281(334911)	Employment history	Sociodemographics	INTEGER	-0.0196636	-0.136864	0.09729	0.741972	0.21403	0.0969088	0.331155	0.000341424
40001#F102	Underlying (primary) cause of death: ICD10	334900/11(334911)	Employment history	Sociodemographics	INTEGER	0.897818	0.291136	1.53614	0.0044724	0.314768	-0.276671	0.906359	0.296767
6146#2	Attendance/disability/mobility allowance	318572/14231(332803)	Self-harm behaviours	Mental health	CAT-SIN	0.0238152	0.00699625	0.0406311	0.00551126	0.0306645	0.0138371	0.0474922	0.000354792
20003#1140875346	Treatment/medication code	334859/11(334870)	Spirometry	General health	CAT-SIN	-0.936163	-1.60749	-0.308376	0.00450138	-0.267733	-0.859286	0.324022	0.375205
4581	Financial situation satisfaction	110240	Death register	General health	CAT-MUL	0.00433345	-0.00669359	0.0153605	0.441154	0.0200451	0.00904223	0.031048	0.000356126
41204#N941	Diagnoses - secondary ICD10	334432/479(334911)	Death register	General health	CAT-MUL	0.0235239	-0.0665239	0.113468	0.608393	0.16343	0.0736563	0.253191	0.000359209
20002#1121	Non-cancer illness code, self-reported	334785/85(334870)	Death register	General health	CAT-MUL	0.308006	0.0953802	0.521356	0.00456745	0.227184	0.0141693	0.440045	0.0365259
41200#A559	Operative procedures - main OPCS4	331919/2992(334911)	Death register	General health	CAT-MUL	0.00989928	-0.0261209	0.0459007	0.590007	0.0654997	0.0294938	0.101505	0.000362917
22601#35623260	Job coding	84113/57(84170)	Death register	General health	CAT-MUL	0.376155	0.115988	0.637808	0.00467642	0.154591	-0.104725	0.413956	0.242611
41202#C761	Diagnoses - main ICD10	334898/13(334911)	Death register	General health	CAT-MUL	-0.0884848	-0.639774	0.455215	0.750509	-0.992273	-1.5399	-0.446679	0.000369928
20539	Frequency of inability to stop worrying during worst period of anxiety	33565	Death register	General health	CAT-MUL	0.0261631	0.00576487	0.0465613	0.0119441	0.0367914	0.0165207	0.0570622	0.000375052
4849-1	Hearing test done	108243/110647	Death register	General health	CAT-MUL	-999	-999	-999	0.00473902	-999	-999	-999	0.490586
20548#9	Manifestations of mania or irritability	104081/5278(109359)	Death register	General health	CAT-MUL	0.0197659	-0.00796373	0.0474883	0.162328	0.0499728	0.0222722	0.0776782	0.000406899
20088#335	Types of spreads/sauces consumed	45164/2352(47516)	Death register	General health	CAT-MUL	0.0597351	0.0182015	0.101268	0.00481682	0.0239234	-0.0176049	0.0654581	0.258888
22608#2	Workplace very hot	74310/9177(83487)	Death register	General health	CAT-MUL	0.0312454	0.00949788	0.0529911	0.00486101	0.0348995	0.0131355	0.056667	0.0016741
41204#K449	Diagnoses - secondary ICD10	318453/16458(334911)	Death register	General health	CAT-MUL	0.0044504	-0.0112878	0.0201852	0.579376	0.028309	0.0125613	0.0440572	0.000426196
41210#V411	Operative procedures - secondary OPCS4	334836/75(334911)	Death register	General health	CAT-MUL	-0.330608	-0.562275	-0.101505	0.00488234	-0.157904	-0.38457	0.0686891	0.17205
30250	Reticulocyte count	319656	Death register	General health	CAT-MUL	0.00293226	-0.000486367	0.00635088	0.0927394	0.00614362	0.00272593	0.00956131	0.000426377
41200#J022	Operative procedures - main OPCS4	334872/39(334911)	Death register	General health	CAT-MUL	-0.463602	-0.790165	-0.143554	0.00488557	5.43393e-06	-0.314364	0.314469	0.999973
6179#4	Mineral and other dietary supplements	320939/13096(334035)	Death register	General health	CAT-MUL	0.0162746	-0.00121478	0.0337602	0.068147	0.0314333	0.0139395	0.0489273	0.000428795
41202#D649	Diagnoses - main ICD10	330959/3952(334911)	Death register	General health	CAT-MUL	0.0450291	0.0136585	0.0763895	0.0048949	0.000807704	-0.0306015	0.0322153	0.9598
23106	Impedance of whole body	329010	Death register	General health	CAT-MUL	-0.0019121	-0.00450019	0.000675982	0.147605	-0.00464736	-0.00723739	-0.00205733	0.000436797
41200#Q291	Operative procedures - main OPCS4	334889/22(334911)	Death register	General health	CAT-MUL	-0.628128	-1.07438	-0.196481	0.0049219	0.225777	-0.191897	0.64268	0.288795
41202#M5457	Diagnoses - main ICD10	334290/621(334911)	Death register	General health	CAT-MUL	0.0416693	-0.0370634	0.12033	0.299328	0.141186	0.06244	0.219927	0.000441012
41204#M222	Diagnoses - secondary ICD10	334817/94(334911)	Death register	General health	CAT-MUL	0.289864	0.0878791	0.492387	0.00494678	-0.0788543	-0.281204	0.12341	0.444889
22604#3	Work hours - lumped category	36276/47894(84170)	Death register	General health	CAT-MUL	0.00880182	-0.00504271	0.0226475	0.212753	0.0247716	0.01092	0.0386254	0.000456815
2207	Wears glasses or contact lenses	35644/299000(334644)	Death register	General health	CAT-MUL	0.00974695	-0.00216449	0.0216602	0.108781	0.0212176	0.00931055	0.0331257	0.000478724
41204#E780	Diagnoses - secondary ICD10	308219/26692(334911)	Death register	General health	CAT-MUL	0.0182726	0.00551151	0.0310323	0.00500615	0.0213036	0.00852594	0.0340817	0.0010842
41200#B149	Operative procedures - main OPCS4	334603/308(334911)	Death register	General health	CAT-MUL	0.0755978	-0.036154	0.187244	0.184592	0.199068	0.0872134	0.310914	0.000485915
41200#T302	Operative procedures - main OPCS4	334859/52(334911)	Death register	General health	CAT-MUL	0.0194266	-0.252988	0.290857	0.888535	0.482366	0.210869	0.753734	0.000495488
22617#5499	Job SOC coding	84064/106(84170)	Death register	General health	CAT-MUL	0.272521	0.0822814	0.463255	0.00502258	0.0897427	-0.10081	0.280363	0.356012
6157#100	Why stopped smoking	64586/16328(80914)	Death register	General health	CAT-MUL	-0.00851468	-0.0257454	0.00871281	0.332728	-0.0306008	-0.0478309	-0.0133745	0.000498908
20003#1140874930	Treatment/medication code	332959/1911(334870)	Death register	General health	CAT-MUL	0.0642804	0.0193333	0.109209	0.00505229	0.0247649	-0.0202493	0.0697772	0.280891
20427	Frequent trouble falling or staying asleep during worst period of anxiety	6002/26963(32965)	Death register	General health	CAT-MUL	0.0157302	-0.0126016	0.0440721	0.276579	0.0499656	0.0217863	0.0781553	0.000511348
41204#M199	Diagnoses - secondary ICD10	330949/3962(334911)	Death register	General health	CAT-MUL	0.0448884	0.0134986	0.0762681	0.00505818	0.0379866	0.00654244	0.0694306	0.017895
41200#J562	Operative procedures - main OPCS4	334818/93(334911)	Death register	General health	CAT-MUL	0.163707	-0.0392146	0.366627	0.113612	0.359663	0.156273	0.562934	0.00052595
41200#J407	Operative procedures - main OPCS4	334901/10(334911)	Death register	General health	CAT-MUL	-0.972784	-1.68267	-0.313464	0.00506916	-0.349261	-0.969826	0.270731	0.269675
20003#1140879616	Treatment/medication code	328555/6315(334870)	Death register	General health	CAT-MUL	0.035653	0.0107073	0.0605921	0.0050845	0.0441537	0.0191911	0.0691166	0.000526748
20518	Recent changes in speed/amount of moving or speaking	109738	Death register	General health	CAT-MUL	0.0202402	-0.00560071	0.0460811	0.124739	0.0455694	0.0197938	0.0713449	0.000530147
41200#A733	Operative procedures - main OPCS4	334681/230(334911)	Death register	General health	CAT-MUL	0.100814	-0.0283373	0.229874	0.12582	0.228264	0.0990049	0.357515	0.000537502
20003#1141190656	Treatment/medication code	334858/12(334870)	Death register	General health	CAT-MUL	0.835968	0.260052	1.43587	0.00510311	0.233016	-0.333209	0.799014	0.419831
25660	Weighted-mean ICVF in tract forceps major	9104	Death register	General health	CAT-MUL	0.00432488	-0.0161593	0.0248091	0.678981	-0.0359229	-0.0562604	-0.0155855	0.000537782
41202#S764	Diagnoses - main ICD10	334889/22(334911)	Death register	General health	CAT-MUL	0.605025	0.184522	1.03422	0.00514492	0.0671068	-0.351083	0.485042	0.753029
41204#M5416	Diagnoses - secondary ICD10	334844/67(334911)	Death register	General health	CAT-MUL	-0.347847	-0.593262	-0.105463	0.00515134	0.0915485	-0.148213	0.331142	0.454085
41210#C031	Operative procedures - secondary OPCS4	334888/23(334911)	Death register	General health	CAT-MUL	-0.604441	-1.03873	-0.183777	0.00547259	-0.719844	-1.12997	-0.310624	0.000571243
41200#P239	Operative procedures - main OPCS4	334800/111(334911)	Death register	General health	CAT-MUL	0.26545	0.0794956	0.451819	0.00517318	0.0613314	-0.124596	0.24725	0.517924
20003#1140863152	Treatment/medication code	333983/887(334870)	Death register	General health	CAT-MUL	0.058008	-0.00786609	0.123839	0.0841959	0.115684	0.0497895	0.181573	0.000579478
3063	Forced expiratory volume in 1-second (FEV1)	304882	Death register	General health	CAT-MUL	-0.00309431	-0.00570925	-0.000479359	0.0203814	-0.00459018	-0.00720632	-0.00197404	0.000584178
24503	Greenspace percentage, buffer 300m	292059	Death register	General health	CAT-MUL	-0.00514954	-0.00876316	-0.00153593	0.0052219	-0.00355722	-0.0071716	5.71627e-05	0.053735
41210#K654	Operative procedures - secondary OPCS4	334884/27(334911)	Death register	General health	CAT-MUL	-0.482939	-0.876672	-0.0988427	0.0147442	-0.663641	-1.04256	-0.285325	0.0005904
22607#2	Workplace very cold	76445/7088(83533)	Death register	General health	CAT-MUL	0.0347829	0.0103665	0.0591966	0.00523331	0.0395051	0.0150533	0.0639608	0.00154353
41202#T404	Diagnoses - main ICD10	334863/48(334911)	Death register	General health	CAT-MUL	-0.000415968	-0.284838	0.28265	0.997705	0.495844	0.21284	0.778903	0.000594621
41204#M8149	Diagnoses - secondary ICD10	334892/19(334911)	Death register	General health	CAT-MUL	0.651102	0.197707	1.11495	0.00526458	0.22534	-0.224478	0.675155	0.326156
41200#X387	Operative procedures - main OPCS4	334822/89(334911)	Death register	General health	CAT-MUL	0.295239	0.0877734	0.503311	0.0053249	0.105432	-0.102502	0.313306	0.320251
22601#24342863	Job coding	84091/79(84170)	Death register	General health	CAT-MUL	-0.073699	-0.294894	0.146429	0.512452	-0.389518	-0.612396	-0.167106	0.00060497
20088#346	Types of spreads/sauces consumed	45272/2244(47516)	Death register	General health	CAT-MUL	-0.0604899	-0.103061	-0.0179574	0.00533112	-0.0122081	-0.054632	0.0302141	0.572731
22601#81392730	Job coding	84157/13(84170)	Death register	General health	CAT-MUL	0.304877	-0.237504	0.851015	0.270457	0.973717	0.41913	1.53617	0.000619776
20501	Ever had period of mania / excitability	103017/4415(107432)	Death register	General health	CAT-MUL	0.0295923	-0.000707093	0.0598846	0.0555576	0.0526792	0.0225014	0.0828622	0.000623648
41200#V221	Operative procedures - main OPCS4	334759/152(334911)	Death register	General health	CAT-MUL	-0.227598	-0.388686	-0.0675179	0.00545549	-0.107955	-0.267143	0.0511586	0.183637
20492	Longest period of mania or irritability	25650	Death register	General health	CAT-MUL	0.0249775	0.0022624	0.0476926	0.0311544	0.0393691	0.0168128	0.0619255	0.000625053
20002#1474	Non-cancer illness code, self-reported	327082/7788(334870)	Death register	General health	CAT-MUL	0.00911106	-0.0134182	0.0316332	0.427916	0.0392383	0.016698	0.0617789	0.000645108
20003#1140867888	Treatment/medication code	333760/1110(334870)	Death register	General health	CAT-MUL	-0.0174281	-0.0764404	0.0415234	0.562457	0.102585	0.043627	0.161541	0.000648255
1428-3	Spread type	178111/334267	Death register	General health	CAT-MUL	-999	-999	-999	0.0503688	-999	-999	-999	0.000658282
24016	Nitrogen dioxide air pollution; 2005	330383	Death register	General health	CAT-MUL	0.00482148	0.00141598	0.00822698	0.00552203	0.0042154	0.000809154	0.00762166	0.0152852
41204#M6285	Diagnoses - secondary ICD10	334887/24(334911)	Death register	General health	CAT-MUL	0.57234	0.170562	0.981074	0.00553582	0.140885	-0.259193	0.541047	0.490052
41210#Z272	Operative procedures - secondary OPCS4	311620/23291(334911)	Death register	General health	CAT-MUL	0.0103264	-0.00304281	0.0236936	0.130013	0.0232308	0.00985422	0.0366077	0.000664302
20003#1140880072	Treatment/medication code	334784/86(334870)	Death register	General health	CAT-MUL	-0.302975	-0.518677	-0.0893851	0.00563576	-4.83388e-05	-0.211791	0.211634	0.999643
41210#Q441	Operative procedures - secondary OPCS4	334899/12(334911)	Death register	General health	CAT-MUL	0.109861	-0.461522	0.679092	0.704584	0.982899	0.416223	1.55264	0.000684167
41245#1320	Main speciality of consultant (recoded)	333448/79(333527)	Death register	General health	CAT-MUL	-0.316216	-0.541712	-0.0931494	0.0056893	0.0589018	-0.162057	0.279705	0.601214
6149#3	Mouth/teeth dental problems	290516/43329(333845)	Death register	General health	CAT-MUL	-0.0109108	-0.0210911	-0.00073193	0.0356503	0.0176193	0.00744416	0.0277947	0.000688624
22601#52152689	Job coding	84141/29(84170)	Death register	General health	CAT-MUL	-0.529729	-0.911101	-0.157935	0.00573984	-0.576305	-0.946342	-0.20837	0.00219361
41200#E094	Operative procedures - main OPCS4	334810/101(334911)	Death register	General health	CAT-MUL	0.198687	0.0038889	0.393632	0.0455736	0.337004	0.141876	0.532107	0.000711008
41204#S711	Diagnoses - secondary ICD10	334881/30(334911)	Death register	General health	CAT-MUL	-0.520985	-0.896243	-0.155114	0.00577078	0.122738	-0.234851	0.480277	0.501038
6159#1	Pain type(s) experienced in last month	267800/66575(334375)	Death register	General health	CAT-MUL	0.0110332	0.00241352	0.0196524	0.0121133	0.0148837	0.00626411	0.0235035	0.000713638
41204#J449	Diagnoses - secondary ICD10	329347/5564(334911)	Death register	General health	CAT-MUL	0.028295	0.00167805	0.0549036	0.0371611	0.0460081	0.0193522	0.0726645	0.000716814
41250#2001	Methods of discharge from hospital (recoded)	332072/2309(334381)	Death register	General health	CAT-MUL	0.0574857	0.0165838	0.098372	0.00586509	0.0494246	0.00848005	0.0903669	0.017983
20003#1140916282	Treatment/medication code	333505/1365(334870)	Death register	General health	CAT-MUL	0.0103555	-0.0428403	0.0635096	0.702676	0.0917408	0.0385655	0.144914	0.000720755
41200#G285	Operative procedures - main OPCS4	334862/49(334911)	Death register	General health	CAT-MUL	0.395089	0.114707	0.677405	0.00586607	0.19981	-0.0800301	0.479593	0.161617
20003#1140884488	Treatment/medication code	327809/7061(334870)	Death register	General health	CAT-MUL	0.013428	-0.0101641	0.0370126	0.264529	0.0406798	0.0170774	0.0642822	0.000729912
20003#1141194386	Treatment/medication code	334643/227(334870)	Death register	General health	CAT-MUL	0.182661	0.0527103	0.312664	0.00586855	0.0403157	-0.089826	0.170426	0.543688
20537	Frequency of difficulty controlling worry during worst period of anxiety	33482	Death register	General health	CAT-MUL	0.0219122	0.00140938	0.0424151	0.0362023	0.0351088	0.014703	0.0555147	0.000746456
41210#T521	Operative procedures - secondary OPCS4	334771/140(334911)	Death register	General health	CAT-MUL	-0.235227	-0.403214	-0.0683641	0.00587184	-0.00340294	-0.169422	0.162534	0.967945
20554#6	Actions taken following self-harm	108230/1327(109557)	Death register	General health	CAT-MUL	0.0633675	0.00907879	0.117639	0.0221203	0.0928988	0.0387333	0.147078	0.000775809
41202#Z033	Diagnoses - main ICD10	334771/140(334911)	Death register	General health	CAT-MUL	0.232385	0.0668563	0.398146	0.005948	0.0382125	-0.127465	0.203833	0.651171
20002#1076	Non-cancer illness code, self-reported	334649/221(334870)	Death register	General health	CAT-MUL	-0.0243648	-0.156563	0.107505	0.717505	0.226132	0.0941783	0.358048	0.000780383
24006	Particulate matter air pollution (pm2.5); 2010	306744	Death register	General health	CAT-MUL	0.00479864	0.00128898	0.0083083	0.00736696	0.0060079	0.00249834	0.00951747	0.000793149
5159	3mm asymmetry index (right)	67864	Death register	General health	CAT-MUL	-0.0104841	-0.0179763	-0.00299184	0.00609571	-0.00542137	-0.0129139	0.00207121	0.156141
20003#1141166294	Treatment/medication code	334729/141(334870)	Death register	General health	CAT-MUL	-0.233269	-0.40075	-0.0669195	0.0061423	-0.0771977	-0.242555	0.0881218	0.360127
41200#Q235	Operative procedures - main OPCS4	334688/223(334911)	Death register	General health	CAT-MUL	-0.185215	-0.318118	-0.0529229	0.00617467	-0.0323407	-0.163855	0.099129	0.629762
6157#1	Why stopped smoking	71390/9524(80914)	Death register	General health	CAT-MUL	-0.0151594	-0.0365792	0.00625402	0.165322	0.036569	0.0151494	0.0579906	0.00081931
41245#1490	Main speciality of consultant (recoded)	332155/1402(333557)	Death register	General health	CAT-MUL	0.0731263	0.0207282	0.125502	0.00621776	0.025602	-0.026905	0.0781058	0.339214
41200#F438	Operative procedures - main OPCS4	334898/13(334911)	Death register	General health	CAT-MUL	-0.811976	-1.4131	-0.243365	0.00626871	0.171435	-0.372638	0.715578	0.536903
22126	Doctor diagnosed hayfever or allergic rhinitis	66500/19427(85927)	Death register	General health	CAT-MUL	0.0208807	0.00479132	0.0369697	0.0109691	0.0274139	0.011331	0.0434993	0.000835925
41200#H041	Operative procedures - main OPCS4	334796/115(334911)	Death register	General health	CAT-MUL	0.254557	0.0719961	0.437469	0.00630543	0.0333009	-0.149584	0.216081	0.721102
41200#C592	Operative procedures - main OPCS4	334889/22(334911)	Death register	General health	CAT-MUL	0.0755319	-0.343447	0.49301	0.722763	-0.712292	-1.1313	-0.293991	0.00085163
41204#S517	Diagnoses - secondary ICD10	334896/15(334911)	Death register	General health	CAT-MUL	0.721081	0.209508	1.24843	0.00631789	0.359895	-0.145517	0.865822	0.162896
41200#G451	Operative procedures - main OPCS4	295264/39647(334911)	Death register	General health	CAT-MUL	0.0107714	0.000227615	0.0213141	0.0452439	0.0179398	0.00739072	0.0284892	0.000858891
40006#C155	Type of cancer: ICD10	334678/233(334911)	Death register	General health	CAT-MUL	0.178784	0.0504506	0.307167	0.00632334	0.0751069	-0.0535515	0.203719	0.252469
41200#S446	Operative procedures - main OPCS4	334854/57(334911)	Death register	General health	CAT-MUL	0.0870829	-0.172564	0.346223	0.510173	-0.442394	-0.702691	-0.182345	0.000859535
20534	Sleeping too much	33687/8617(42304)	Death register	General health	CAT-MUL	0.0333229	0.00940356	0.0572449	0.00632551	0.0328336	0.00911538	0.0565596	0.00667095
41200#M342	Operative procedures - main OPCS4	334890/21(334911)	Death register	General health	CAT-MUL	-0.336507	-0.777574	0.0951285	0.129745	-0.727707	-1.15689	-0.298544	0.000888342
41210#Y659	Operative procedures - secondary OPCS4	334881/30(334911)	Death register	General health	CAT-MUL	0.501327	0.14304	0.86413	0.00633206	-0.0680584	-0.425719	0.289478	0.709117
41230#5EX	PCT where patients GP was registered	333957/954(334911)	Death register	General health	CAT-MUL	0.0329159	-0.0306501	0.0964322	0.30993	0.107721	0.0440693	0.171368	0.000909611
20003#1140868134	Treatment/medication code	334834/36(334870)	Death register	General health	CAT-MUL	0.457208	0.130057	0.787698	0.00635018	0.0944641	-0.232309	0.421195	0.570948
2887	Number of cigarettes previously smoked daily	77054	Death register	General health	CAT-MUL	0.00675428	-0.00710679	0.0206153	0.339542	0.0232775	0.00951156	0.0370435	0.000919292
24018	Nitrogen dioxide air pollution; 2007	330383	Death register	General health	CAT-MUL	0.00473813	0.00133218	0.00814407	0.00639972	0.00338469	-2.20139e-05	0.00679139	0.0514989
41204#L859	Diagnoses - secondary ICD10	334795/116(334911)	Death register	General health	CAT-MUL	0.0688269	-0.113274	0.250644	0.45828	0.307755	0.125664	0.489752	0.000921594
6143#100	Transport type for commuting to job workplace	175691/729(176420)	Death register	General health	CAT-MUL	-0.101558	-0.174673	-0.0285961	0.00641856	-0.0430527	-0.115853	0.0297285	0.246339
6138#6	Qualifications	234425/97385(331810)	Death register	General health	CAT-MUL	0.00368685	-0.003795	0.0111684	0.334125	0.0125936	0.00511039	0.0200771	0.000972371
20544#12	Mental health problems ever diagnosed by a professional	108948/317(109265)	Death register	General health	CAT-MUL	0.154093	0.0432732	0.264967	0.0064264	0.104386	-0.00579428	0.214602	0.0633522
41202#T141	Diagnoses - main ICD10	334891/20(334911)	Death register	General health	CAT-MUL	0.0648149	-0.374946	0.502766	0.771665	0.738081	0.299152	1.17782	0.000989138
41201#X490	External causes	334875/36(334911)	Death register	General health	CAT-MUL	0.456263	0.12907	0.786669	0.00645486	0.0803006	-0.246532	0.406866	0.629954
2415	Had major operations	54819/98816(153635)	Death register	General health	CAT-MUL	0.012609	0.0020945	0.0231246	0.0187592	0.0176591	0.0071321	0.0281869	0.00100998
41200#A651	Operative procedures - main OPCS4	327501/7410(334911)	Death register	General health	CAT-MUL	0.0320462	0.00898009	0.0551066	0.00646177	0.0169409	-0.0061419	0.0400233	0.1503
20003#1141172918	Treatment/medication code	334633/237(334870)	Death register	General health	CAT-MUL	0.0667203	-0.0606963	0.193982	0.304314	0.213643	0.0861502	0.34112	0.00102045
41202#Z121	Diagnoses - main ICD10	331306/3605(334911)	Death register	General health	CAT-MUL	0.0455292	0.0127209	0.0783265	0.00651971	0.0102865	-0.0225551	0.0431264	0.539271
41200#W919	Operative procedures - main OPCS4	334022/889(334911)	Death register	General health	CAT-MUL	0.0912417	0.0254803	0.156977	0.00652645	0.00482311	-0.0610511	0.0706909	0.885887
20549#1	Substances taken for anxiety	106696/2783(109479)	Death register	General health	CAT-MUL	0.04061	0.00285792	0.0783517	0.034972	0.0631182	0.0254135	0.10083	0.0010354
22506-114	Tobacco smoking	51361/85521	Death register	General health	CAT-MUL	-999	-999	-999	0.308967	-999	-999	-999	0.00105993
41202#M2381	Diagnoses - main ICD10	334687/224(334911)	Death register	General health	CAT-MUL	-0.182717	-0.315034	-0.0510135	0.00665856	-0.0353758	-0.166359	0.095558	0.59649
22618#1	Breathing problems improved/stopped away from workplace or on holiday	81815/2355(84170)	Death register	General health	CAT-MUL	0.013293	-0.0277037	0.0542692	0.524974	0.0685052	0.0274896	0.109528	0.00106275
41204#K821	Diagnoses - secondary ICD10	334829/82(334911)	Death register	General health	CAT-MUL	0.299871	0.0834716	0.51697	0.00666321	0.085548	-0.13126	0.302312	0.439261
20548#8	Manifestations of mania or irritability	106295/3064(109359)	Death register	General health	CAT-MUL	0.0185335	-0.0174985	0.0545514	0.313266	0.0600746	0.0241006	0.0960554	0.00106452
41229#5N7	PCT responsible for patient data	333260/1651(334911)	Death register	General health	CAT-MUL	0.0385925	-0.00977825	0.0869362	0.117736	0.080845	0.0323927	0.129295	0.0010732
1289	Cooked vegetable intake	325252	Death register	General health	CAT-MUL	0.00495951	-0.00158186	0.0115009	0.137274	0.0109183	0.00437279	0.0174638	0.00107789
25038	Median T2star in accumbens (left)	9360	Death register	General health	CAT-MUL	-0.0281345	-0.0484843	-0.00778469	0.00673883	0.00686353	-0.0133789	0.027106	0.506294
40002#I269	Contributory (secondary) causes of death: ICD10	334587/324(334911)	Death register	General health	CAT-MUL	0.150373	0.0415552	0.259189	0.00675055	0.0368569	-0.0722209	0.145912	0.507754
41210#S398	Operative procedures - secondary OPCS4	334891/20(334911)	Death register	General health	CAT-MUL	0.614802	0.173117	1.0656	0.00678121	0.237632	-0.201271	0.676045	0.288372
20002#1113	Non-cancer illness code, self-reported	330465/4405(334870)	Death register	General health	CAT-MUL	0.0366842	0.00691664	0.0664417	0.0156971	0.0496263	0.0198253	0.0794273	0.00109871
41204#M502	Diagnoses - secondary ICD10	334788/123(334911)	Death register	General health	CAT-MUL	0.243722	0.0672638	0.420459	0.00680914	0.0958713	-0.0808227	0.272495	0.287481
6145#2	Illness, injury, bereavement, stress in last 2 years	294664/38261(332925)	Death register	General health	CAT-MUL	0.00327631	-0.00743424	0.0139856	0.548784	0.0178271	0.00711849	0.028536	0.00110314
41204#N63	Diagnoses - secondary ICD10	334795/116(334911)	Death register	General health	CAT-MUL	0.25124	0.0692492	0.43356	0.00684162	0.191332	0.00928271	0.373341	0.0393847
41202#F329	Diagnoses - main ICD10	334499/412(334911)	Death register	General health	CAT-MUL	0.0961234	-0.000383092	0.192579	0.0508124	0.160374	0.0637652	0.25697	0.0011376
41204#S636	Diagnoses - secondary ICD10	334886/25(334911)	Death register	General health	CAT-MUL	0.546004	0.152496	0.945657	0.00684935	0.0958287	-0.296292	0.487722	0.631785
6149#1	Mouth/teeth dental problems	299567/34278(333845)	Death register	General health	CAT-MUL	0.0117711	0.000577425	0.0229635	0.0392848	0.0185529	0.00735782	0.0297482	0.0011618
6143#3	Transport type for commuting to job workplace	140557/35863(176420)	Death register	General health	CAT-MUL	0.0160359	0.00440488	0.0276662	0.0068856	0.00576124	-0.00587124	0.0173937	0.331688
41202#K257	Diagnoses - main ICD10	334775/136(334911)	Death register	General health	CAT-MUL	-0.0363661	-0.20511	0.131795	0.672091	0.278225	0.110086	0.446346	0.0011811
41210#H443	Operative procedures - secondary OPCS4	334892/19(334911)	Death register	General health	CAT-MUL	0.629409	0.176509	1.09214	0.00689228	-0.180336	-0.6318	0.270373	0.433289
20110#100	Illnesses of mother	180664/128551(309215)	Death register	General health	CAT-MUL	0.00157328	-0.00562347	0.00876993	0.668308	-0.0119107	-0.0191095	-0.00471222	0.00118313
41201#V139	External causes	334849/62(334911)	Death register	General health	CAT-MUL	0.343082	0.0945259	0.592858	0.00691515	0.200995	-0.0480403	0.450001	0.113641
41230#5N7	PCT where patients GP was registered	333263/1648(334911)	Death register	General health	CAT-MUL	0.03797	-0.0104452	0.0863578	0.124121	0.0801302	0.0316339	0.128625	0.00120057
41210#Z948	Operative procedures - secondary OPCS4	334871/40(334911)	Death register	General health	CAT-MUL	0.428605	0.118308	0.74152	0.00694781	0.24228	-0.0678104	0.552277	0.125621
25920	Volume of grey matter in X Cerebellum (right)	10250	Death register	General health	CAT-MUL	0.0177976	-0.000370527	0.0359657	0.054858	0.029757	0.0116562	0.0478577	0.00127481
41210#Z649	Operative procedures - secondary OPCS4	334898/13(334911)	Death register	General health	CAT-MUL	0.768955	0.217517	1.33924	0.00697337	0.270375	-0.273884	0.813215	0.329586
22660#106	Gap coding	77982/1835(79817)	Death register	General health	CAT-MUL	0.0412016	-0.00519585	0.0875789	0.0816985	0.0761015	0.0297721	0.12244	0.0012854
41204#D329	Diagnoses - secondary ICD10	334862/49(334911)	Death register	General health	CAT-MUL	0.386018	0.106047	0.667786	0.00700831	0.0119145	-0.268446	0.292223	0.933614
6147#5	Reason for glasses/contact lenses	332000/1439(333439)	Death register	General health	CAT-MUL	0.0711622	0.0194174	0.122884	0.00701409	0.0380853	-0.0137299	0.0898989	0.149681
41204#G439	Diagnoses - secondary ICD10	333790/1121(334911)	Death register	General health	CAT-MUL	0.0333342	-0.0253607	0.091988	0.265471	0.0962607	0.0375673	0.154951	0.00130648
41204#K279	Diagnoses - secondary ICD10	334708/203(334911)	Death register	General health	CAT-MUL	0.18865	0.0513138	0.326053	0.00709615	0.0915716	-0.0461314	0.22925	0.19241
41230#5DR	PCT where patients GP was registered	334897/14(334911)	Death register	General health	CAT-MUL	0.734581	0.205866	1.2798	0.00710343	0.748943	0.226766	1.27309	0.00497297
41200#J123	Operative procedures - main OPCS4	334893/18(334911)	Death register	General health	CAT-MUL	-0.0308675	-0.496869	0.430997	0.895957	-0.758013	-1.22167	-0.295356	0.00133386
20004#1455	Operation code	321604/13266(334870)	Death register	General health	CAT-MUL	0.0240492	0.00652685	0.0415684	0.00713678	0.0174741	-5.58968e-05	0.0350042	0.0507259
41230#5LC	PCT where patients GP was registered	334282/629(334911)	Death register	General health	CAT-MUL	0.0574718	-0.0207434	0.135623	0.14962	0.12799	0.0497358	0.206244	0.00134734
41210#G443	Operative procedures - secondary OPCS4	334886/25(334911)	Death register	General health	CAT-MUL	0.543468	0.14977	0.94354	0.00715843	0.021375	-0.370854	0.413197	0.914885
41204#M146	Diagnoses - secondary ICD10	334855/56(334911)	Death register	General health	CAT-MUL	-0.324036	-0.592071	-0.059506	0.0169736	-0.428558	-0.691068	-0.166191	0.00137064
22601#61123437	Job coding	84116/54(84170)	Death register	General health	CAT-MUL	0.365938	0.0997238	0.633819	0.00717629	0.0279161	-0.23898	0.294847	0.837552
41204#E119	Diagnoses - secondary ICD10	320672/14239(334911)	Death register	General health	CAT-MUL	0.00597604	-0.0109524	0.0229007	0.48894	0.0276211	0.010675	0.0445676	0.00140005
41201#W229	External causes	334694/217(334911)	Death register	General health	CAT-MUL	0.18211	0.0492743	0.31501	0.00720909	0.140202	0.00708956	0.273279	0.038953
41210#Z891	Operative procedures - secondary OPCS4	334176/735(334911)	Death register	General health	CAT-MUL	0.0189564	-0.0534461	0.0912847	0.607633	0.117855	0.0454459	0.190261	0.00142185
41200#U331	Operative procedures - main OPCS4	334142/769(334911)	Death register	General health	CAT-MUL	0.0968271	0.0261674	0.167458	0.00721963	0.0736045	0.00284618	0.144358	0.0414612
30180	Lymphocyte percentage	324394	Death register	General health	CAT-MUL	0.000705351	-0.0027037	0.0041144	0.685089	0.00554475	0.00213593	0.00895357	0.0014324
6177#2	Medication for cholesterol, blood pressure or diabetes	115125/38190(153315)	Death register	General health	CAT-MUL	0.0165779	0.00448063	0.0286751	0.007232	0.0138481	0.00174457	0.0259524	0.0249326
41204#Z824	Diagnoses - secondary ICD10	324711/10200(334911)	Death register	General health	CAT-MUL	0.0229885	0.00323282	0.0427397	0.0225462	0.0320647	0.0122908	0.0518389	0.00148144
41200#J021	Operative procedures - main OPCS4	334844/67(334911)	Death register	General health	CAT-MUL	0.328031	0.0888628	0.568147	0.00725595	0.20546	-0.0344251	0.445312	0.093193
41200#Q432	Operative procedures - main OPCS4	334713/198(334911)	Death register	General health	CAT-MUL	-0.0158259	-0.156156	0.124162	0.824808	0.226062	0.0865772	0.365501	0.00148758
24017	Nitrogen dioxide air pollution; 2006	330383	Death register	General health	CAT-MUL	0.00465607	0.00125625	0.0080559	0.00727095	0.00370294	0.000302361	0.00710351	0.0328237
20107#4	Illnesses of father	273880/17324(291204)	Death register	General health	CAT-MUL	0.00358808	-0.011773	0.0189457	0.647043	0.0248939	0.00952907	0.0402591	0.00149561
22601#34343161	Job coding	83833/337(84170)	Death register	General health	CAT-MUL	-0.147084	-0.254727	-0.0397965	0.00729704	-0.0449295	-0.151972	0.0620988	0.410654
22502	Cough on most days	74213/11714(85927)	Death register	General health	CAT-MUL	0.00313979	-0.0164428	0.0227185	0.7533	0.0317395	0.0121399	0.0513422	0.00150467
41202#Z507	Diagnoses - main ICD10	334897/14(334911)	Death register	General health	CAT-MUL	-0.760846	-1.33275	-0.216234	0.00730188	-0.713546	-1.24006	-0.188396	0.00778537
20003#1141151978	Treatment/medication code	334834/36(334870)	Death register	General health	CAT-MUL	0.102601	-0.224385	0.429042	0.537655	0.528363	0.202045	0.854736	0.00150555
41202#D45	Diagnoses - main ICD10	334672/239(334911)	Death register	General health	CAT-MUL	-0.174731	-0.302713	-0.047305	0.00730934	-0.0755678	-0.202528	0.0513686	0.243312
6149#2	Mouth/teeth dental problems	324693/9152(333845)	Death register	General health	CAT-MUL	-0.00567332	-0.0264754	0.0151219	0.5929	0.0336575	0.0128649	0.0544502	0.00151031
41204#Z363	Diagnoses - secondary ICD10	334885/26(334911)	Death register	General health	CAT-MUL	0.533583	0.145495	0.927444	0.00735167	-0.0406884	-0.425626	0.343933	0.835823
41202#K148	Diagnoses - main ICD10	334428/483(334911)	Death register	General health	CAT-MUL	0.0577499	-0.0314771	0.146899	0.20435	0.144357	0.0550925	0.233604	0.00152424
41202#K210	Diagnoses - main ICD10	328624/6287(334911)	Death register	General health	CAT-MUL	0.0139348	-0.011037	0.038898	0.273999	0.0404138	0.0154264	0.0654012	0.00152444
41202#O682	Diagnoses - main ICD10	334689/222(334911)	Lifestyle and environment	Sociodemographics	INTEGER	0.181176	0.048551	0.313855	0.00741488	0.0594255	-0.0725831	0.191335	0.37741
41200#M794	Operative procedures - main OPCS4	334824/87(334911)	Eye measures	General health	CONTINUOUS	-0.290561	-0.50473	-0.0784541	0.00750518	-0.0090458	-0.219357	0.20121	0.932808
23110	Impedance of arm (left)	329014	Eye measures	General health	CONTINUOUS	-0.00173043	-0.00412659	0.000665724	0.156943	-0.00387255	-0.00627051	-0.00147459	0.00154976
20003#1140863302	Treatment/medication code	334771/99(334870)	Eye measures	General health	CONTINUOUS	-0.272248	-0.472862	-0.0733598	0.0075239	0.129496	-0.0676008	0.326521	0.197747
20002#1075	Non-cancer illness code, self-reported	327302/7568(334870)	Eye measures	General health	CONTINUOUS	0.0148561	-0.00823664	0.0379423	0.207261	0.0373506	0.014219	0.0604831	0.0015517
1319	Dried fruit intake	305527	Milk/eggs/cheese yesterday	Sociodemographics	CAT-SIN	0.00960026	0.00255947	0.016641	0.00752921	0.00751018	0.000468425	0.0145519	0.0365844
23108	Impedance of leg (left)	329019	Medical information	General health	CAT-SIN	-0.00280934	-0.00590927	0.000290599	0.0756949	-0.00500309	-0.00810539	-0.00190079	0.00157322
2375	Relative age of first facial hair	149727	Early life factors	Sociodemographics	CAT-SIN	-0.0173566	-0.030088	-0.00462522	0.0075397	0.00203586	-0.0107051	0.0147768	0.754139
25512	Weighted-mean FA in tract superior thalamic radiation (right)	9105	Early life factors	Sociodemographics	CAT-SIN	0.00669771	-0.01369	0.0270854	0.519613	-0.0325955	-0.0528386	-0.0123524	0.00160271
41202#C718	Diagnoses - main ICD10	334884/27(334911)	Fruit/vegetables yesterday	Sociodemographics	CAT-SIN	0.0445878	-0.333234	0.420916	0.816401	-0.607045	-0.984331	-0.229809	0.00160968
41210#E082	Operative procedures - secondary OPCS4	334892/19(334911)	Bread/pasta/rice yesterday	Sociodemographics	CAT-SIN	-0.166901	-0.62443	0.284024	0.470247	-0.726094	-1.17834	-0.275294	0.00161632
6033	Maximum heart rate during fitness test	49663	Urine assays	General health	CONTINUOUS	-0.0116487	-0.0201997	-0.00309768	0.00758658	-0.0091184	-0.017669	-0.000567797	0.0366081
41202#G510	Diagnoses - main ICD10	334580/331(334911)	Soup/snacks/pastries yesterday	Sociodemographics	CAT-SIN	-0.00779033	-0.115724	0.0999481	0.887385	0.173133	0.0653406	0.280903	0.00164181
41210#Y662	Operative procedures - secondary OPCS4	334898/13(334911)	Bread/pasta/rice yesterday	Sociodemographics	CAT-SIN	-0.79001	-1.38876	-0.223359	0.00758877	-0.268169	-0.815769	0.277293	0.335994
41202#L603	Diagnoses - main ICD10	334893/18(334911)	Soup/snacks/pastries yesterday	Sociodemographics	CAT-SIN	0.640753	0.174554	1.11832	0.00760492	0.388967	-0.073675	0.850752	0.0990806
41203#5289	Diagnoses - main ICD9	334899/12(334911)	Meat/fish yesterday	Sociodemographics	CAT-SIN	-0.828286	-1.45774	-0.234697	0.00763184	-0.452404	-1.02329	0.116908	0.119708
20161	Pack years of smoking	100209	Soup/snacks/pastries yesterday	Sociodemographics	CAT-SIN	0.00206534	-0.0039649	0.00809559	0.502037	0.00959849	0.00360248	0.0155945	0.00170401
41204#Q070	Diagnoses - secondary ICD10	334879/32(334911)	Fruit/vegetables yesterday	Sociodemographics	CAT-SIN	0.475107	0.127435	0.826771	0.00764533	0.103988	-0.24277	0.450539	0.556537
6144#2	Never eat eggs, dairy, wheat, sugar	326626/7178(333804)	Sociodemographics	Sociodemographics	CAT-MUL	0.0227715	-0.000624206	0.0461604	0.0563759	0.0374294	0.0140209	0.060838	0.0017234
6155#1	Vitamin and mineral supplements	327205/6114(333319)	Sociodemographics	Sociodemographics	CAT-MUL	0.0344081	0.0091084	0.0597007	0.00767614	0.0366584	0.0113364	0.0619805	0.00454788
41202#G473	Diagnoses - main ICD10	332903/2008(334911)	Sociodemographics	Sociodemographics	CAT-MUL	0.0216398	-0.0222572	0.0655109	0.33378	0.0701902	0.026272	0.114107	0.00173294
20002#1309	Non-cancer illness code, self-reported	329636/5234(334870)	Sociodemographics	Sociodemographics	CAT-MUL	0.037497	0.00990433	0.0650822	0.00772418	0.0204717	-0.00713646	0.04808	0.146131
41210#Y263	Operative procedures - secondary OPCS4	334678/233(334911)	Sociodemographics	Sociodemographics	CAT-MUL	0.0336539	-0.0948549	0.161948	0.607379	0.20531	0.076802	0.333789	0.00173778
41202#Z429	Diagnoses - main ICD10	334893/18(334911)	Sociodemographics	Sociodemographics	CAT-MUL	-0.659299	-1.15562	-0.18214	0.0077408	-0.258059	-0.720176	0.20431	0.273904
6150#1	Vascular/heart problems diagnosed by doctor	326765/7626(334391)	Sociodemographics	Sociodemographics	CAT-MUL	0.0172597	-0.00574824	0.0402615	0.141409	0.0368044	0.0137576	0.0598521	0.00174792
22613#0	Worked with paints, thinners or glues	4104/79648(83752)	Sociodemographics	Sociodemographics	CAT-MUL	-0.0427018	-0.0741942	-0.011204	0.00787392	-0.0114187	-0.0430242	0.0201853	0.47886
23109	Impedance of arm (right)	329003	Sociodemographics	Sociodemographics	CAT-SIN	-0.00195759	-0.00434593	0.000430758	0.108171	-0.00381479	-0.00620491	-0.00142467	0.0017587
20004#1485	Operation code	333821/1049(334870)	Eye measures	General health	CAT-SIN	0.0821392	0.0215317	0.142721	0.00788476	0.00466791	-0.0559921	0.0653226	0.880109
20003#1140860834	Treatment/medication code	333853/1017(334870)	Lifestyle and environment	Sociodemographics	CAT-SIN	-0.00590468	-0.0676227	0.0557485	0.85117	0.0984796	0.036766	0.160189	0.00176113
41200#C134	Operative procedures - main OPCS4	334833/78(334911)	Eye measures	General health	CONTINUOUS	0.300427	0.0788196	0.522721	0.00793914	0.202925	-0.0191526	0.424864	0.0732207
20003#1141152732	Treatment/medication code	333987/883(334870)	Eye measures	General health	CONTINUOUS	0.0583743	-0.00764062	0.124346	0.0829554	0.105283	0.0392399	0.171321	0.0017803
41210#H489	Operative procedures - secondary OPCS4	334895/16(334911)	Hot/cold beverages yesterday	Sociodemographics	CAT-SIN	-0.699439	-1.22954	-0.192144	0.00798693	-0.0982547	-0.590711	0.393303	0.695446
41204#N849	Diagnoses - secondary ICD10	334900/11(334911)	Soup/snacks/pastries yesterday	Sociodemographics	CAT-SIN	-0.34179	-0.956278	0.254778	0.266331	-0.954329	-1.55653	-0.357633	0.0017868
22617#6131	Job SOC coding	84035/135(84170)	Soup/snacks/pastries yesterday	Sociodemographics	CAT-SIN	-0.231643	-0.403445	-0.0609856	0.00798992	-0.0204677	-0.189099	0.148256	0.812009
41204#K529	Diagnoses - secondary ICD10	329807/5104(334911)	Raw accelerometer statistics	General health	CAT-SIN	0.0335847	0.00593073	0.06123	0.0172794	0.0438477	0.0161729	0.0715223	0.00190036
41200#O181	Operative procedures - main OPCS4	334896/15(334911)	Accelerometer calibration	General health	CAT-SIN	-0.720876	-1.26806	-0.198025	0.00801564	0.199842	-0.305223	0.704799	0.438034
20086#8	Type of special diet followed	46571/945(47516)	Accelerometer wear time duration	General health	CAT-SIN	0.0395946	-0.0250586	0.10422	0.229886	0.102051	0.0375847	0.166538	0.00192071
2714	Age when periods started (menarche)	175125	Raw accelerometer statistics	General health	INTEGER	-0.0118299	-0.0205839	-0.00307599	0.0080807	-0.00882025	-0.0175666	-7.39334e-05	0.048092
6179#6	Mineral and other dietary supplements	326242/7793(334035)	Employment history	Sociodemographics	CAT-MUL	0.0157686	-0.00672166	0.0382522	0.169284	0.0355869	0.0130849	0.0580889	0.00193571
20003#1140872590	Treatment/medication code	334807/63(334870)	Employment history	Sociodemographics	CAT-MUL	-0.338271	-0.591087	-0.0885758	0.00826829	-0.197372	-0.444782	0.0499415	0.117847
20004#1509	Operation code	333063/1807(334870)	Employment history	Sociodemographics	CAT-MUL	0.0484454	0.00206777	0.0948021	0.0405719	0.0733267	0.0269372	0.119715	0.00194756
41204#J320	Diagnoses - secondary ICD10	334772/139(334911)	Accelerometer wear time duration	General health	CAT-SIN	-0.226101	-0.394517	-0.058768	0.00827251	-0.0277922	-0.194286	0.13861	0.743471
20151	Forced vital capacity (FVC), Best measure	252053	Lifestyle and environment	Sociodemographics	CAT-SIN	-0.00304282	-0.00577884	-0.000306799	0.0292768	-0.00431743	-0.00705106	-0.0015838	0.00196477
41210#S318	Operative procedures - secondary OPCS4	334891/20(334911)	Hot/cold beverages yesterday	Sociodemographics	CAT-SIN	0.598556	0.157507	1.0485	0.00828523	0.0446332	-0.394031	0.48306	0.841903
41246#1160	Treatment speciality of consultant (recoded)	302650/19725(322375)	Hot/cold beverages yesterday	Sociodemographics	CAT-SIN	0.0145558	-6.75741e-05	0.0291769	0.0510486	0.0230903	0.00844781	0.0377333	0.00199677
41202#C827	Diagnoses - main ICD10	334874/37(334911)	Maternity	Sociodemographics	CAT-MUL	-0.44468	-0.779067	-0.116862	0.00838475	0.0268875	-0.296181	0.349616	0.870363
680-1	Own or rent accommodation lived in	181359/330837	Maternity	Sociodemographics	CAT-MUL	-999	-999	-999	0.0933709	-999	-999	-999	0.00200169
3143	Ankle spacing width	192915	Maternity	Sociodemographics	CAT-MUL	0.00518422	0.00132899	0.00903944	0.00839881	0.00607681	0.00221858	0.00993503	0.00202206
6153#4	Medication for cholesterol, blood pressure, diabetes, or take exogenous hormones	165919/13403(179322)	Maternity	Sociodemographics	CAT-MUL	0.0227917	0.00519276	0.0403879	0.0111332	0.0277547	0.0101483	0.0453619	0.00200406
20003#1141145668	Treatment/medication code	334540/330(334870)	Maternity	Sociodemographics	CAT-MUL	0.144786	0.0369965	0.252557	0.00845502	0.0482949	-0.0598248	0.156407	0.381292
20003#1140881856	Treatment/medication code	330961/3909(334870)	Maternity	Sociodemographics	CAT-MUL	0.0423356	0.0108044	0.0738561	0.00848685	0.0212053	-0.0103484	0.0527576	0.187767
41245#1800	Main speciality of consultant (recoded)	328260/5336(333596)	Maternity	Sociodemographics	CAT-MUL	0.0342756	0.00721422	0.0613288	0.0130327	0.0426575	0.0155613	0.0697535	0.00203148
41200#T141	Operative procedures - main OPCS4	334841/70(334911)	Maternity	Sociodemographics	CAT-MUL	-0.319829	-0.559582	-0.0828872	0.00848949	-0.231209	-0.465519	0.00310342	0.0531118
41245#1860	Main speciality of consultant (recoded)	305383/28367(333750)	Maternity	Sociodemographics	CAT-MUL	0.00589927	-0.00645527	0.0182521	0.349277	0.0194518	0.00708368	0.0318204	0.00205189
41210#L602	Operative procedures - secondary OPCS4	334879/32(334911)	Maternity	Sociodemographics	CAT-MUL	-0.478157	-0.838985	-0.125421	0.00850801	-0.0782513	-0.42556	0.268841	0.658705
3088	Contra-indications for spirometry	334616	Maternity	Sociodemographics	CAT-MUL	0.0082795	-0.00405136	0.0206104	0.188164	0.0194061	0.0070653	0.0317469	0.00205542
41202#S634	Diagnoses - main ICD10	334804/107(334911)	Maternity	Sociodemographics	CAT-MUL	0.121811	-0.0676098	0.311115	0.207177	0.297259	0.107825	0.486634	0.00209709
41203#3540	Diagnoses - main ICD9	334823/88(334911)	Maternity	Sociodemographics	CAT-MUL	-0.28469	-0.498054	-0.073402	0.00854929	-0.1465	-0.355886	0.062757	0.170129
41204#Y049	Diagnoses - secondary ICD10	334577/334(334911)	Maternity	Sociodemographics	CAT-MUL	-0.0115279	-0.118923	0.0956812	0.833199	0.168334	0.0610249	0.275633	0.00210656
25161	Mean MO in medial lemniscus on FA skeleton (left)	9105	Maternity	Sociodemographics	CAT-MUL	0.0275536	0.00700632	0.0481009	0.00858733	-0.00908085	-0.0295	0.0113383	0.383365
41204#A047	Diagnoses - secondary ICD10	334519/392(334911)	Maternity	Sociodemographics	CAT-MUL	0.0160465	-0.0830874	0.115038	0.750847	0.155393	0.0562415	0.25453	0.00212671
41200#T309	Operative procedures - main OPCS4	334650/261(334911)	Maternity	Sociodemographics	CAT-MUL	0.162528	0.0412795	0.283785	0.00859735	0.122553	0.00121295	0.243871	0.0477303
41202#I426	Diagnoses - main ICD10	334896/15(334911)	Maternity	Sociodemographics	CAT-MUL	-0.53837	-1.07344	-0.0231848	0.0437367	-0.790653	-1.29659	-0.286244	0.00214118
41202#T16	Diagnoses - main ICD10	334883/28(334911)	Maternity	Sociodemographics	CAT-MUL	0.49952	0.128596	0.875285	0.00859984	0.0371463	-0.333338	0.407437	0.84415
41210#B144	Operative procedures - secondary OPCS4	334900/11(334911)	Maternity	Sociodemographics	CAT-MUL	-0.196483	-0.800661	0.39518	0.517615	-0.92831	-1.52274	-0.335628	0.00216155
41200#W749	Operative procedures - main OPCS4	334881/30(334911)	Maternity	Sociodemographics	CAT-MUL	0.484016	0.124411	0.848299	0.00865528	0.0598192	-0.298138	0.417228	0.743036
41202#N816	Diagnoses - main ICD10	333398/1513(334911)	Maternity	Sociodemographics	CAT-MUL	0.0339215	-0.0167347	0.0845467	0.189207	0.0791801	0.0285194	0.129841	0.00218871
40001#J180	Underlying (primary) cause of death: ICD10	334873/38(334911)	Depression	Mental health	CAT-SIN	-0.436595	-0.766277	-0.11337	0.00866667	-0.0932024	-0.411569	0.225151	0.566125
1389	Pork intake	333245	Depression	Mental health	CAT-SIN	-0.00891161	-0.0155723	-0.00225096	0.00873222	-0.00556858	-0.012232	0.00109486	0.101432
41210#X119	Operative procedures - secondary OPCS4	334896/15(334911)	Soup/snacks/pastries yesterday	Sociodemographics	CAT-SIN	-0.0469795	-0.559122	0.459677	0.856083	-0.796897	-1.30854	-0.287348	0.00220843
25383	Mean ICVF in fornix cres+stria terminalis on FA skeleton (left)	9104	Admission and discharge	General health	CAT-MUL	0.0272896	0.00689204	0.0476872	0.00874185	0.00661511	-0.0136567	0.0268869	0.522409
20002#1414	Non-cancer illness code, self-reported	334574/296(334870)	Admission and discharge	General health	CAT-MUL	0.152178	0.0383848	0.265964	0.00875149	-0.0371989	-0.151236	0.0768084	0.522547
20414	Frequency of drinking alcohol	109792	Admission and discharge	General health	CAT-MUL	-0.00680127	-0.0174481	0.00384561	0.210552	-0.0165415	-0.0271633	-0.00591961	0.00227135
25175	Mean MO in anterior corona radiata on FA skeleton (left)	9105	Admission and discharge	General health	CAT-MUL	0.0272965	0.00688844	0.0477045	0.00875941	0.0139021	-0.00637739	0.0341816	0.179052
25498	Weighted-mean FA in tract forceps major	9105	Admission and discharge	General health	CAT-MUL	-0.00122488	-0.0218751	0.0194253	0.907439	-0.0319211	-0.0524251	-0.0114171	0.00228183
22601#21213038	Job coding	83853/317(84170)	Admission and discharge	General health	CAT-MUL	-0.0683661	-0.178886	0.041888	0.224717	-0.172565	-0.283493	-0.0616954	0.00228877
3496	Wants to stop smoking	24097	Admission and discharge	General health	CAT-MUL	-0.0310787	-0.0543282	-0.00782922	0.00879784	-0.0251527	-0.0483538	-0.00195155	0.0336081
41200#K618	Operative procedures - main OPCS4	334886/25(334911)	Admission and discharge	General health	CAT-MUL	0.108713	-0.283846	0.500589	0.586222	0.608305	0.217013	0.999277	0.00229942
41200#A549	Operative procedures - main OPCS4	334883/28(334911)	Admission and discharge	General health	CAT-MUL	-0.211064	-0.588298	0.161104	0.268692	-0.581291	-0.955888	-0.208158	0.00230267
41204#C844	Diagnoses - secondary ICD10	334886/25(334911)	Admission and discharge	General health	CAT-MUL	-0.543003	-0.956384	-0.141361	0.00886187	-0.211175	-0.604535	0.181875	0.292522
41210#S152	Operative procedures - secondary OPCS4	334660/251(334911)	Admission and discharge	General health	CAT-MUL	0.0706963	-0.0529864	0.194248	0.262235	0.192497	0.0686851	0.316294	0.00230774
41202#I743	Diagnoses - main ICD10	334573/338(334911)	Admission and discharge	General health	CAT-MUL	0.142274	0.0356979	0.248833	0.00886543	-0.0237179	-0.130658	0.0831972	0.66373
4104	Heel quantitative ultrasound index (QUI), direct entry (left)	105654	Admission and discharge	General health	CAT-MUL	0.000951901	-0.00487584	0.00677964	0.74886	0.00903853	0.00322366	0.0148534	0.00231526
6157#3	Why stopped smoking	30116/50798(80914)	Admission and discharge	General health	CAT-MUL	0.019053	0.00478425	0.0333242	0.00887213	0.0194658	0.00519474	0.0337389	0.00751228
4106	Heel bone mineral density (BMD) T-score, automated (left)	105654	Admission and discharge	General health	CAT-MUL	0.000951439	-0.00487631	0.00677918	0.748978	0.00903747	0.0032226	0.0148523	0.00231803
20004#1502	Operation code	333275/1595(334870)	Admission and discharge	General health	CAT-MUL	-0.0658412	-0.115185	-0.0165536	0.00887222	-0.0400021	-0.089243	0.00923091	0.111287
41200#M459	Operative procedures - main OPCS4	313018/21893(334911)	Admission and discharge	General health	CAT-MUL	0.012423	-0.00138772	0.0262316	0.0778718	0.0214793	0.00765842	0.0353006	0.00231915
41204#M5498	Diagnoses - secondary ICD10	334897/14(334911)	Admission and discharge	General health	CAT-MUL	0.715207	0.18536	1.26115	0.0088862	0.0260565	-0.498743	0.549638	0.922405
41204#E161	Diagnoses - secondary ICD10	334897/14(334911)	Admission and discharge	General health	CAT-MUL	-0.0943544	-0.624241	0.428572	0.724375	0.815244	0.291108	1.34096	0.00231993
41204#W229	Diagnoses - secondary ICD10	334656/255(334911)	Admission and discharge	General health	CAT-MUL	0.163599	0.0410202	0.286201	0.00889314	0.0871087	-0.0357028	0.209885	0.164408
41210#N113	Operative procedures - secondary OPCS4	334869/42(334911)	Admission and discharge	General health	CAT-MUL	0.09853	-0.204183	0.400569	0.522541	0.470088	0.167479	0.772828	0.0023323
41204#H201	Diagnoses - secondary ICD10	334892/19(334911)	Admission and discharge	General health	CAT-MUL	0.607214	0.155709	1.06828	0.00890294	-0.0413484	-0.489279	0.407469	0.856576
4105	Heel bone mineral density (BMD) (left)	105594	Admission and discharge	General health	CAT-MUL	0.000703263	-0.00512302	0.00652955	0.812982	0.0090108	0.00319637	0.0148252	0.00238644
41230#5MC	PCT where patients GP was registered	334893/18(334911)	Admission and discharge	General health	CAT-MUL	0.289211	-0.173376	0.754456	0.220504	0.714029	0.252669	1.17556	0.00241287
41204#A048	Diagnoses - secondary ICD10	334165/746(334911)	Admission and discharge	General health	CAT-MUL	0.095685	0.0238926	0.167449	0.00897623	-0.0357597	-0.107689	0.036156	0.32981
25918	Volume of grey matter in X Cerebellum (left)	10250	Admission and discharge	General health	CAT-MUL	0.0118684	-0.00626341	0.0300002	0.199497	0.0279628	0.00989904	0.0460266	0.00241627
41247#2001	Patient classification on admission (recoded)	334894/17(334911)	Admission and discharge	General health	CAT-MUL	0.643039	0.164899	1.13341	0.00902092	-0.0138833	-0.490078	0.461418	0.954388
41200#O013	Operative procedures - main OPCS4	334898/13(334911)	Admission and discharge	General health	CAT-MUL	0.431654	-0.112215	0.984635	0.121421	0.840403	0.296934	1.38323	0.00242747
41210#E271	Operative procedures - secondary OPCS4	334882/29(334911)	Admission and discharge	General health	CAT-MUL	0.487244	0.122791	0.855944	0.0090609	0.0967545	-0.267577	0.460725	0.602536
1518	Hot drink temperature	331419	Admission and discharge	General health	CAT-MUL	-0.00179111	-0.00894857	0.00536635	0.623797	0.0110499	0.00389201	0.0182077	0.00248055
41202#F339	Diagnoses - main ICD10	334814/97(334911)	Psychiatric	Mental health	CAT-MUL	0.264316	0.0655199	0.463571	0.00920654	0.0752474	-0.123848	0.274315	0.458799
20002#1112	Non-cancer illness code, self-reported	333760/1110(334870)	Psychiatric	Mental health	CAT-MUL	0.0545053	-0.00443358	0.113408	0.0698054	0.0909463	0.0319144	0.149973	0.00253007
41200#W233	Operative procedures - main OPCS4	334898/13(334911)	Psychiatric	Mental health	CAT-MUL	-0.769259	-1.36608	-0.202763	0.00921185	-0.208137	-0.753041	0.335512	0.453517
41200#H518	Operative procedures - main OPCS4	334850/61(334911)	Health and medical history	General health	CAT-SIN	0.0843202	-0.167149	0.335284	0.510297	0.385841	0.134914	0.63659	0.00257085
41202#K801	Diagnoses - main ICD10	330919/3992(334911)	Traumatic events	Mental health	CAT-SIN	0.0414933	0.0102509	0.0727255	0.00922478	0.0179108	-0.0133525	0.0491732	0.261467
41200#H562	Operative procedures - main OPCS4	334439/472(334911)	Diagnoses	General health	CAT-MUL	0.119574	0.0294333	0.209685	0.00930245	0.0214823	-0.0688109	0.11176	0.640954
20429	Easily tired during worst period of anxiety	8892/22728(31620)	Diagnoses	General health	CAT-MUL	0.0262301	0.00144487	0.0510248	0.0380898	0.0378406	0.0132044	0.0624853	0.00261222
20001#1005	Cancer code, self-reported	334855/15(334870)	Diagnoses	General health	CAT-MUL	0.684668	0.173672	1.20963	0.00931339	0.133153	-0.374075	0.639946	0.6067
3090	Used an inhaler for chest within last hour	304766/2179(306945)	Diagnoses	General health	CAT-MUL	0.0155321	-0.026618	0.0576564	0.470002	0.06462	0.0224872	0.106752	0.00264646
22601#82182643	Job coding	84151/19(84170)	Diagnoses	General health	CAT-MUL	-0.614773	-1.088	-0.157574	0.00935846	0.00169391	-0.449927	0.453673	0.994134
20003#1141188522	Treatment/medication code	334853/17(334870)	Diagnoses	General health	CAT-MUL	-0.663345	-1.17579	-0.171377	0.00939217	-0.307563	-0.785938	0.1687	0.206562
41202#O714	Diagnoses - main ICD10	334878/33(334911)	Diagnoses	General health	CAT-MUL	-0.419289	-0.775593	-0.0706658	0.0195186	-0.523989	-0.86656	-0.182081	0.0026887
41204#N604	Diagnoses - secondary ICD10	334840/71(334911)	Diagnoses	General health	CAT-MUL	-0.312951	-0.550785	-0.0777074	0.00945909	-0.21337	-0.446602	0.0197083	0.0728682
41202#Z518	Diagnoses - main ICD10	334874/37(334911)	Diagnoses	General health	CAT-MUL	0.106605	-0.215934	0.428662	0.516236	0.493188	0.171061	0.815364	0.00269164
40006#C022	Type of cancer: ICD10	334900/11(334911)	Diagnoses	General health	CAT-MUL	0.809612	0.207996	1.43766	0.00948421	0.0751769	-0.51654	0.66548	0.803121
41204#S761	Diagnoses - secondary ICD10	334899/12(334911)	Diagnoses	General health	CAT-MUL	0.467431	-0.100627	1.04691	0.108772	0.864001	0.299555	1.42939	0.00270262
41210#H024	Operative procedures - secondary OPCS4	334591/320(334911)	Diagnoses	General health	CAT-MUL	0.144832	0.0353267	0.254318	0.00951732	0.0383386	-0.071315	0.147979	0.493148
41230#5N4	PCT where patients GP was registered	328015/6896(334911)	Diagnoses	General health	CAT-MUL	0.0166195	-0.00733989	0.0405716	0.173905	0.0366947	0.012684	0.0607052	0.00274098
24500	Greenspace percentage, buffer 1000m	292059	Diagnoses	General health	CAT-MUL	-0.00476736	-0.00837134	-0.00116337	0.0095243	-0.00464384	-0.00824857	-0.00103911	0.0115716
41245#1020	Main speciality of consultant (recoded)	331631/1938(333569)	Diagnoses	General health	CAT-MUL	0.0150143	-0.0296547	0.059656	0.50989	0.0681944	0.0235241	0.112862	0.00276968
41204#C819	Diagnoses - secondary ICD10	334827/84(334911)	Diagnoses	General health	CAT-MUL	-0.0822728	-0.297419	0.131749	0.452102	-0.326576	-0.540867	-0.112393	0.00280973
41210#V544	Operative procedures - secondary OPCS4	334358/553(334911)	Diagnoses	General health	CAT-MUL	0.110076	0.0267575	0.193364	0.0095932	0.023475	-0.0599848	0.106924	0.581407
41229#5KL	PCT responsible for patient data	332171/2740(334911)	Diagnoses	General health	CAT-MUL	-0.00514387	-0.0428979	0.0325874	0.789369	0.0575238	0.0197666	0.0952795	0.00282495
41210#R229	Operative procedures - secondary OPCS4	334889/22(334911)	Diagnoses	General health	CAT-MUL	0.558676	0.138224	0.986214	0.00962618	-0.172486	-0.592342	0.246155	0.420018
3062	Forced vital capacity (FVC)	304882	Diagnoses	General health	CAT-MUL	-0.00201916	-0.00457636	0.000538042	0.121723	-0.00389746	-0.00645583	-0.0013391	0.00282804
20090#385	Type of fat/oil used in cooking	47373/143(47516)	Diagnoses	General health	CAT-MUL	0.217167	0.0528281	0.381828	0.00964052	0.0967084	-0.0675379	0.260944	0.248453
20111#9	Illnesses of siblings	237831/21432(259263)	Diagnoses	General health	CAT-MUL	0.0110297	-0.00301063	0.0250679	0.123603	0.0213661	0.00732041	0.0354121	0.00286873
24506	Natural environment percentage, buffer 1000m	331815	Diagnoses	General health	CAT-MUL	-0.00445734	-0.00783348	-0.00108119	0.009664	-0.00491655	-0.00829393	-0.00153917	0.00432859
41204#K219	Diagnoses - secondary ICD10	327439/7472(334911)	Diagnoses	General health	CAT-MUL	0.00569548	-0.017267	0.0286503	0.626809	0.0349476	0.0119735	0.0579218	0.00286886
4957-4	FI3 : word interpolation	91683/107654	Diagnoses	General health	CAT-MUL	-999	-999	-999	0.00970327	-999	-999	-999	0.114876
20548#6	Manifestations of mania or irritability	106501/2858(109359)	Diagnoses	General health	CAT-MUL	0.0193591	-0.0178766	0.0565797	0.308071	0.0565122	0.019315	0.0937158	0.00290504
41204#Q764	Diagnoses - secondary ICD10	334874/37(334911)	Diagnoses	General health	CAT-MUL	-0.436066	-0.770455	-0.10831	0.00972848	-0.034673	-0.356824	0.287211	0.832849
41200#C178	Operative procedures - main OPCS4	334892/19(334911)	Diagnoses	General health	CAT-MUL	0.178457	-0.271515	0.628673	0.435915	0.682749	0.233248	1.13233	0.00290997
41200#X084	Operative procedures - main OPCS4	334741/170(334911)	Diagnoses	General health	CAT-MUL	0.197773	0.0476701	0.347958	0.0098092	0.0104784	-0.140061	0.160973	0.891468
20004#1592	Operation code	334746/124(334870)	Diagnoses	General health	CAT-MUL	0.171009	-0.00478103	0.346843	0.0564975	0.266754	0.0906605	0.442776	0.0029814
41200#A381	Operative procedures - main OPCS4	334900/11(334911)	Diagnoses	General health	CAT-MUL	0.653916	0.0585405	1.2682	0.0332225	0.892233	0.302809	1.48246	0.00301101
23272	Leg tissue fat percentage (right)	3117	Diagnoses	General health	CAT-MUL	-0.0303215	-0.0533389	-0.00730404	0.00984219	0.00148455	-0.0215951	0.0245642	0.899645
25727	Weighted-mean ISOVF in tract superior thalamic radiation (left)	9104	Diagnoses	General health	CAT-MUL	0.00169096	-0.0180805	0.0214625	0.866864	0.0296935	0.0100603	0.0493267	0.00303791
41202#S617	Diagnoses - main ICD10	334850/61(334911)	Diagnoses	General health	CAT-MUL	0.330619	0.0798717	0.582466	0.00984935	-0.00956867	-0.260698	0.241464	0.940452
41204#M791	Diagnoses - secondary ICD10	334870/41(334911)	Diagnoses	General health	CAT-MUL	-0.115804	-0.424696	0.190467	0.460008	-0.463119	-0.769689	-0.156795	0.0030548
41210#B301	Operative procedures - secondary OPCS4	334158/753(334911)	Diagnoses	General health	CAT-MUL	0.0942234	0.0226263	0.165792	0.00987822	-0.0135073	-0.0851526	0.0581284	0.711724
41202#R229	Diagnoses - main ICD10	334753/158(334911)	Diagnoses	General health	CAT-MUL	0.184269	0.0285469	0.340049	0.0203649	0.235664	0.079542	0.391743	0.00308681
41203#7352	Diagnoses - main ICD9	334896/15(334911)	Diagnoses	General health	CAT-MUL	0.675464	0.16666	1.1986	0.00997902	0.154969	-0.354469	0.662735	0.550319
20162	Pack years adult smoking as proportion of life span exposed to smoking	100209	Diagnoses	General health	CAT-MUL	0.00200095	-0.00411833	0.00812023	0.52159	0.00918512	0.00310055	0.0152697	0.00308961
20002#1671	Non-cancer illness code, self-reported	334840/30(334870)	Diagnoses	General health	CAT-MUL	0.473995	0.114772	0.837527	0.0100194	-0.0269516	-0.385493	0.331289	0.882818
41200#Q259	Operative procedures - main OPCS4	334891/20(334911)	Diagnoses	General health	CAT-MUL	0.276709	-0.163	0.718593	0.217348	0.663049	0.223497	1.10387	0.00313552
41229#5N4	PCT responsible for patient data	328007/6904(334911)	Diagnoses	General health	CAT-MUL	0.0158338	-0.00811248	0.0397728	0.19491	0.0361481	0.0121509	0.0601452	0.00315285
41202#E291	Diagnoses - main ICD10	334860/51(334911)	Diagnoses	General health	CAT-MUL	0.359897	0.0859847	0.635514	0.0101742	-0.0716876	-0.346024	0.202525	0.608437
41204#I693	Diagnoses - secondary ICD10	334685/226(334911)	Diagnoses	General health	CAT-MUL	0.0716906	-0.0585788	0.201807	0.280329	0.196467	0.0658954	0.327026	0.00318277
41210#Z838	Operative procedures - secondary OPCS4	334865/46(334911)	Diagnoses	General health	CAT-MUL	0.379612	0.090664	0.670476	0.0101927	-0.0802734	-0.369666	0.208862	0.586508
41200#C063	Operative procedures - main OPCS4	334880/31(334911)	Diagnoses	General health	CAT-MUL	-0.264864	-0.62496	0.0898179	0.145669	-0.530768	-0.883815	-0.178076	0.00319367
41200#C882	Operative procedures - main OPCS4	334893/18(334911)	Diagnoses	General health	CAT-MUL	0.613658	0.148889	1.0887	0.0102513	0.567248	0.105191	1.02962	0.0161298
3077	Seating box height	333871	Diagnoses	General health	CAT-MUL	-0.00729176	-0.0160078	0.00142432	0.101066	-0.0131007	-0.0218179	-0.00438353	0.00322343
41202#I429	Diagnoses - main ICD10	334832/79(334911)	Diagnoses	General health	CAT-MUL	-0.292597	-0.517427	-0.0700396	0.0103028	0.122439	-0.0982055	0.342957	0.276604
41210#Z381	Operative procedures - secondary OPCS4	334707/204(334911)	Diagnoses	General health	CAT-MUL	0.150122	0.013056	0.287179	0.0317728	0.20645	0.0690041	0.34386	0.00323655
20156	Duration to complete numeric path (trail #1)	73090	Diagnoses	General health	CAT-MUL	0.00890466	0.0021015	0.0157078	0.0103065	0.000560078	-0.00625351	0.00737367	0.872006
41202#I201	Diagnoses - main ICD10	334814/97(334911)	Diagnoses	General health	CAT-MUL	0.13845	-0.0604803	0.337307	0.172241	0.299024	0.0998443	0.498124	0.00324967
41202#M6299	Diagnoses - main ICD10	334900/11(334911)	Diagnoses	General health	CAT-MUL	-0.829943	-1.48797	-0.211335	0.0103977	0.211181	-0.380408	0.801905	0.483792
22504	Bring up phlegm/sputum/mucus on most days	78703/7224(85927)	Diagnoses	General health	CAT-MUL	-0.0189607	-0.0432399	0.005309	0.125782	0.0364717	0.0121545	0.0607927	0.00328807
41210#W322	Operative procedures - secondary OPCS4	334700/211(334911)	Diagnoses	General health	CAT-MUL	0.17611	0.0412427	0.31102	0.0104782	0.0885711	-0.0464841	0.223603	0.198605
41202#R270	Diagnoses - main ICD10	334832/79(334911)	Diagnoses	General health	CAT-MUL	0.0725649	-0.147937	0.292641	0.518252	0.330657	0.110137	0.55117	0.00329258
20004#1480	Operation code	321494/13376(334870)	Diagnoses	General health	CAT-MUL	0.0226759	0.00530475	0.0400439	0.0105048	0.0146057	-0.0027679	0.0319791	0.0994091
20004#1481	Operation code	332352/2518(334870)	Diagnoses	General health	CAT-MUL	-0.00142584	-0.0406583	0.0377818	0.943194	0.0587948	0.0195792	0.0980091	0.00329724
41204#M774	Diagnoses - secondary ICD10	334814/97(334911)	Diagnoses	General health	CAT-MUL	0.00943931	-0.190083	0.208362	0.925972	-0.298691	-0.498194	-0.0992779	0.00333357
41204#S318	Diagnoses - secondary ICD10	334897/14(334911)	Diagnoses	General health	CAT-MUL	0.347141	-0.175766	0.87489	0.193581	0.787834	0.262734	1.3161	0.00334148
41202#Q070	Diagnoses - main ICD10	334881/30(334911)	Diagnoses	General health	CAT-MUL	0.470507	0.111163	0.834012	0.010592	-0.207425	-0.566007	0.150678	0.256544
41204#E669	Diagnoses - secondary ICD10	326897/8014(334911)	Diagnoses	General health	CAT-MUL	0.0259542	0.00378759	0.0481151	0.0217178	0.0331783	0.0109958	0.0553609	0.00337188
41204#H251	Diagnoses - secondary ICD10	334457/454(334911)	Diagnoses	General health	CAT-MUL	-0.120618	-0.21327	-0.0282166	0.0106084	0.0725843	-0.0196399	0.164799	0.122907
22617#5323	Job SOC coding	83837/333(84170)	Diagnoses	General health	CAT-MUL	0.0313263	-0.0763257	0.138843	0.568135	0.161588	0.0535448	0.269656	0.00337726
20003#1141151288	Treatment/medication code	334624/246(334870)	Diagnoses	General health	CAT-MUL	-0.164213	-0.290485	-0.0384596	0.0106293	-0.000770578	-0.125918	0.124353	0.99037
41204#Z888	Diagnoses - secondary ICD10	330964/3947(334911)	Diagnoses	General health	CAT-MUL	0.0245082	-0.00691444	0.0559184	0.126249	0.0470224	0.0155784	0.0784665	0.00337758
20002#1598	Non-cancer illness code, self-reported	332517/2353(334870)	Diagnoses	General health	CAT-MUL	0.0528114	0.0122693	0.093337	0.0106587	0.0246011	-0.0159992	0.0651997	0.234976
22618#0	Breathing problems improved/stopped away from workplace or on holiday	80261/3909(84170)	Diagnoses	General health	CAT-MUL	-0.00245732	-0.0345851	0.0296556	0.880793	0.0480056	0.0158901	0.0801263	0.00339492
41204#X619	Diagnoses - secondary ICD10	334247/664(334911)	Diagnoses	General health	CAT-MUL	0.0991037	0.0229481	0.175231	0.0107324	0.113413	0.0372546	0.189561	0.00351132
41210#Z763	Operative procedures - secondary OPCS4	334427/484(334911)	Diagnoses	General health	CAT-MUL	-0.0076797	-0.0969904	0.0814962	0.866049	0.133357	0.0441093	0.222588	0.00340138
41200#T413	Operative procedures - main OPCS4	334448/463(334911)	Diagnoses	General health	CAT-MUL	0.118442	0.0273385	0.209515	0.0108037	0.0233535	-0.0678684	0.114563	0.615786
41200#S701	Operative procedures - main OPCS4	334705/206(334911)	Diagnoses	General health	CAT-MUL	0.109835	-0.0266338	0.24622	0.114485	0.204077	0.0674648	0.340653	0.00340755
41210#Z426	Operative procedures - secondary OPCS4	334900/11(334911)	Diagnoses	General health	CAT-MUL	-0.82464	-1.48204	-0.206662	0.0108069	-0.542849	-1.13602	0.0484228	0.0723006
41210#Y539	Operative procedures - secondary OPCS4	330816/4095(334911)	Diagnoses	General health	CAT-MUL	0.0192612	-0.0115861	0.050096	0.220909	0.0461417	0.0152577	0.0770257	0.00340768
41204#Z807	Diagnoses - secondary ICD10	334844/67(334911)	Diagnoses	General health	CAT-MUL	0.311422	0.0720037	0.551775	0.0108813	0.0855764	-0.154002	0.325039	0.483747
41200#F439	Operative procedures - main OPCS4	334896/15(334911)	Diagnoses	General health	CAT-MUL	-0.57764	-1.11637	-0.0594264	0.0315246	-0.758718	-1.26842	-0.250401	0.00346921
41202#M4799	Diagnoses - main ICD10	334849/62(334911)	Diagnoses	General health	CAT-MUL	0.323279	0.0747738	0.572861	0.0108889	0.0916092	-0.157208	0.340391	0.470501
6145#5	Illness, injury, bereavement, stress in last 2 years	323020/9905(332925)	Diagnoses	General health	CAT-MUL	0.0230401	0.00293435	0.0431415	0.0246766	0.0299742	0.00987264	0.0500759	0.00346922
40013#1533	Type of cancer: ICD9	334872/39(334911)	Diagnoses	General health	CAT-MUL	-0.417843	-0.743242	-0.0985354	0.010962	0.146551	-0.167517	0.460596	0.360435
41204#Z865	Diagnoses - secondary ICD10	334193/718(334911)	Diagnoses	General health	CAT-MUL	0.0743431	0.00113234	0.147511	0.046481	0.109149	0.0359261	0.182365	0.00348065
41202#M942	Diagnoses - main ICD10	334900/11(334911)	Diagnoses	General health	CAT-MUL	0.79166	0.190963	1.41685	0.010963	0.239307	-0.352247	0.829839	0.427237
41210#S641	Operative procedures - secondary OPCS4	334861/50(334911)	Diagnoses	General health	CAT-MUL	0.271935	-0.00505849	0.549903	0.0545166	0.412105	0.135346	0.688705	0.00350647
41204#I251	Diagnoses - secondary ICD10	327934/6977(334911)	Diagnoses	General health	CAT-MUL	0.0310238	0.00710164	0.05494	0.0110155	0.0196139	-0.00434868	0.0435763	0.108644
40002#C780	Contributory (secondary) causes of death: ICD10	334792/119(334911)	Diagnoses	General health	CAT-MUL	-0.14487	-0.326216	0.0354823	0.116248	-0.267636	-0.447658	-0.0876875	0.00356263
2734	Number of live births	180052	Diagnoses	General health	CAT-MUL	-0.0110111	-0.019501	-0.00252117	0.0110215	0.000333245	-0.00815163	0.00881812	0.93864
41202#M1996	Diagnoses - main ICD10	334793/118(334911)	Diagnoses	General health	CAT-MUL	0.233801	0.0535544	0.414306	0.0110357	0.178546	-0.00206618	0.3591	0.0526404
6142#1	Current employment status	144351/189622(333973)	Diagnoses	General health	CAT-MUL	-0.00277575	-0.0111619	0.00561036	0.51651	-0.0124613	-0.0208496	-0.00407338	0.00359441
41200#O173	Operative procedures - main OPCS4	334882/29(334911)	Diagnoses	General health	CAT-MUL	-0.486745	-0.867332	-0.115153	0.0110415	-0.0929861	-0.457549	0.271488	0.617102
41204#A071	Diagnoses - secondary ICD10	334901/10(334911)	Diagnoses	General health	CAT-MUL	0.605534	-0.0181674	1.24694	0.0593427	0.914807	0.297186	1.53034	0.00362881
41210#W572	Operative procedures - secondary OPCS4	334349/562(334911)	Diagnoses	General health	CAT-MUL	0.10715	0.0244541	0.189813	0.0110695	0.0437655	-0.0390946	0.126617	0.300496
41202#G811	Diagnoses - main ICD10	334899/12(334911)	Diagnoses	General health	CAT-MUL	0.156949	-0.41037	0.724575	0.586211	0.842288	0.275078	1.41094	0.00363016
2744	Birth weight of first child	144815	Diagnoses	General health	CAT-MUL	0.0120945	0.00276344	0.0214255	0.0110715	0.00787407	-0.00143282	0.0171809	0.0972685
41204#I258	Diagnoses - secondary ICD10	329215/5696(334911)	Diagnoses	General health	CAT-MUL	0.0250609	-0.00136874	0.0514824	0.0630598	0.0392679	0.0127835	0.065753	0.00366108
41210#W595	Operative procedures - secondary OPCS4	333982/929(334911)	Diagnoses	General health	CAT-MUL	-0.0182723	-0.0828406	0.0462199	0.578861	-0.095648	-0.160183	-0.0311194	0.00366982
25081	Mean FA in superior corona radiata on FA skeleton (left)	9105	Diagnoses	General health	CAT-MUL	0.00712396	-0.0130077	0.0272556	0.487911	-0.0296286	-0.0496191	-0.00963807	0.00367772
20003#1141188836	Treatment/medication code	334785/85(334870)	Diagnoses	General health	CAT-MUL	0.275031	0.0626834	0.4879	0.0111762	0.0468821	-0.166155	0.259819	0.666141
22129	Doctor diagnosed chronic bronchitis	84983/944(85927)	Diagnoses	General health	CAT-MUL	0.0233613	-0.0409476	0.087619	0.476266	0.0953288	0.0309901	0.159682	0.00368693
41202#M9488	Diagnoses - main ICD10	334841/70(334911)	Diagnoses	General health	CAT-MUL	0.302949	0.0688584	0.537865	0.0112777	0.169043	-0.065332	0.403323	0.157364
41204#K30	Diagnoses - secondary ICD10	332545/2366(334911)	Diagnoses	General health	CAT-MUL	0.0121941	-0.0282696	0.0526341	0.554627	0.0599437	0.0194668	0.100419	0.00370039
41202#M4316	Diagnoses - main ICD10	334537/374(334911)	Diagnoses	General health	CAT-MUL	-0.0221327	-0.123756	0.0793043	0.669153	0.150104	0.0486006	0.251596	0.00374866
20003#1140857690	Treatment/medication code	334837/33(334870)	Diagnoses	General health	CAT-MUL	0.341255	0.000133481	0.68449	0.0502754	0.505686	0.163791	0.847873	0.00375371
41210#M432	Operative procedures - secondary OPCS4	334829/82(334911)	Diagnoses	General health	CAT-MUL	0.279819	0.0632404	0.497023	0.0113977	0.088318	-0.128289	0.304908	0.424166
25060	Mean FA in splenium of corpus callosum on FA skeleton	9105	Diagnoses	General health	CAT-MUL	0.00497036	-0.0156766	0.0256173	0.637018	-0.0303147	-0.0508167	-0.00981272	0.00375928
41202#I742	Diagnoses - main ICD10	334849/62(334911)	Diagnoses	General health	CAT-MUL	-0.326404	-0.581145	-0.0748368	0.011433	0.138945	-0.11021	0.387983	0.274223
25348	Mean ICVF in splenium of corpus callosum on FA skeleton	9104	Diagnoses	General health	CAT-MUL	0.00138257	-0.0188424	0.0216075	0.893405	-0.0296883	-0.0497721	-0.00960437	0.00376893
41202#C182	Diagnoses - main ICD10	334591/320(334911)	Diagnoses	General health	CAT-MUL	0.141136	0.0316591	0.250589	0.0114869	0.0577509	-0.0520005	0.167493	0.302347
41202#I209	Diagnoses - main ICD10	330939/3972(334911)	Diagnoses	General health	CAT-MUL	0.0404374	0.00907028	0.071794	0.0114983	0.0269767	-0.00444853	0.0584011	0.092464
41204#F412	Diagnoses - secondary ICD10	333824/1087(334911)	Diagnoses	General health	CAT-MUL	0.0612112	0.001678	0.120711	0.0438013	0.0879282	0.0283607	0.147491	0.00381045
1060	Time spent outdoors in winter	264624	Diagnoses	General health	CAT-MUL	-0.0099104	-0.0175983	-0.00222252	0.0115171	-0.0092444	-0.0169412	-0.00154758	0.0185688
41230#5AF	PCT where patients GP was registered	334898/13(334911)	Diagnoses	General health	CAT-MUL	0.617551	0.07074	1.17895	0.0282765	0.802484	0.259254	1.34709	0.00381801
41200#W702	Operative procedures - main OPCS4	334871/40(334911)	Diagnoses	General health	CAT-MUL	0.400587	0.0906674	0.71298	0.0115197	0.257847	-0.0523762	0.568092	0.103303
25732	Discrepancy between T1 brain image and standard-space brain template (nonlinearly-aligned)	10254	Diagnoses	General health	CAT-MUL	-0.00653566	-0.0231527	0.0100813	0.440744	-0.0244326	-0.040986	-0.00787912	0.00382128
22601#34143169	Job coding	84102/68(84170)	Diagnoses	General health	CAT-MUL	0.306637	0.0688615	0.545173	0.0115559	0.19408	-0.0438565	0.432391	0.110141
22617#3414	Job SOC coding	84102/68(84170)	Diagnoses	General health	CAT-MUL	0.306637	0.0688615	0.545173	0.0115559	0.19408	-0.0438565	0.432391	0.110141
41210#Z841	Operative procedures - secondary OPCS4	333737/1174(334911)	Diagnoses	General health	CAT-MUL	0.0153907	-0.0419613	0.0726963	0.598747	0.0843615	0.0270124	0.141706	0.00393593
41202#T810	Diagnoses - main ICD10	333126/1785(334911)	Diagnoses	General health	CAT-MUL	0.0598239	0.0133356	0.106292	0.0116419	-0.00959302	-0.0561357	0.0369452	0.686217
41202#M927	Diagnoses - main ICD10	334891/20(334911)	Diagnoses	General health	CAT-MUL	0.20424	-0.234393	0.643801	0.360786	0.64568	0.206696	1.08472	0.00393909
41200#M026	Operative procedures - main OPCS4	334897/14(334911)	Diagnoses	General health	CAT-MUL	0.687618	0.159162	1.23241	0.0116897	-0.430744	-0.956056	0.0935552	0.107543
20468	Ever believed in an un-real conspiracy against self	108840/844(109684)	Diagnoses	General health	CAT-MUL	0.059551	-0.00830474	0.127373	0.0853174	0.0993936	0.0317794	0.167028	0.00396675
41202#G300	Diagnoses - main ICD10	334894/17(334911)	Diagnoses	General health	CAT-MUL	0.619996	0.141864	1.10915	0.011715	0.323121	-0.152721	0.799392	0.183356
41229#5LC	PCT responsible for patient data	334405/506(334911)	Diagnoses	General health	CAT-MUL	0.052993	-0.0342111	0.140114	0.233342	0.128179	0.0409242	0.215433	0.00398432
41201#V021	External causes	334893/18(334911)	Diagnoses	General health	CAT-MUL	-0.621695	-1.1161	-0.145586	0.0117793	-0.13199	-0.594768	0.330747	0.576161
41210#Z094	Operative procedures - secondary OPCS4	334300/611(334911)	Diagnoses	General health	CAT-MUL	0.0813358	0.00207136	0.160553	0.0442238	0.116503	0.0371085	0.195891	0.00402524
41205#6264	Diagnoses - secondary ICD9	334828/83(334911)	Diagnoses	General health	CAT-MUL	0.276971	0.0613583	0.493298	0.0118944	0.0632089	-0.15152	0.278025	0.56403
41202#E668	Diagnoses - main ICD10	334629/282(334911)	Diagnoses	General health	CAT-MUL	0.149767	0.0329957	0.266548	0.0119309	0.0524925	-0.0643063	0.16925	0.378297
41204#G910	Diagnoses - secondary ICD10	334897/14(334911)	Diagnoses	General health	CAT-MUL	-0.484974	-1.03684	0.0478708	0.0785232	-0.768204	-1.29238	-0.244646	0.00403519
20002#1623	Non-cancer illness code, self-reported	334681/189(334870)	Diagnoses	General health	CAT-MUL	-0.0164449	-0.159334	0.126088	0.821265	0.209243	0.0665921	0.351865	0.00403577
6020-1	Completion status of test	46178/49684	Diagnoses	General health	CAT-MUL	-999	-999	-999	0.0119558	-999	-999	-999	0.281683
41204#K589	Diagnoses - secondary ICD10	331539/3372(334911)	Diagnoses	General health	CAT-MUL	-0.000985701	-0.0349752	0.0329858	0.954661	0.0498301	0.0158586	0.083801	0.0040409
41202#R068	Diagnoses - main ICD10	334503/408(334911)	Diagnoses	General health	CAT-MUL	0.124263	0.0272982	0.221203	0.0119814	0.0379177	-0.0592658	0.13508	0.444342
20529-0	Victim of physically violent crime	89841/109736	Diagnoses	General health	CAT-MUL	-999	-999	-999	0.0526279	-999	-999	-999	0.00405685
41210#Q172	Operative procedures - secondary OPCS4	334860/51(334911)	Diagnoses	General health	CAT-MUL	0.353181	0.0779449	0.629953	0.0120567	-0.136317	-0.411502	0.138596	0.331336
20524	Sexual interference by partner or ex-partner without consent as an adult	109616	Diagnoses	General health	CAT-MUL	0.0202905	-0.00629342	0.0468745	0.134658	0.0387732	0.0122985	0.0652479	0.0040991
100920-2102	Type milk consumed	29604/47516	Diagnoses	General health	CAT-MUL	-999	-999	-999	0.328213	-999	-999	-999	0.00410583
2395-1	Hair/balding pattern	49095/153573	Diagnoses	General health	CAT-MUL	-999	-999	-999	0.479336	-999	-999	-999	0.00411845
41202#J320	Diagnoses - main ICD10	334649/262(334911)	Diagnoses	General health	CAT-MUL	0.154651	0.0337198	0.275576	0.0121756	0.132743	0.0115546	0.253908	0.0317894
41204#V436	Diagnoses - secondary ICD10	334816/95(334911)	Diagnoses	General health	CAT-MUL	-0.0872932	-0.289687	0.114076	0.396474	-0.294632	-0.496025	-0.0933049	0.0041323
41202#I809	Diagnoses - main ICD10	334814/97(334911)	Diagnoses	General health	CAT-MUL	-0.257491	-0.459754	-0.0569232	0.0121774	-0.142762	-0.342094	0.0565065	0.160332
41204#S3250	Diagnoses - secondary ICD10	334784/127(334911)	Diagnoses	General health	CAT-MUL	0.0852724	-0.0886492	0.258964	0.336067	0.254403	0.0803621	0.428393	0.00416483
20195	Number of symbol digit matches attempted	82929	Diagnoses	General health	CAT-MUL	-0.00764587	-0.0136286	-0.00166314	0.0122521	0.00222987	-0.00375594	0.00821567	0.465302
20003#1140888510	Treatment/medication code	334289/581(334870)	Diagnoses	General health	CAT-MUL	0.0517523	-0.0296297	0.133063	0.212385	0.119117	0.0376127	0.200613	0.00417524
20003#1140857044	Treatment/medication code	334844/26(334870)	Diagnoses	General health	CAT-MUL	-0.508017	-0.911823	-0.114903	0.0122742	0.146378	-0.238204	0.53046	0.455306
41204#R398	Diagnoses - secondary ICD10	334022/889(334911)	Diagnoses	General health	CAT-MUL	0.00595351	-0.0599133	0.0717523	0.859306	0.0962004	0.030328	0.162071	0.00420448
41210#D152	Operative procedures - secondary OPCS4	334871/40(334911)	Diagnoses	General health	CAT-MUL	-0.404515	-0.724487	-0.0900986	0.0123186	-0.149221	-0.459914	0.161149	0.346273
40011#8263	Histology of cancer tumour	334620/291(334911)	Diagnoses	General health	CAT-MUL	0.0323058	-0.0827201	0.147162	0.581654	0.168089	0.0529639	0.283189	0.00421028
20001#1018	Cancer code, self-reported	334747/123(334870)	Diagnoses	General health	CAT-MUL	-0.227631	-0.406689	-0.0498005	0.0123753	0.0391975	-0.137851	0.216174	0.664282
22601#82122605	Job coding	83448/722(84170)	Diagnoses	General health	CAT-MUL	0.0658389	-0.00741028	0.139056	0.0780172	0.107521	0.0338746	0.181188	0.00421909
41210#Z679	Operative procedures - secondary OPCS4	334851/60(334911)	Diagnoses	General health	CAT-MUL	0.323176	0.0702758	0.577182	0.012377	0.0581901	-0.194939	0.31129	0.652286
22617#8212	Job SOC coding	83448/722(84170)	Diagnoses	General health	CAT-MUL	0.0658389	-0.00741028	0.139056	0.0780172	0.107521	0.0338746	0.181188	0.00421909
6164#2	Types of physical activity in last 4 weeks	171451/161864(333315)	Diagnoses	General health	CAT-MUL	-0.00872797	-0.0155688	-0.00188735	0.012395	-0.0040454	-0.0108872	0.00279634	0.246502
41204#D212	Diagnoses - secondary ICD10	334896/15(334911)	Diagnoses	General health	CAT-MUL	-0.67813	-1.22339	-0.155962	0.0124102	0.402904	-0.101768	0.905899	0.117047
30160	Basophill count	324389	Diagnoses	General health	CAT-MUL	0.00394421	-0.00249765	0.0103861	0.230115	0.00934608	0.00290943	0.0157827	0.00442832
40013#2382	Type of cancer: ICD9	334895/16(334911)	Diagnoses	General health	CAT-MUL	0.636416	0.142225	1.14393	0.012444	0.24618	-0.245837	0.739733	0.327218
41204#N484	Diagnoses - secondary ICD10	334831/80(334911)	Diagnoses	General health	CAT-MUL	0.0346809	-0.184568	0.25331	0.756054	0.318244	0.0990098	0.53739	0.004431
25439	Mean OD in tapetum on FA skeleton (left)	9104	Diagnoses	General health	CAT-MUL	0.0256243	0.00552734	0.0457213	0.0124596	0.0197232	-0.000245531	0.0396919	0.0528837
2664-5	Reason for reducing amount of alcohol drunk	65098/123553	Diagnoses	General health	CAT-MUL	-999	-999	-999	0.142238	-999	-999	-999	0.00453195
40006#C910	Type of cancer: ICD10	334879/32(334911)	Diagnoses	General health	CAT-MUL	-0.453767	-0.81423	-0.101155	0.0124632	0.0240256	-0.322594	0.37033	0.891884
41202#G571	Diagnoses - main ICD10	334861/50(334911)	Diagnoses	General health	CAT-MUL	-0.359968	-0.644782	-0.0793359	0.0124871	0.0402682	-0.237357	0.317656	0.776098
41202#E139	Diagnoses - main ICD10	334898/13(334911)	Diagnoses	General health	CAT-MUL	-0.140969	-0.697961	0.407376	0.615673	-0.802584	-1.35946	-0.250118	0.00454867
41200#F325	Operative procedures - main OPCS4	334876/35(334911)	Diagnoses	General health	CAT-MUL	0.422676	0.0916129	0.756869	0.0126131	0.127857	-0.203166	0.458774	0.448882
41204#Z598	Diagnoses - secondary ICD10	334881/30(334911)	Diagnoses	General health	CAT-MUL	0.15769	-0.199973	0.515396	0.386729	0.516176	0.158943	0.873377	0.00461275
41200#D068	Operative procedures - main OPCS4	334877/34(334911)	Diagnoses	General health	CAT-MUL	0.429604	0.0931223	0.769271	0.0126145	-0.13004	-0.46687	0.206514	0.449032
41226#1	Sex of baby	5613/3838(9451)	Diagnoses	General health	CAT-MUL	-0.0193978	-0.0624322	0.0236203	0.376852	-0.0619654	-0.104877	-0.0191071	0.00462123
41200#M492	Operative procedures - main OPCS4	334805/106(334911)	Diagnoses	General health	CAT-MUL	-0.244712	-0.438043	-0.0529106	0.012706	0.0748172	-0.11562	0.265192	0.441216
41204#C172	Diagnoses - secondary ICD10	334894/17(334911)	Diagnoses	General health	CAT-MUL	-0.33102	-0.8219	0.148372	0.179796	-0.690996	-1.17073	-0.213213	0.00465231
24003	Nitrogen dioxide air pollution; 2010	330383	Diagnoses	General health	CAT-MUL	0.00430224	0.000918063	0.00768642	0.0127147	0.00372244	0.000337518	0.00710736	0.0311309
41204#Z910	Diagnoses - secondary ICD10	332173/2738(334911)	Diagnoses	General health	CAT-MUL	0.0125049	-0.0251671	0.0501568	0.515188	0.0543832	0.0167122	0.0920538	0.00466202
40006#D481	Type of cancer: ICD10	334845/66(334911)	Diagnoses	General health	CAT-MUL	0.306483	0.0656028	0.548233	0.012725	0.0866579	-0.154679	0.327946	0.481504
5386	Number of unenthusiastic/disinterested episodes	27592	Diagnoses	General health	CAT-MUL	0.0146365	-0.00743066	0.0367036	0.193608	0.0313553	0.00963649	0.0530742	0.00466343
41204#B956	Diagnoses - secondary ICD10	333085/1826(334911)	Diagnoses	General health	CAT-MUL	0.0583303	0.0123677	0.104273	0.012847	0.0147558	-0.0312804	0.060789	0.529845
20003#1140909806	Treatment/medication code	333669/1201(334870)	Diagnoses	General health	CAT-MUL	0.00290394	-0.0538274	0.0595859	0.920047	0.0818812	0.0251355	0.138623	0.00468062
41210#W902	Operative procedures - secondary OPCS4	334813/98(334911)	Diagnoses	General health	CAT-MUL	-0.253917	-0.455204	-0.0543154	0.012986	0.0448809	-0.153482	0.243143	0.65735
2624	Frequency of heavy DIY in last 4 weeks	136248	Diagnoses	General health	CAT-MUL	-0.00743679	-0.0169521	0.00207855	0.125561	-0.013716	-0.0232362	-0.00419585	0.00474592
41200#W981	Operative procedures - main OPCS4	334895/16(334911)	Diagnoses	General health	CAT-MUL	-0.200693	-0.699937	0.290167	0.42546	-0.699836	-1.18438	-0.212484	0.00475481
40011#8145	Histology of cancer tumour	334898/13(334911)	Diagnoses	General health	CAT-MUL	0.702673	0.154068	1.26827	0.0130456	0.179003	-0.365517	0.722839	0.519105
41200#W235	Operative procedures - main OPCS4	334899/12(334911)	Diagnoses	General health	CAT-MUL	-0.361588	-0.950202	0.209585	0.219684	-0.819727	-1.39073	-0.251043	0.00478754
41200#F204	Operative procedures - main OPCS4	334875/36(334911)	Diagnoses	General health	CAT-MUL	-0.423067	-0.761138	-0.091273	0.013157	-0.187534	-0.515292	0.139691	0.26168
41230#5KW	PCT where patients GP was registered	334873/38(334911)	Diagnoses	General health	CAT-MUL	0.121746	-0.196525	0.439598	0.452506	0.457909	0.139644	0.776447	0.00481267
41202#N19	Diagnoses - main ICD10	334731/180(334911)	Diagnoses	General health	CAT-MUL	-0.186071	-0.333595	-0.0393125	0.0131583	-0.0733306	-0.219547	0.072859	0.325539
41210#T452	Operative procedures - secondary OPCS4	334897/14(334911)	Diagnoses	General health	CAT-MUL	0.1283	-0.397781	0.653613	0.63121	0.752812	0.228996	1.276	0.00481715
20003#1141180228	Treatment/medication code	334847/23(334870)	Diagnoses	General health	CAT-MUL	0.520448	0.110816	0.936375	0.0132598	0.115928	-0.292436	0.524354	0.577994
41202#M1226	Diagnoses - main ICD10	334897/14(334911)	Diagnoses	General health	CAT-MUL	0.513634	-0.01102	1.04882	0.0565587	0.755762	0.230424	1.28302	0.00485403
41200#B289	Operative procedures - main OPCS4	334894/17(334911)	Diagnoses	General health	CAT-MUL	0.608057	0.130467	1.09597	0.0132793	0.218179	-0.258186	0.693878	0.368967
41204#Z866	Diagnoses - secondary ICD10	329849/5062(334911)	Diagnoses	General health	CAT-MUL	0.012231	-0.0155888	0.0400399	0.388745	0.0399535	0.0121097	0.0677974	0.00491663
41204#R58	Diagnoses - secondary ICD10	334860/51(334911)	Diagnoses	General health	CAT-MUL	-0.352735	-0.634439	-0.0751439	0.0133338	0.179536	-0.0948455	0.453986	0.199735
41204#K297	Diagnoses - secondary ICD10	328696/6215(334911)	Diagnoses	General health	CAT-MUL	0.00837026	-0.016763	0.0334945	0.513845	0.0360755	0.0109302	0.0612206	0.00492429
41203#7999	Diagnoses - main ICD9	334787/124(334911)	Diagnoses	General health	CAT-MUL	0.222433	0.0462311	0.39891	0.0133853	0.0282928	-0.148228	0.204719	0.753343
41205#5698	Diagnoses - secondary ICD9	334899/12(334911)	Diagnoses	General health	CAT-MUL	-0.75441	-1.37242	-0.170077	0.0134155	0.109483	-0.455822	0.676175	0.704619
41203#7173	Diagnoses - main ICD9	334852/59(334911)	Diagnoses	General health	CAT-MUL	0.0989959	-0.156381	0.354037	0.446671	0.365727	0.110382	0.620969	0.00498501
904	Number of days/week of vigorous physical activity 10+ minutes	319368	Diagnoses	General health	CAT-MUL	-0.00783203	-0.0140446	-0.00161949	0.0134766	-0.00445568	-0.0106706	0.00175927	0.159968
41202#N481	Diagnoses - main ICD10	334754/157(334911)	Diagnoses	General health	CAT-MUL	-0.00709915	-0.16371	0.149082	0.929085	0.224085	0.0676224	0.380535	0.00499745
41202#T848	Diagnoses - main ICD10	333716/1195(334911)	Diagnoses	General health	CAT-MUL	0.071518	0.0147519	0.128257	0.0135027	0.0385955	-0.0182467	0.0954351	0.183203
41202#M2484	Diagnoses - main ICD10	334892/19(334911)	Diagnoses	General health	CAT-MUL	0.508076	0.0562915	0.967671	0.0284301	0.64257	0.193549	1.09083	0.00500084
20003#1140875546	Treatment/medication code	334835/35(334870)	Diagnoses	General health	CAT-MUL	0.41854	0.087046	0.752915	0.0136084	0.376358	0.045096	0.707102	0.0258525
41203#3733	Diagnoses - main ICD9	334889/22(334911)	Diagnoses	General health	CAT-MUL	0.00663323	-0.414512	0.425125	0.975235	-0.600705	-1.02067	-0.181518	0.00500271
22601#81392791	Job coding	84158/12(84170)	Diagnoses	General health	CAT-MUL	0.723725	0.155924	1.31171	0.0136461	0.0982921	-0.470925	0.665226	0.734302
41201#X619	External causes	334480/431(334911)	Diagnoses	General health	CAT-MUL	0.075617	-0.0188839	0.170051	0.116637	0.135247	0.040757	0.229722	0.00502208
41204#R633	Diagnoses - secondary ICD10	334886/25(334911)	Diagnoses	General health	CAT-MUL	0.496859	0.10388	0.895393	0.0136562	0.225617	-0.166484	0.617736	0.259355
41200#T799	Operative procedures - main OPCS4	334867/44(334911)	Diagnoses	General health	CAT-MUL	0.301414	0.00656969	0.597473	0.0453043	0.422837	0.127458	0.718318	0.00502471
41204#S501	Diagnoses - secondary ICD10	334897/14(334911)	Diagnoses	General health	CAT-MUL	-0.696639	-1.26595	-0.153534	0.0137028	0.185052	-0.339743	0.709667	0.489321
41204#Z530	Diagnoses - secondary ICD10	329458/5453(334911)	Diagnoses	General health	CAT-MUL	0.0119235	-0.0148658	0.0387027	0.382921	0.038354	0.0115414	0.0651666	0.00505289
41202#A099	Diagnoses - main ICD10	332824/2087(334911)	Diagnoses	General health	CAT-MUL	0.0540915	0.0110643	0.0971006	0.0137187	0.0406012	-0.00247322	0.0836734	0.0646774
20004#1495	Operation code	333281/1589(334870)	Diagnoses	General health	CAT-MUL	0.0426682	-0.00658651	0.0918958	0.0894294	0.070518	0.0212101	0.119823	0.00506017
20536-0	Weight change during worst episode of depression	21384/52568	Diagnoses	General health	CAT-MUL	-999	-999	-999	0.0137195	-999	-999	-999	0.0052229
20004#1128	Operation code	323291/11579(334870)	Diagnoses	General health	CAT-MUL	-0.00805935	-0.0266308	0.0105065	0.394939	0.0265446	0.0079726	0.0451168	0.00508889
41202#D759	Diagnoses - main ICD10	334857/54(334911)	Diagnoses	General health	CAT-MUL	0.335295	0.0689136	0.60297	0.0137652	0.0217042	-0.245513	0.288805	0.873493
20002#1614	Non-cancer illness code, self-reported	334488/382(334870)	Diagnoses	General health	CAT-MUL	0.0580498	-0.0422477	0.158248	0.256338	0.143377	0.043017	0.243731	0.00510789
20003#1140879620	Treatment/medication code	334635/235(334870)	Diagnoses	General health	CAT-MUL	0.160515	0.0327527	0.288287	0.0137826	0.0227374	-0.105318	0.150759	0.727793
40006#C829	Type of cancer: ICD10	334702/209(334911)	Diagnoses	General health	CAT-MUL	0.0188427	-0.116933	0.154354	0.785362	0.193736	0.0580376	0.329413	0.00513323
41230#5G5	PCT where patients GP was registered	334379/532(334911)	Diagnoses	General health	CAT-MUL	-0.107206	-0.192742	-0.0218716	0.013902	-0.0144109	-0.0995419	0.0707123	0.74003
20003#1140864992	Treatment/medication code	331189/3681(334870)	Diagnoses	General health	CAT-MUL	0.040656	0.00816991	0.0731307	0.0141522	0.0463621	0.0138551	0.0788682	0.00518326
41204#S8221	Diagnoses - secondary ICD10	334895/16(334911)	Diagnoses	General health	CAT-MUL	-0.644311	-1.17036	-0.139808	0.0139141	0.230532	-0.259791	0.720396	0.35644
41202#R31	Diagnoses - main ICD10	324347/10564(334911)	Diagnoses	General health	CAT-MUL	0.0172158	-0.00221254	0.0366395	0.082382	0.027716	0.00827238	0.0471598	0.00520756
41200#U085	Operative procedures - main OPCS4	334898/13(334911)	Diagnoses	General health	CAT-MUL	0.694756	0.14666	1.25957	0.0139785	0.44171	-0.101994	0.985437	0.11132
41200#J183	Operative procedures - main OPCS4	325095/9816(334911)	Diagnoses	General health	CAT-MUL	0.0252589	0.00510857	0.0454048	0.0139974	0.0203896	0.00023481	0.0405444	0.047373
41204#S420	Diagnoses - secondary ICD10	334865/46(334911)	Diagnoses	General health	CAT-MUL	0.13975	-0.148935	0.428275	0.342063	0.41214	0.122868	0.701466	0.00523308
25033	Median T2star in pallidum (right)	9360	Diagnoses	General health	CAT-MUL	0.0255173	0.0051625	0.0458721	0.0140135	0.000754806	-0.0194916	0.0210012	0.941745
41204#H598	Diagnoses - secondary ICD10	334883/28(334911)	Diagnoses	General health	CAT-MUL	0.176696	-0.193687	0.547448	0.349188	0.527258	0.156576	0.897453	0.0052803
41200#G305	Operative procedures - main OPCS4	334883/28(334911)	Diagnoses	General health	CAT-MUL	0.468239	0.0961448	0.845003	0.0140658	-0.0236151	-0.394842	0.346801	0.900652
41210#X705	Operative procedures - secondary OPCS4	334826/85(334911)	Diagnoses	General health	CAT-MUL	0.210173	-0.00222812	0.422822	0.0524486	0.302286	0.0896085	0.514858	0.00532746
20003#1140882946	Treatment/medication code	334432/438(334870)	Diagnoses	General health	CAT-MUL	0.117403	0.0236561	0.211111	0.0140756	0.0654736	-0.0283654	0.159302	0.171438
41202#D752	Diagnoses - main ICD10	334879/32(334911)	Diagnoses	General health	CAT-MUL	0.119823	-0.22728	0.466486	0.497708	0.492675	0.145405	0.839914	0.00541602
41200#H202	Operative procedures - main OPCS4	332827/2084(334911)	Diagnoses	General health	CAT-MUL	0.0539447	0.0108606	0.0970107	0.0141029	-0.00229251	-0.0454386	0.0408501	0.917054
41203#V536	Diagnoses - main ICD9	334894/17(334911)	Diagnoses	General health	CAT-MUL	-0.449105	-0.94827	0.0348092	0.0724085	-0.674607	-1.15106	-0.199259	0.0054387
41246#2580	Treatment speciality of consultant (recoded)	269836/54586(324422)	Diagnoses	General health	CAT-MUL	0.0115687	0.00232213	0.0208147	0.0141958	0.0127877	0.00353491	0.0220407	0.00675417
20002#1478	Non-cancer illness code, self-reported	332531/2339(334870)	Diagnoses	General health	CAT-MUL	0.019784	-0.0209227	0.0604681	0.340663	0.0577608	0.0170307	0.0984896	0.00544337
90028	Average acceleration 01:00 - 01:59	72234	Diagnoses	General health	CAT-MUL	0.00911139	0.00182687	0.0163959	0.014227	0.00477361	-0.00253675	0.012084	0.200597
41204#M2555	Diagnoses - secondary ICD10	334572/339(334911)	Diagnoses	General health	CAT-MUL	-0.0152877	-0.121988	0.0912117	0.778615	0.15096	0.0444403	0.257463	0.00547131
41204#K441	Diagnoses - secondary ICD10	334901/10(334911)	Diagnoses	General health	CAT-MUL	-0.830826	-1.52048	-0.183697	0.0142418	-0.793315	-1.4141	-0.173747	0.0121311
41200#H229	Operative procedures - main OPCS4	310061/24850(334911)	Diagnoses	General health	CAT-MUL	0.00187186	-0.0111155	0.0148571	0.777545	0.0183976	0.00540579	0.0313897	0.0055111
41200#D038	Operative procedures - main OPCS4	334895/16(334911)	Diagnoses	General health	CAT-MUL	-0.642433	-1.16867	-0.137407	0.0142628	-0.344275	-0.835391	0.146229	0.169166
41201#X239	External causes	334847/64(334911)	Diagnoses	General health	CAT-MUL	0.0333351	-0.212221	0.278101	0.789678	0.346524	0.101453	0.591493	0.00556473
41202#M9496	Diagnoses - main ICD10	334899/12(334911)	Diagnoses	General health	CAT-MUL	-0.751813	-1.37281	-0.163757	0.0142962	-0.725122	-1.29098	-0.159897	0.0119402
41200#K633	Operative procedures - main OPCS4	328393/6518(334911)	Diagnoses	General health	CAT-MUL	0.0303172	0.00566078	0.054967	0.0159379	0.0349104	0.010206	0.0596151	0.00561054
41202#M7134	Diagnoses - main ICD10	334893/18(334911)	Diagnoses	General health	CAT-MUL	0.583771	0.119841	1.05692	0.0143178	0.392414	-0.0699223	0.854535	0.0960842
25166	Mean MO in cerebral peduncle on FA skeleton (right)	9105	Diagnoses	General health	CAT-MUL	6.41877e-05	-0.0203583	0.0204867	0.995084	-0.0286596	-0.0489393	-0.00837992	0.00561315
40006#D032	Type of cancer: ICD10	334888/23(334911)	Diagnoses	General health	CAT-MUL	-0.5274	-0.957279	-0.110145	0.0144336	0.175316	-0.233717	0.584363	0.400901
41200#V336	Operative procedures - main OPCS4	334898/13(334911)	Diagnoses	General health	CAT-MUL	0.542868	-0.00256113	1.10038	0.0527042	0.7677	0.224425	1.31211	0.00563385
41203#2298	Diagnoses - main ICD9	334897/14(334911)	Diagnoses	General health	CAT-MUL	-0.693337	-1.26435	-0.148746	0.0144409	0.00147883	-0.523119	0.525716	0.995589
41200#C228	Operative procedures - main OPCS4	334826/85(334911)	Diagnoses	General health	CAT-MUL	0.176424	-0.0360192	0.388936	0.103448	0.30015	0.0875661	0.512673	0.00564426
41202#N179	Diagnoses - main ICD10	334038/873(334911)	Diagnoses	General health	CAT-MUL	-0.0830547	-0.149754	-0.0164674	0.0145748	-0.0328458	-0.0993687	0.0336694	0.333144
4101	Heel broadband ultrasound attenuation (left)	105651	Diagnoses	General health	CAT-MUL	0.00266652	-0.00304213	0.00837516	0.359925	0.00804272	0.00234669	0.0137388	0.00565022
40011#9950	Histology of cancer tumour	334790/121(334911)	Diagnoses	General health	CAT-MUL	-0.224128	-0.404669	-0.0448379	0.0145798	-0.16353	-0.341805	0.0147202	0.0721769
41204#M7909	Diagnoses - secondary ICD10	334445/466(334911)	Diagnoses	General health	CAT-MUL	0.0720729	-0.0188444	0.162922	0.120061	0.128198	0.037285	0.219106	0.0057107
41200#V523	Operative procedures - main OPCS4	334722/189(334911)	Diagnoses	General health	CAT-MUL	0.177521	0.0350492	0.320055	0.0145905	0.0645671	-0.0780954	0.207177	0.37493
6158#100	Why reduced smoking	7319/2980(10299)	Diagnoses	General health	CAT-MUL	-0.0379328	-0.0807626	0.00485696	0.0824167	-0.0602629	-0.103051	-0.0175133	0.00574623
20003#1141164828	Treatment/medication code	332587/2283(334870)	Diagnoses	General health	CAT-MUL	0.0514596	0.0101495	0.0927528	0.0146033	0.0110854	-0.0302788	0.0524475	0.59939
40006#C811	Type of cancer: ICD10	334819/92(334911)	Diagnoses	General health	CAT-MUL	-0.138347	-0.344518	0.0665697	0.186855	-0.288394	-0.493143	-0.083796	0.00574886
20438	Duration of worst depression	60921	Diagnoses	General health	CAT-MUL	0.00520123	-0.00894642	0.0193489	0.471175	0.0198163	0.00574449	0.0338881	0.00577966
41200#W183	Operative procedures - main OPCS4	334898/13(334911)	Diagnoses	General health	CAT-MUL	-0.714704	-1.30622	-0.151977	0.0147269	-0.296314	-0.842953	0.247904	0.287
41200#H464	Operative procedures - main OPCS4	334856/55(334911)	Diagnoses	General health	CAT-MUL	0.223535	-0.0405209	0.487991	0.0970303	0.372122	0.107718	0.636453	0.00580172
41210#W904	Operative procedures - secondary OPCS4	334802/109(334911)	Diagnoses	General health	CAT-MUL	0.233468	0.0458914	0.42132	0.0147364	0.225366	0.0375466	0.413147	0.0186708
41200#A847	Operative procedures - main OPCS4	334193/718(334911)	Diagnoses	General health	CAT-MUL	0.00899589	-0.0643021	0.0822123	0.809787	0.103033	0.0297636	0.176293	0.00584466
41202#N301	Diagnoses - main ICD10	334747/164(334911)	Diagnoses	General health	CAT-MUL	-0.0255656	-0.179195	0.127615	0.743867	0.215253	0.0620378	0.368449	0.00589117
20002#1504	Non-cancer illness code, self-reported	334714/156(334870)	Diagnoses	General health	CAT-MUL	0.194838	0.0381745	0.351588	0.0147729	-4.37694e-05	-0.157068	0.156955	0.999564
20003#1141180140	Treatment/medication code	334571/299(334870)	Diagnoses	General health	CAT-MUL	-0.0209971	-0.134653	0.0924248	0.71696	0.159338	0.0459145	0.272737	0.00589312
41210#H444	Operative procedures - secondary OPCS4	333990/921(334911)	Diagnoses	General health	CAT-MUL	0.0803185	0.0157015	0.144904	0.0148113	0.0404904	-0.0242137	0.105187	0.21998
41200#V223	Operative procedures - main OPCS4	334785/126(334911)	Diagnoses	General health	CAT-MUL	0.00835232	-0.166676	0.18289	0.92535	-0.245386	-0.420073	-0.0707304	0.00589651
41204#K430	Diagnoses - secondary ICD10	334876/35(334911)	Diagnoses	General health	CAT-MUL	0.0313442	-0.300933	0.362054	0.852769	-0.46519	-0.79642	-0.133891	0.00591443
20553#1	Methods of self-harm used	109115/427(109542)	Diagnoses	General health	CAT-MUL	0.118078	0.0229671	0.213174	0.0149353	0.117189	0.0222674	0.212143	0.0155381
41202#J459	Diagnoses - main ICD10	333287/1624(334911)	Diagnoses	General health	CAT-MUL	0.030104	-0.0186738	0.078852	0.226264	0.0684757	0.0197093	0.117239	0.00591967
20003#1141168646	Treatment/medication code	334855/15(334870)	Diagnoses	General health	CAT-MUL	0.640409	0.129548	1.16467	0.0149422	0.363365	-0.142755	0.869036	0.159248
41202#M6591	Diagnoses - main ICD10	334894/17(334911)	Diagnoses	General health	CAT-MUL	0.0404367	-0.437571	0.515916	0.867595	0.66597	0.191513	1.14093	0.00594111
41202#L089	Diagnoses - main ICD10	334558/353(334911)	Diagnoses	General health	CAT-MUL	-0.130107	-0.235099	-0.0254356	0.0149801	-0.0465966	-0.151084	0.0578692	0.382039
41202#G039	Diagnoses - main ICD10	334870/41(334911)	Diagnoses	General health	CAT-MUL	-0.118934	-0.427888	0.187234	0.447941	-0.429582	-0.735761	-0.123454	0.00595387
41210#L742	Operative procedures - secondary OPCS4	334896/15(334911)	Diagnoses	General health	CAT-MUL	-0.659647	-1.20506	-0.137225	0.0150756	-0.420089	-0.926906	0.0863438	0.104115
41202#G479	Diagnoses - main ICD10	334248/663(334911)	Diagnoses	General health	CAT-MUL	-0.0171142	-0.0934184	0.0590846	0.659969	0.106896	0.0306825	0.183103	0.00597302
4825	Noisy workplace	109866	Diagnoses	General health	CAT-MUL	0.0179596	0.00347237	0.0324467	0.0151094	0.0162123	0.00171854	0.030706	0.0283528
41202#T461	Diagnoses - main ICD10	334900/11(334911)	Diagnoses	General health	CAT-MUL	0.0917332	-0.501974	0.683259	0.76055	-0.830917	-1.42424	-0.238364	0.00601526
41210#H289	Operative procedures - secondary OPCS4	333795/1116(334911)	Diagnoses	General health	CAT-MUL	0.072736	0.0140362	0.131408	0.0151208	0.0583849	-0.000397524	0.117162	0.0515449
41204#B955	Diagnoses - secondary ICD10	334718/193(334911)	Diagnoses	General health	CAT-MUL	-0.0140725	-0.155493	0.126992	0.845131	-0.197924	-0.33925	-0.0566324	0.00604477
2754	Age at first live birth	123286	Diagnoses	General health	CAT-MUL	-0.00681199	-0.0123105	-0.0013135	0.0151759	-0.0055468	-0.0110317	-6.18845e-05	0.0474706
41200#X502	Operative procedures - main OPCS4	334800/111(334911)	Diagnoses	General health	CAT-MUL	-0.0762834	-0.263275	0.109906	0.422757	-0.260973	-0.447348	-0.0746414	0.00605496
41203#5641	Diagnoses - main ICD9	334863/48(334911)	Diagnoses	General health	CAT-MUL	0.352115	0.0684503	0.637659	0.0151969	0.0486525	-0.234619	0.331682	0.736279
41204#G544	Diagnoses - secondary ICD10	334898/13(334911)	Diagnoses	General health	CAT-MUL	0.283895	-0.26011	0.831156	0.306015	0.760878	0.21682	1.30533	0.00613025
20003#1193	Treatment/medication code	322093/12777(334870)	Diagnoses	General health	CAT-MUL	0.0219392	0.00420746	0.0396675	0.0152958	0.00171328	-0.0160336	0.0194598	0.849922
41204#M4854	Diagnoses - secondary ICD10	334862/49(334911)	Diagnoses	General health	CAT-MUL	0.00217398	-0.279121	0.282251	0.987876	0.390791	0.11101	0.670265	0.00616012
41204#M8587	Diagnoses - secondary ICD10	334897/14(334911)	Diagnoses	General health	CAT-MUL	-0.683165	-1.25051	-0.14163	0.015309	-0.3206	-0.842664	0.202523	0.229243
41246#1080	Treatment speciality of consultant (recoded)	319579/1815(321394)	Diagnoses	General health	CAT-MUL	0.0397173	-0.00643871	0.0858496	0.0915954	0.0644854	0.0183123	0.110655	0.00619233
41202#N889	Diagnoses - main ICD10	334859/52(334911)	Diagnoses	General health	CAT-MUL	0.337005	0.0647282	0.610663	0.0154298	-0.110972	-0.383504	0.161211	0.424514
22601#53232556	Job coding	83872/298(84170)	Diagnoses	General health	CAT-MUL	0.0521721	-0.0615313	0.165751	0.36812	0.159408	0.0452637	0.273577	0.00619847
41210#T431	Operative procedures - secondary OPCS4	334870/41(334911)	Diagnoses	General health	CAT-MUL	0.37876	0.0728615	0.686716	0.0154482	0.0125146	-0.294094	0.318849	0.936212
41200#P233	Operative procedures - main OPCS4	333218/1693(334911)	Diagnoses	General health	CAT-MUL	0.0249581	-0.0229642	0.0728509	0.307203	0.066863	0.0189383	0.114787	0.00624713
41204#G933	Diagnoses - secondary ICD10	334436/475(334911)	Diagnoses	General health	CAT-MUL	0.111158	0.0211575	0.20113	0.0154624	0.0563724	-0.0336812	0.146411	0.219815
6158#1	Why reduced smoking	8869/1430(10299)	Diagnoses	General health	CAT-MUL	-0.00316265	-0.0592661	0.0528958	0.911979	0.0783333	0.0222167	0.134531	0.00625287
20004#1357	Operation code	301203/33667(334870)	Diagnoses	General health	CAT-MUL	0.0102192	-0.00188708	0.0223247	0.0980058	0.0168823	0.00477658	0.0289887	0.0062687
41200#T283	Operative procedures - main OPCS4	334885/26(334911)	Diagnoses	General health	CAT-MUL	0.477599	0.0925945	0.867587	0.0154972	-0.0249543	-0.40963	0.359485	0.89879
41202#M2334	Diagnoses - main ICD10	334849/62(334911)	Diagnoses	General health	CAT-MUL	0.0154473	-0.233953	0.263986	0.903129	0.346776	0.0979332	0.595611	0.00630034
41210#G478	Operative procedures - secondary OPCS4	334837/74(334911)	Diagnoses	General health	CAT-MUL	0.281256	0.0537042	0.509554	0.0155076	0.0815022	-0.146719	0.309617	0.483865
41202#C795	Diagnoses - main ICD10	334223/688(334911)	Diagnoses	General health	CAT-MUL	-0.0841398	-0.159248	-0.00917272	0.0279558	-0.104167	-0.179039	-0.0293014	0.00639113
41204#S0600	Diagnoses - secondary ICD10	334893/18(334911)	Diagnoses	General health	CAT-MUL	-0.592986	-1.08357	-0.119873	0.015532	-0.384987	-0.848295	0.0776018	0.10309
41204#R35	Diagnoses - secondary ICD10	333337/1574(334911)	Diagnoses	General health	CAT-MUL	0.00831441	-0.041232	0.057824	0.742126	0.0689501	0.0193898	0.118508	0.00639358
20004#1518	Operation code	334571/299(334870)	Diagnoses	General health	CAT-MUL	0.139739	0.0265087	0.252946	0.0155429	0.0695886	-0.0438529	0.18301	0.229203
41202#H748	Diagnoses - main ICD10	334859/52(334911)	Diagnoses	General health	CAT-MUL	0.0327314	-0.23965	0.304184	0.813317	0.377382	0.105634	0.648948	0.00647424
1478	Salt added to food	334873	Diagnoses	General health	CAT-MUL	0.00814406	0.00154559	0.0147425	0.0155595	-0.00290388	-0.0095004	0.00369264	0.388238
20447	Depression possibly related to stressful or traumatic event	16583/45061(61644)	Diagnoses	General health	CAT-MUL	0.00105653	-0.0171223	0.0192369	0.909311	-0.0250425	-0.0430854	-0.00700335	0.00651544
41200#D073	Operative procedures - main OPCS4	334887/24(334911)	Diagnoses	General health	CAT-MUL	0.496608	0.096138	0.902776	0.0155829	0.035049	-0.365157	0.43491	0.863645
41246#1060	Treatment speciality of consultant (recoded)	319486/1833(321319)	Diagnoses	General health	CAT-MUL	0.00994627	-0.0359856	0.0558482	0.67115	0.0637154	0.0177943	0.109633	0.00653666
6147#2	Reason for glasses/contact lenses	319545/13894(333439)	Diagnoses	General health	CAT-MUL	0.0210322	0.00397803	0.0380832	0.015632	0.0128382	-0.00423313	0.0299096	0.14049
22601#32133075	Job coding	84106/64(84170)	Diagnoses	General health	CAT-MUL	0.0519457	-0.193441	0.296842	0.677681	0.340288	0.0948003	0.586085	0.0066189
41200#L338	Operative procedures - main OPCS4	334895/16(334911)	Diagnoses	General health	CAT-MUL	0.613772	0.120281	1.119	0.0156491	-0.252166	-0.742925	0.238072	0.313612
1220	Daytime dozing / sleeping (narcolepsy)	333800	Diagnoses	General health	CAT-MUL	0.00455757	-0.00354058	0.0126557	0.269997	0.0112164	0.00311556	0.0193172	0.00665169
41210#Y691	Operative procedures - secondary OPCS4	334885/26(334911)	Diagnoses	General health	CAT-MUL	0.477044	0.091906	0.867295	0.0156701	-0.119158	-0.504228	0.265559	0.54396
41202#M899	Diagnoses - main ICD10	334800/111(334911)	Diagnoses	General health	CAT-MUL	0.229009	0.043285	0.414946	0.0156724	-0.00856124	-0.194768	0.177636	0.928194
25848	Volume of grey matter in Parahippocampal Gyrus, anterior division (left)	10250	Diagnoses	General health	CAT-MUL	-0.00357356	-0.0211893	0.0140422	0.690898	0.0242872	0.00673718	0.0418372	0.0066852
41204#I48	Diagnoses - secondary ICD10	325245/9666(334911)	Diagnoses	General health	CAT-MUL	0.0252837	0.00477099	0.0457921	0.015687	0.0129657	-0.00758523	0.0335166	0.216247
20003#1140883494	Treatment/medication code	334856/14(334870)	Diagnoses	General health	CAT-MUL	0.0596665	-0.465991	0.581928	0.822746	0.725146	0.201158	1.25029	0.00670867
41204#N879	Diagnoses - secondary ICD10	334772/139(334911)	Diagnoses	General health	CAT-MUL	0.204902	0.0386839	0.37127	0.0156973	-0.0394619	-0.205994	0.127008	0.642269
41202#N766	Diagnoses - main ICD10	334883/28(334911)	Diagnoses	General health	CAT-MUL	0.0226327	-0.349809	0.393251	0.904798	0.511692	0.140984	0.88253	0.00682914
2764	Age at last live birth	123121	Diagnoses	General health	CAT-MUL	-0.00679493	-0.0123099	-0.00127996	0.0157423	-0.0056048	-0.0111063	-0.00010331	0.0458503
41210#V553	Operative procedures - secondary OPCS4	333354/1557(334911)	Diagnoses	General health	CAT-MUL	0.0610022	0.0112302	0.110751	0.0162676	0.0687394	0.0189025	0.118574	0.00686226
41204#S7240	Diagnoses - secondary ICD10	334892/19(334911)	Diagnoses	General health	CAT-MUL	0.559623	0.108496	1.01952	0.015751	-0.119043	-0.568528	0.33028	0.603632
20544#7	Mental health problems ever diagnosed by a professional	108613/656(109269)	Diagnoses	General health	CAT-MUL	0.00402314	-0.0728747	0.0808409	0.918278	0.105753	0.0290521	0.182475	0.00689169
41210#Z579	Operative procedures - secondary OPCS4	334828/83(334911)	Diagnoses	General health	CAT-MUL	-0.268161	-0.487147	-0.0512306	0.0158248	-0.0749265	-0.29031	0.1404	0.495284
41204#R821	Diagnoses - secondary ICD10	334900/11(334911)	Diagnoses	General health	CAT-MUL	0.631179	0.0372685	1.24229	0.0391125	0.807607	0.220453	1.39326	0.00691843
41204#H612	Diagnoses - secondary ICD10	334773/138(334911)	Diagnoses	General health	CAT-MUL	-0.206988	-0.375727	-0.0392941	0.0158394	-0.019546	-0.186479	0.147366	0.818477
41204#I210	Diagnoses - secondary ICD10	334665/246(334911)	Diagnoses	General health	CAT-MUL	0.0734725	-0.0514732	0.198289	0.248762	0.172411	0.0472611	0.297528	0.00692419
5104	3mm strong meridian angle (left)	69116	Diagnoses	General health	CAT-MUL	0.00918044	0.00172044	0.0166404	0.0158672	0.00349695	-0.00396205	0.010956	0.358155
40006#D371	Type of cancer: ICD10	334874/37(334911)	Diagnoses	General health	CAT-MUL	-0.246731	-0.574757	0.0768868	0.13721	-0.443697	-0.765627	-0.12152	0.00692715
20230	Duration to entering value	83131	Diagnoses	General health	CAT-MUL	0.00732592	0.00137088	0.013281	0.0159026	-0.00168903	-0.00764766	0.00426959	0.5785
41203#5409	Diagnoses - main ICD9	334741/170(334911)	Diagnoses	General health	CAT-MUL	-0.106518	-0.258182	0.0445381	0.167651	-0.208331	-0.359659	-0.0571534	0.00693874
20004#1591	Operation code	334624/246(334870)	Diagnoses	General health	CAT-MUL	0.153395	0.0285489	0.278232	0.0160083	0.115895	-0.00916478	0.240935	0.0692956
41202#S131	Diagnoses - main ICD10	334895/16(334911)	Diagnoses	General health	CAT-MUL	-0.547155	-1.06614	-0.0464289	0.0348212	-0.6763	-1.16871	-0.184949	0.00702405
41210#M298	Operative procedures - secondary OPCS4	334883/28(334911)	Diagnoses	General health	CAT-MUL	-0.467342	-0.852806	-0.0907642	0.0160127	-0.0736858	-0.444964	0.297116	0.697101
2844	Had other major operations	58661/120016(178677)	Diagnoses	General health	CAT-MUL	0.0115326	0.00155904	0.0215072	0.0234367	0.0136888	0.00372589	0.0236524	0.00708393
20107#3	Illnesses of father	265251/27197(292448)	Diagnoses	General health	CAT-MUL	0.0043637	-0.00815101	0.0168764	0.49431	0.0172011	0.00468114	0.0297213	0.00708622
41202#C07	Diagnoses - main ICD10	334856/55(334911)	Diagnoses	General health	CAT-MUL	0.324735	0.0606125	0.590041	0.0161026	0.200725	-0.0636476	0.465002	0.136648
6141#2	How are people in household related to participant	221019/111918(332937)	Diagnoses	General health	CAT-MUL	-0.00878687	-0.0168571	-0.000717115	0.0328361	-0.0110822	-0.0191513	-0.00301328	0.00710529
41202#N361	Diagnoses - main ICD10	334888/23(334911)	Diagnoses	General health	CAT-MUL	0.506477	0.0960947	0.923085	0.0161253	-0.11147	-0.520815	0.297104	0.593155
20002#1242	Non-cancer illness code, self-reported	332288/2582(334870)	Diagnoses	General health	CAT-MUL	0.0229401	-0.0157935	0.0616541	0.245595	0.0532195	0.0144661	0.0919714	0.00710997
41222#3	Delivery onset methods	4416/285(4701)	Diagnoses	General health	CAT-MUL	-0.148675	-0.270239	-0.0277435	0.0162048	-0.0116492	-0.131621	0.108377	0.84905
41253#21	Inpatient record format	321363/13548(334911)	Diagnoses	General health	CAT-MUL	0.0132044	-0.00560744	0.0320128	0.168842	0.0257888	0.00700585	0.0445731	0.00712303
41202#Z111	Diagnoses - main ICD10	334901/10(334911)	Diagnoses	General health	CAT-MUL	0.782859	0.154431	1.43841	0.0162385	0.181515	-0.437318	0.800852	0.565345
41204#M2415	Diagnoses - secondary ICD10	334881/30(334911)	Diagnoses	General health	CAT-MUL	0.106963	-0.25142	0.464784	0.557593	-0.491843	-0.850476	-0.133751	0.00713292
20003#1140926732	Treatment/medication code	333932/938(334870)	Diagnoses	General health	CAT-MUL	0.0785208	0.0144578	0.142551	0.0162596	-0.0116285	-0.0758189	0.0525571	0.722535
41203#6119	Diagnoses - main ICD9	334888/23(334911)	Diagnoses	General health	CAT-MUL	-0.0280376	-0.44026	0.380901	0.893294	-0.558421	-0.964458	-0.150884	0.00714367
20003#1141152848	Treatment/medication code	334688/182(334870)	Diagnoses	General health	CAT-MUL	0.0178666	-0.127684	0.163122	0.809616	0.199269	0.0540119	0.344508	0.00716189
41203#V262	Diagnoses - main ICD9	334889/22(334911)	Diagnoses	General health	CAT-MUL	-0.531101	-0.972596	-0.103262	0.0163494	-0.523031	-0.945661	-0.101903	0.0150993
41204#G838	Diagnoses - secondary ICD10	334890/21(334911)	Diagnoses	General health	CAT-MUL	0.300035	-0.127366	0.730078	0.169158	-0.588846	-1.0186	-0.160038	0.00716671
41210#Y501	Operative procedures - secondary OPCS4	334900/11(334911)	Diagnoses	General health	CAT-MUL	0.742496	0.144497	1.36308	0.0163696	0.31105	-0.280164	0.903439	0.302727
41204#O862	Diagnoses - secondary ICD10	334896/15(334911)	Diagnoses	General health	CAT-MUL	-0.333664	-0.859172	0.178385	0.205796	-0.700512	-1.21289	-0.191424	0.00716743
20004#1469	Operation code	334792/78(334870)	Diagnoses	General health	CAT-MUL	0.271627	0.0499059	0.493927	0.0164143	0.265089	0.043032	0.487088	0.019273
20154	Forced expiratory volume in 1-second (FEV1), predicted percentage	105049	Diagnoses	General health	CAT-MUL	-0.00561823	-0.011653	0.000416523	0.0680481	-0.00825415	-0.014277	-0.00223129	0.00723017
25702	Weighted-mean OD in tract uncinate fasciculus (left)	9104	Diagnoses	General health	CAT-MUL	0.0250886	0.00459491	0.0455823	0.0164272	-0.00880649	-0.0291722	0.0115593	0.396664
20003#1140867878	Treatment/medication code	333490/1380(334870)	Diagnoses	General health	CAT-MUL	0.0531113	0.000243279	0.105952	0.0488833	0.0723839	0.0194841	0.125281	0.00731836
22617#6213	Job SOC coding	84011/159(84170)	Diagnoses	General health	CAT-MUL	0.190539	0.0348931	0.346298	0.0164278	-0.0221337	-0.177644	0.133345	0.780242
25390	Mean ICVF in tapetum on FA skeleton (right)	9104	Diagnoses	General health	CAT-MUL	-0.00159756	-0.0211853	0.0179902	0.872984	-0.0266197	-0.0460721	-0.00716733	0.00732108
41204#F000	Diagnoses - secondary ICD10	334890/21(334911)	Diagnoses	General health	CAT-MUL	0.528067	0.0988693	0.964372	0.0165014	0.0886513	-0.339294	0.516413	0.684677
41200#Q131	Operative procedures - main OPCS4	334883/28(334911)	Diagnoses	General health	CAT-MUL	0.147896	-0.225487	0.520872	0.436471	0.506411	0.136072	0.876626	0.00733757
41204#I309	Diagnoses - secondary ICD10	334878/33(334911)	Diagnoses	General health	CAT-MUL	0.418896	0.0774099	0.76347	0.0165223	0.444945	0.103715	0.785697	0.0105462
20003#1141189010	Treatment/medication code	334856/14(334870)	Diagnoses	General health	CAT-MUL	-0.304416	-0.844591	0.22266	0.261786	-0.717887	-1.24316	-0.193122	0.00735099
20003#1141168648	Treatment/medication code	334801/69(334870)	Diagnoses	General health	CAT-MUL	-0.29261	-0.533567	-0.0542144	0.0166383	-0.0702575	-0.306589	0.165971	0.560027
41201#Y009	External causes	334891/20(334911)	Diagnoses	General health	CAT-MUL	0.0556887	-0.383545	0.492777	0.802786	0.598318	0.160838	1.0363	0.00736214
20149	Interval between previous point and current one in numeric path (trail #1)	80655	Diagnoses	General health	CAT-MUL	0.00790588	0.00143354	0.0143782	0.0166632	0.000631951	-0.00585293	0.00711684	0.848525
41204#Y578	Diagnoses - secondary ICD10	334874/37(334911)	Diagnoses	General health	CAT-MUL	0.0925749	-0.230253	0.414648	0.573105	-0.441868	-0.765435	-0.118488	0.00741639
41204#K720	Diagnoses - secondary ICD10	334873/38(334911)	Diagnoses	General health	CAT-MUL	0.19666	-0.121255	0.514905	0.224981	0.434078	0.116181	0.751864	0.00743057
41210#S471	Operative procedures - secondary OPCS4	334842/69(334911)	Diagnoses	General health	CAT-MUL	0.288109	0.0524079	0.524595	0.0166831	0.114496	-0.121545	0.350435	0.34162
41204#F209	Diagnoses - secondary ICD10	334638/273(334911)	Diagnoses	General health	CAT-MUL	0.0742959	-0.0442889	0.192762	0.219145	0.162021	0.0433572	0.280668	0.00744358
20003#1141189090	Treatment/medication code	334746/124(334870)	Diagnoses	General health	CAT-MUL	0.214325	0.0387126	0.390107	0.0167636	0.184148	0.00802818	0.360289	0.0404414
41202#C259	Diagnoses - main ICD10	334615/296(334911)	Diagnoses	General health	CAT-MUL	0.0585325	-0.0554354	0.172372	0.313759	0.155472	0.0414056	0.26952	0.00754758
41245#1220	Main speciality of consultant (recoded)	333516/10(333526)	Diagnoses	General health	CAT-MUL	0.776305	0.148632	1.42886	0.0168394	-0.0485962	-0.671127	0.572683	0.878278
41204#I650	Diagnoses - secondary ICD10	334890/21(334911)	Diagnoses	General health	CAT-MUL	-0.539418	-0.989566	-0.102307	0.016874	-0.412384	-0.841393	0.0163526	0.0594922
20003#1141146188	Treatment/medication code	334206/664(334870)	Diagnoses	General health	CAT-MUL	0.063963	-0.0121576	0.140027	0.0994214	0.103843	0.027574	0.180104	0.00761439
41204#C820	Diagnoses - secondary ICD10	334899/12(334911)	Diagnoses	General health	CAT-MUL	-0.0354522	-0.608286	0.530476	0.90248	0.770746	0.204657	1.33747	0.00762092
41210#M471	Operative procedures - secondary OPCS4	334626/285(334911)	Diagnoses	General health	CAT-MUL	0.141257	0.0252798	0.257212	0.0169484	0.0911196	-0.0251655	0.207388	0.124558
22601#32293082	Job coding	83373/797(84170)	Diagnoses	General health	CAT-MUL	0.0567997	-0.0133034	0.126859	0.112132	0.095118	0.0252533	0.165	0.00762534
20003#1140856436	Treatment/medication code	334855/15(334870)	Diagnoses	General health	CAT-MUL	0.627588	0.116965	1.15097	0.0169669	0.668051	0.160728	1.17622	0.00988127
41204#Y593	Diagnoses - secondary ICD10	334896/15(334911)	Diagnoses	General health	CAT-MUL	-0.274576	-0.795851	0.234755	0.294666	-0.691514	-1.20052	-0.183989	0.00763296
41200#V383	Operative procedures - main OPCS4	334810/101(334911)	Diagnoses	General health	CAT-MUL	-0.0674567	-0.263602	0.127813	0.499105	0.265485	0.070428	0.460517	0.00763428
22601#21133024	Job coding	84042/128(84170)	Diagnoses	General health	CAT-MUL	-0.212471	-0.387585	-0.0384771	0.0169922	-0.1434	-0.317118	0.0302684	0.105588
30200	Neutrophill percentage	324394	Diagnoses	General health	CAT-MUL	-9.72757e-05	-0.0035369	0.00334235	0.955796	-0.00467939	-0.0081188	-0.00123999	0.00766298
41200#S159	Operative procedures - main OPCS4	334852/59(334911)	Diagnoses	General health	CAT-MUL	-0.315669	-0.576868	-0.0577194	0.0170524	-0.319871	-0.575091	-0.0646522	0.0140315
41204#Z821	Diagnoses - secondary ICD10	334894/17(334911)	Diagnoses	General health	CAT-MUL	0.016509	-0.461377	0.491781	0.945712	0.64505	0.170089	1.11872	0.0076926
41204#G724	Diagnoses - secondary ICD10	334901/10(334911)	Diagnoses	General health	CAT-MUL	0.776663	0.147719	1.43153	0.0171183	-0.0883535	-0.709327	0.533105	0.780494
20002#1402	Non-cancer illness code, self-reported	332125/2745(334870)	Diagnoses	General health	CAT-MUL	0.0378464	6.06174e-05	0.0756176	0.0495803	0.0513415	0.013575	0.0891074	0.00770913
41210#E052	Operative procedures - secondary OPCS4	334900/11(334911)	Diagnoses	General health	CAT-MUL	-0.766395	-1.41819	-0.151342	0.0171289	-0.457372	-1.04977	0.134209	0.129868
41204#D481	Diagnoses - secondary ICD10	334893/18(334911)	Diagnoses	General health	CAT-MUL	0.189998	-0.271736	0.652078	0.418842	0.628943	0.166001	1.09225	0.00776637
41200#K586	Operative procedures - main OPCS4	334887/24(334911)	Diagnoses	General health	CAT-MUL	0.490176	0.0888076	0.896647	0.0171445	0.517165	0.116715	0.917121	0.0113095
41204#H028	Diagnoses - secondary ICD10	334762/149(334911)	Diagnoses	General health	CAT-MUL	-0.126064	-0.287896	0.0350092	0.1258	-0.218419	-0.379282	-0.0575907	0.00777918
41204#T598	Diagnoses - secondary ICD10	334901/10(334911)	Diagnoses	General health	CAT-MUL	-0.806343	-1.49398	-0.159956	0.0171495	0.139625	-0.480335	0.75878	0.658623
3144	Heel Broadband ultrasound attenuation, direct entry	192901	Diagnoses	General health	CAT-MUL	0.00151983	-0.00273121	0.00577086	0.483473	0.00577647	0.00152221	0.0100307	0.00778526
41201#W102	External causes	334866/45(334911)	Diagnoses	General health	CAT-MUL	0.356014	0.0636811	0.650071	0.0171925	-0.0438656	-0.336614	0.248753	0.768954
41200#W033	Operative procedures - main OPCS4	334849/62(334911)	Diagnoses	General health	CAT-MUL	-0.180201	-0.432373	0.0698075	0.159187	-0.338573	-0.588166	-0.0891408	0.0078204
41204#M790	Diagnoses - secondary ICD10	334632/279(334911)	Diagnoses	General health	CAT-MUL	0.0909276	-0.0264753	0.208249	0.12882	0.159318	0.0418859	0.276731	0.00783089
22601#51192490	Job coding	84142/28(84170)	Diagnoses	General health	CAT-MUL	0.0978264	-0.272766	0.467644	0.603865	0.502037	0.131604	0.872644	0.00789178
41200#K652	Operative procedures - main OPCS4	334801/110(334911)	Diagnoses	General health	CAT-MUL	0.226802	0.0401253	0.41375	0.0172843	-0.000497089	-0.187552	0.186469	0.995843
25102	Mean FA in tapetum on FA skeleton (right)	9105	Diagnoses	General health	CAT-MUL	0.00424342	-0.015727	0.0242139	0.67704	-0.026882	-0.0467136	-0.0070503	0.0078954
41210#Z288	Operative procedures - secondary OPCS4	332575/2336(334911)	Diagnoses	General health	CAT-MUL	0.0494397	0.00870884	0.0901537	0.0173322	0.00492245	-0.0358269	0.0456686	0.812835
41204#E116	Diagnoses - secondary ICD10	334854/57(334911)	Diagnoses	General health	CAT-MUL	-0.160675	-0.423178	0.0995681	0.227852	-0.352036	-0.611874	-0.0923034	0.00790603
20003#1140875632	Treatment/medication code	334763/107(334870)	Diagnoses	General health	CAT-MUL	-0.232396	-0.424663	-0.0415768	0.0173524	0.0805101	-0.109374	0.270354	0.405913
20533	Trouble falling asleep	10237/32067(42304)	Diagnoses	General health	CAT-MUL	-0.0135365	-0.0358941	0.00882162	0.235354	-0.0300427	-0.052222	-0.00787007	0.00792371
41204#I250	Diagnoses - secondary ICD10	334886/25(334911)	Diagnoses	General health	CAT-MUL	-0.490166	-0.90018	-0.0907642	0.0173611	-0.102618	-0.495158	0.289574	0.608226
41204#M6584	Diagnoses - secondary ICD10	334899/12(334911)	Diagnoses	General health	CAT-MUL	-0.308671	-0.893079	0.26034	0.292046	-0.768801	-1.33748	-0.201963	0.00793366
41202#S1210	Diagnoses - main ICD10	334865/46(334911)	Diagnoses	General health	CAT-MUL	0.350802	0.0621831	0.641029	0.0173959	0.110466	-0.17867	0.399519	0.453914
22617#1141	Job SOC coding	83820/350(84170)	Diagnoses	General health	CAT-MUL	0.00972374	-0.0952577	0.114542	0.855812	-0.142705	-0.248086	-0.0373742	0.00793404
22601#35623273	Job coding	84054/116(84170)	Diagnoses	General health	CAT-MUL	0.220754	0.0387678	0.40301	0.0174629	0.0626087	-0.119644	0.24489	0.500757
41200#W602	Operative procedures - main OPCS4	334884/27(334911)	Diagnoses	General health	CAT-MUL	0.174497	-0.202705	0.552055	0.363884	0.509916	0.133278	0.886376	0.00793988
40011#9709	Histology of cancer tumour	334892/19(334911)	Diagnoses	General health	CAT-MUL	0.550011	0.0987938	1.00939	0.0175938	0.475652	0.025574	0.925267	0.0382183
41200#A521	Operative procedures - main OPCS4	332871/2040(334911)	Diagnoses	General health	CAT-MUL	0.0187061	-0.0248371	0.0622233	0.399635	0.0590006	0.0154314	0.102568	0.00794947
41203#7221	Diagnoses - main ICD9	334816/95(334911)	Diagnoses	General health	CAT-MUL	-0.24671	-0.451457	-0.0437293	0.0176326	0.00614613	-0.195337	0.207571	0.952317
41202#M8695	Diagnoses - main ICD10	334900/11(334911)	Diagnoses	General health	CAT-MUL	0.731411	0.134875	1.3495	0.0176605	-0.00572151	-0.597256	0.585707	0.984872
20003#1140873930	Treatment/medication code	334854/16(334870)	Diagnoses	General health	CAT-MUL	-0.143994	-0.642056	0.346271	0.566699	-0.663025	-1.15301	-0.17327	0.00796695
41210#W791	Operative procedures - secondary OPCS4	334596/315(334911)	Diagnoses	General health	CAT-MUL	-0.134526	-0.24586	-0.0235546	0.0176694	0.02661	-0.0840104	0.137205	0.637263
20003#1140852976	Treatment/medication code	324530/10340(334870)	Diagnoses	General health	CAT-MUL	0.0106271	-0.00896503	0.0302142	0.28766	0.0265117	0.00691474	0.0461087	0.00801223
41200#N034	Operative procedures - main OPCS4	334885/26(334911)	Diagnoses	General health	CAT-MUL	-0.478789	-0.880253	-0.0874807	0.017673	-0.205283	-0.590229	0.179053	0.295502
41202#S799	Diagnoses - main ICD10	334819/92(334911)	Diagnoses	General health	CAT-MUL	0.221795	0.0177815	0.42605	0.0331034	0.276535	0.0719842	0.481009	0.00804079
20003#1140866568	Treatment/medication code	334849/21(334870)	Diagnoses	General health	CAT-MUL	-0.0324523	-0.463581	0.395479	0.882004	0.575256	0.148854	1.00019	0.00808263
41200#E498	Operative procedures - main OPCS4	334593/318(334911)	Diagnoses	General health	CAT-MUL	-0.133654	-0.244348	-0.0233256	0.0177499	-0.0869783	-0.197082	0.0230997	0.121504
22601#54952914	Job coding	84150/20(84170)	Diagnoses	General health	CAT-MUL	-0.0206392	-0.461335	0.416186	0.926356	-0.596122	-1.03928	-0.155785	0.00814924
41202#M2411	Diagnoses - main ICD10	334881/30(334911)	Diagnoses	General health	CAT-MUL	0.434816	0.0765079	0.797138	0.0178171	0.24929	-0.108187	0.606592	0.171528
41202#O218	Diagnoses - main ICD10	334898/13(334911)	Diagnoses	General health	CAT-MUL	0.0412718	-0.510007	0.586743	0.882199	0.721958	0.186571	1.25833	0.0081848
41210#T526	Operative procedures - secondary OPCS4	334883/28(334911)	Diagnoses	General health	CAT-MUL	0.449303	0.0790127	0.823739	0.0178197	0.0610528	-0.309643	0.431558	0.74679
41204#Q273	Diagnoses - secondary ICD10	334885/26(334911)	Diagnoses	General health	CAT-MUL	-0.160349	-0.551051	0.225229	0.417196	-0.520578	-0.907023	-0.134926	0.00820299
1687	Comparative body size at age 10	329473	Diagnoses	General health	CAT-MUL	0.00787139	0.00135798	0.0143848	0.0178542	-0.000767103	-0.00727813	0.00574392	0.817378
25385	Mean ICVF in superior longitudinal fasciculus on FA skeleton (left)	9104	Diagnoses	General health	CAT-MUL	0.00818114	-0.0117979	0.0281602	0.422178	-0.0267486	-0.0465905	-0.00690671	0.00824245
41210#A529	Operative procedures - secondary OPCS4	334882/29(334911)	Diagnoses	General health	CAT-MUL	-0.451557	-0.830216	-0.0814136	0.0178732	-0.340164	-0.704263	0.0238963	0.0670499
41210#F205	Operative procedures - secondary OPCS4	334891/20(334911)	Diagnoses	General health	CAT-MUL	0.00845817	-0.432462	0.44651	0.969835	-0.592184	-1.03234	-0.153026	0.00828089
41200#J406	Operative procedures - main OPCS4	334874/37(334911)	Diagnoses	General health	CAT-MUL	-0.398755	-0.732343	-0.0712682	0.0178947	0.179453	-0.143672	0.502264	0.276167
20003#1140862008	Treatment/medication code	334856/14(334870)	Diagnoses	General health	CAT-MUL	0.0312257	-0.49587	0.554798	0.906927	-0.705978	-1.23045	-0.181799	0.00829115
6179#3	Mineral and other dietary supplements	312011/22024(334035)	Diagnoses	General health	CAT-MUL	0.0167938	0.00288705	0.0306989	0.0179318	0.0156049	0.00169366	0.0295165	0.027908
41204#Q780	Diagnoses - secondary ICD10	334889/22(334911)	Diagnoses	General health	CAT-MUL	0.250908	-0.166559	0.670355	0.238829	0.561492	0.144411	0.978413	0.00830469
40001#I38	Underlying (primary) cause of death: ICD10	334900/11(334911)	Diagnoses	General health	CAT-MUL	-0.758489	-1.40796	-0.145123	0.0179432	0.105653	-0.486505	0.697469	0.726604
41204#S370	Diagnoses - secondary ICD10	334896/15(334911)	Diagnoses	General health	CAT-MUL	-0.640375	-1.18377	-0.11915	0.0179561	-0.38549	-0.89108	0.120095	0.13513
41204#I519	Diagnoses - secondary ICD10	334521/390(334911)	Diagnoses	General health	CAT-MUL	-0.0169351	-0.116429	0.0823848	0.738419	0.133857	0.0344354	0.233263	0.0083137
41204#T240	Diagnoses - secondary ICD10	334898/13(334911)	Diagnoses	General health	CAT-MUL	0.666942	0.11988	1.23007	0.0180299	-0.160805	-0.704237	0.382313	0.561724
41201#Y049	External causes	334620/291(334911)	Diagnoses	General health	CAT-MUL	-0.0426705	-0.157787	0.0721878	0.466948	0.154663	0.0397245	0.269589	0.00835019
41200#M568	Operative procedures - main OPCS4	334862/49(334911)	Diagnoses	General health	CAT-MUL	-0.344118	-0.631727	-0.0605158	0.0180801	-0.135827	-0.416333	0.144523	0.342454
41200#S249	Operative procedures - main OPCS4	334901/10(334911)	Diagnoses	General health	CAT-MUL	0.447025	-0.173368	1.07898	0.159573	-0.837462	-1.46213	-0.215963	0.00836677
41204#R455	Diagnoses - secondary ICD10	334894/17(334911)	Diagnoses	General health	CAT-MUL	-0.599091	-1.10707	-0.11	0.0181361	-0.193946	-0.670339	0.281923	0.424617
40011#9663	Histology of cancer tumour	334843/68(334911)	Diagnoses	General health	CAT-MUL	-0.0792175	-0.318459	0.15867	0.51482	-0.32005	-0.55819	-0.0820832	0.00840338
6147#6	Reason for glasses/contact lenses	330744/2695(333439)	Diagnoses	General health	CAT-MUL	0.0456571	0.00776056	0.0835383	0.0181717	0.00501918	-0.0329223	0.0429589	0.795395
6155#4	Vitamin and mineral supplements	320814/12505(333319)	Diagnoses	General health	CAT-MUL	0.00917498	-0.00876885	0.0271146	0.3162	0.0241255	0.0061772	0.0420741	0.00842528
41202#E230	Diagnoses - main ICD10	334801/110(334911)	Diagnoses	General health	CAT-MUL	-0.22736	-0.416798	-0.0393162	0.0181721	-0.0427898	-0.229788	0.144126	0.653726
41204#R104	Diagnoses - secondary ICD10	330328/4583(334911)	Diagnoses	General health	CAT-MUL	0.0267948	-0.00238017	0.0559596	0.0717956	0.0392119	0.0100346	0.0683886	0.00843667
41210#V254	Operative procedures - secondary OPCS4	334844/67(334911)	Diagnoses	General health	CAT-MUL	-0.292414	-0.53658	-0.0509123	0.0181806	-0.0887065	-0.328325	0.150858	0.468
20003#1140868192	Treatment/medication code	334780/90(334870)	Diagnoses	General health	CAT-MUL	0.187909	-0.0185806	0.394531	0.0744151	0.277695	0.0709435	0.484431	0.00847078
41200#J139	Operative procedures - main OPCS4	334895/16(334911)	Diagnoses	General health	CAT-MUL	0.598535	0.105849	1.10264	0.0182036	0.0800745	-0.410854	0.570499	0.749061
25849	Volume of grey matter in Parahippocampal Gyrus, anterior division (right)	10250	Diagnoses	General health	CAT-MUL	0.00425575	-0.0131369	0.0216484	0.631498	0.0232748	0.00594665	0.0406029	0.00847881
4288	Time to answer	110533	Diagnoses	General health	CAT-MUL	-0.00697249	-0.0127599	-0.00118512	0.0182105	-0.00743183	-0.0132081	-0.00165557	0.0116787
41205#28099	Diagnoses - secondary ICD9	334884/27(334911)	Diagnoses	General health	CAT-MUL	0.397365	0.0199108	0.778838	0.0397194	0.504623	0.128656	0.880515	0.00850505
41200#U519	Operative procedures - main OPCS4	334900/11(334911)	Diagnoses	General health	CAT-MUL	-0.756344	-1.40605	-0.142793	0.0183011	0.0471502	-0.544403	0.638863	0.87589
41202#A084	Diagnoses - main ICD10	334394/517(334911)	Diagnoses	General health	CAT-MUL	-0.0207152	-0.107124	0.065555	0.638139	0.115761	0.0294678	0.202048	0.00855336
400	Time to complete round	329349	Diagnoses	General health	CAT-MUL	0.00389312	0.000659036	0.0071272	0.0183065	-0.00173838	-0.00497297	0.00149621	0.292178
41202#L918	Diagnoses - main ICD10	334476/435(334911)	Diagnoses	General health	CAT-MUL	0.0727505	-0.0212447	0.16667	0.129062	0.126115	0.0320837	0.220132	0.00856324
41204#M230	Diagnoses - secondary ICD10	334894/17(334911)	Diagnoses	General health	CAT-MUL	-0.596562	-1.10336	-0.108609	0.0183442	-0.620962	-1.09887	-0.144406	0.0107433
41204#N832	Diagnoses - secondary ICD10	333463/1448(334911)	Diagnoses	General health	CAT-MUL	-0.0161364	-0.0680375	0.035719	0.542085	0.0694664	0.017674	0.121256	0.00856623
41202#N501	Diagnoses - main ICD10	334532/379(334911)	Diagnoses	General health	CAT-MUL	0.120982	0.0203595	0.221566	0.0184077	0.0152331	-0.0857038	0.116147	0.767361
20003#1201	Treatment/medication code	334285/585(334870)	Diagnoses	General health	CAT-MUL	0.0483586	-0.0328105	0.129458	0.242664	0.108798	0.0276683	0.189916	0.00857082
20463	Ever heard an un-real voice	107582/1830(109412)	Diagnoses	General health	CAT-MUL	0.0166128	-0.0297319	0.0629326	0.482189	0.0618906	0.0157346	0.108056	0.00859152
41202#D101	Diagnoses - main ICD10	334795/116(334911)	Diagnoses	General health	CAT-MUL	0.218574	0.0367969	0.400555	0.0184533	0.0229067	-0.159376	0.205114	0.805409
41200#A683	Operative procedures - main OPCS4	334886/25(334911)	Diagnoses	General health	CAT-MUL	-0.10442	-0.500566	0.2878	0.6029	0.524886	0.132805	0.916506	0.0086604
41202#F411	Diagnoses - main ICD10	334863/48(334911)	Diagnoses	General health	CAT-MUL	0.339933	0.0573082	0.624128	0.0186074	0.0271264	-0.2557	0.309912	0.850874
41202#T430	Diagnoses - main ICD10	334687/224(334911)	Diagnoses	General health	CAT-MUL	-0.0016085	-0.132962	0.129477	0.980827	0.17525	0.044236	0.306232	0.00873596
4080	Systolic blood pressure, automated reading	315677	Diagnoses	General health	CAT-MUL	-0.00390702	-0.00716106	-0.000652978	0.0186096	-0.00199041	-0.00524337	0.00126256	0.230429
41204#R13	Diagnoses - secondary ICD10	332838/2073(334911)	Diagnoses	General health	CAT-MUL	0.0102133	-0.0330005	0.0533995	0.643089	0.0577733	0.0145437	0.101001	0.00880801
41204#Z130	Diagnoses - secondary ICD10	332852/2059(334911)	Diagnoses	General health	CAT-MUL	0.0519535	0.00864516	0.095243	0.0186837	-0.0166827	-0.0600706	0.0267018	0.451065
41200#A388	Operative procedures - main OPCS4	334807/104(334911)	Diagnoses	General health	CAT-MUL	-0.122931	-0.316655	0.0697537	0.212146	-0.257066	-0.449529	-0.0646624	0.00883661
41202#L303	Diagnoses - main ICD10	334900/11(334911)	Diagnoses	General health	CAT-MUL	0.724738	0.127928	1.34247	0.018734	0.0782696	-0.513093	0.668969	0.795156
41230#6A1	PCT where patients GP was registered	334899/12(334911)	Diagnoses	General health	CAT-MUL	0.240959	-0.324549	0.808795	0.402637	0.763748	0.193626	1.33803	0.00883697
40011#9690	Histology of cancer tumour	334700/211(334911)	Diagnoses	General health	CAT-MUL	0.0319753	-0.103102	0.166815	0.642298	0.180239	0.0451838	0.315274	0.00889737
41202#D110	Diagnoses - main ICD10	334597/314(334911)	Diagnoses	General health	CAT-MUL	0.132438	0.0219138	0.24293	0.0188094	-0.0126756	-0.123401	0.0980272	0.822449
41210#H212	Operative procedures - secondary OPCS4	334901/10(334911)	Diagnoses	General health	CAT-MUL	-0.0414906	-0.668604	0.579169	0.895774	-0.830862	-1.45554	-0.208242	0.00897658
41210#M496	Operative procedures - secondary OPCS4	334889/22(334911)	Diagnoses	General health	CAT-MUL	-0.517289	-0.956287	-0.0908853	0.0188264	-0.11596	-0.534565	0.302271	0.586991
41202#C791	Diagnoses - main ICD10	334893/18(334911)	Diagnoses	General health	CAT-MUL	-0.205815	-0.676601	0.256774	0.386013	-0.616976	-1.07965	-0.154033	0.00898469
41204#I494	Diagnoses - secondary ICD10	334789/122(334911)	Diagnoses	General health	CAT-MUL	0.212093	0.0350273	0.389345	0.0189043	0.0498233	-0.127753	0.227364	0.58234
22617#7112	Job SOC coding	83314/856(84170)	Diagnoses	General health	CAT-MUL	0.0684763	0.000820068	0.136101	0.0472186	0.0898188	0.0223963	0.15726	0.00903476
41203#5206	Diagnoses - main ICD9	334567/344(334911)	Diagnoses	General health	CAT-MUL	0.127554	0.0210194	0.234106	0.0189315	0.0176507	-0.0892635	0.124504	0.746179
41200#T249	Operative procedures - main OPCS4	334610/301(334911)	Diagnoses	General health	CAT-MUL	0.0211176	-0.0919311	0.133992	0.714012	0.150443	0.0373927	0.263469	0.00909175
41202#K566	Diagnoses - main ICD10	333839/1072(334911)	Diagnoses	General health	CAT-MUL	0.0717314	0.011804	0.131629	0.0189393	-0.0141133	-0.0741397	0.0459073	0.644907
25854	Volume of grey matter in Temporal Fusiform Cortex, anterior division (left)	10250	Diagnoses	General health	CAT-MUL	0.00975214	-0.00823552	0.0277398	0.287928	0.0238444	0.00592254	0.0417663	0.0091213
22601#31152695	Job coding	83948/222(84170)	Diagnoses	General health	CAT-MUL	-0.158572	-0.291327	-0.0263656	0.0189486	0.00836087	-0.12392	0.140632	0.901401
41204#I259	Diagnoses - secondary ICD10	327039/7872(334911)	Diagnoses	General health	CAT-MUL	0.0119643	-0.0106623	0.0345843	0.299941	0.0301441	0.00747953	0.0528091	0.00913858
20003#1141153242	Treatment/medication code	334772/98(334870)	Diagnoses	General health	CAT-MUL	0.236683	0.0390169	0.434673	0.0189707	-0.028092	-0.226237	0.169979	0.781067
41203#3842	Diagnoses - main ICD9	334861/50(334911)	Diagnoses	General health	CAT-MUL	-0.164938	-0.446327	0.114016	0.248053	-0.370209	-0.648898	-0.092068	0.00914795
41200#N324	Operative procedures - main OPCS4	334869/42(334911)	Diagnoses	General health	CAT-MUL	-0.369478	-0.681166	-0.0630485	0.0189753	0.123618	-0.179684	0.426777	0.424297
41204#R060	Diagnoses - secondary ICD10	332175/2736(334911)	Diagnoses	General health	CAT-MUL	0.0291816	-0.00845304	0.0667987	0.128479	0.0500658	0.0124078	0.0877224	0.00916589
20087#163	Types of spread used on bread/crackers	47099/417(47516)	Diagnoses	General health	CAT-MUL	-0.115736	-0.212591	-0.0191405	0.0189919	-0.0596922	-0.1562	0.0367988	0.225318
41202#E349	Diagnoses - main ICD10	334871/40(334911)	Diagnoses	General health	CAT-MUL	0.127285	-0.18253	0.436851	0.419924	-0.412494	-0.722982	-0.102172	0.00919555
41201#X630	External causes	334890/21(334911)	Diagnoses	General health	CAT-MUL	0.516251	0.0871955	0.952089	0.018997	0.309992	-0.117735	0.737951	0.155487
20002#1591	Non-cancer illness code, self-reported	334860/10(334870)	Diagnoses	General health	CAT-MUL	0.0158791	-0.609628	0.636163	0.959964	0.818304	0.201121	1.43362	0.00920736
41204#G400	Diagnoses - secondary ICD10	334900/11(334911)	Diagnoses	General health	CAT-MUL	0.722918	0.125631	1.3417	0.0191753	0.0912998	-0.500131	0.68186	0.761996
22601#12322659	Job coding	84088/82(84170)	Diagnoses	General health	CAT-MUL	0.168431	-0.0477334	0.384745	0.126621	0.289401	0.071623	0.507318	0.00921319
41200#H502	Operative procedures - main OPCS4	334866/45(334911)	Diagnoses	General health	CAT-MUL	-0.356174	-0.656874	-0.060043	0.0191819	-0.142589	-0.434721	0.149682	0.338878
6142#6	Current employment status	321632/12341(333973)	Diagnoses	General health	CAT-MUL	0.00161966	-0.0164386	0.0196733	0.860439	0.0239825	0.00591866	0.0420466	0.00926361
41202#J848	Diagnoses - main ICD10	334891/20(334911)	Diagnoses	General health	CAT-MUL	0.528275	0.0885824	0.975452	0.0192259	0.169464	-0.269246	0.607941	0.448868
41201#W016	External causes	334887/24(334911)	Diagnoses	General health	CAT-MUL	0.353238	-0.0466104	0.756261	0.0839401	0.530387	0.130852	0.929911	0.00926629
41202#M5417	Diagnoses - main ICD10	334866/45(334911)	Diagnoses	General health	CAT-MUL	0.349143	0.0572274	0.642662	0.0192651	0.333951	0.0416631	0.626136	0.0251031
41200#K692	Operative procedures - main OPCS4	334895/16(334911)	Diagnoses	General health	CAT-MUL	-0.0406856	-0.536319	0.450723	0.871248	-0.651363	-1.14274	-0.160499	0.00931936
41210#N132	Operative procedures - secondary OPCS4	334900/11(334911)	Diagnoses	General health	CAT-MUL	0.720596	0.125076	1.33872	0.0192987	0.0843314	-0.5111	0.677958	0.780874
41245#1280	Main speciality of consultant (recoded)	306667/27152(333819)	Diagnoses	General health	CAT-MUL	0.00561403	-0.0068408	0.018067	0.376949	0.0165273	0.00406399	0.0289907	0.00934775
41204#A084	Diagnoses - secondary ICD10	334855/56(334911)	Diagnoses	General health	CAT-MUL	0.312656	0.0510427	0.575377	0.019309	0.247319	-0.014582	0.509212	0.064188
20004#1127	Operation code	329506/5364(334870)	Diagnoses	General health	CAT-MUL	-0.00123636	-0.0282285	0.0257443	0.92845	-0.0357325	-0.0627257	-0.00874149	0.00946906
20002#1633	Non-cancer illness code, self-reported	334174/696(334870)	Diagnoses	General health	CAT-MUL	-0.0889695	-0.163624	-0.0144579	0.0193763	-0.0406573	-0.115067	0.0337427	0.284171
22601#71123329	Job coding	83367/803(84170)	Diagnoses	General health	CAT-MUL	0.0635113	-0.00631956	0.133306	0.0745507	0.0920217	0.0224464	0.161619	0.0095423
41204#R194	Diagnoses - secondary ICD10	331968/2943(334911)	Diagnoses	General health	CAT-MUL	0.0432789	0.00698985	0.0795536	0.0193781	0.0350089	-0.0013161	0.0713324	0.0588723
25215	Mean L1 in cerebral peduncle on FA skeleton (left)	9105	Diagnoses	General health	CAT-MUL	0.000785525	-0.0372219	0.0387929	0.967689	-0.05014	-0.0880714	-0.0122087	0.0095892
41200#A548	Operative procedures - main OPCS4	334889/22(334911)	Diagnoses	General health	CAT-MUL	-0.514404	-0.95297	-0.0884087	0.0193876	-0.516422	-0.934035	-0.0987884	0.0153599
41210#Y364	Operative procedures - secondary OPCS4	334885/26(334911)	Diagnoses	General health	CAT-MUL	-0.237405	-0.629075	0.148192	0.23027	-0.508908	-0.894263	-0.123898	0.00960363
41204#K420	Diagnoses - secondary ICD10	334899/12(334911)	Diagnoses	General health	CAT-MUL	0.68741	0.117362	1.27549	0.0194028	-0.477513	-1.04385	0.0883313	0.0981839
41200#N179	Operative procedures - main OPCS4	334897/14(334911)	Diagnoses	General health	CAT-MUL	0.331932	-0.191793	0.862698	0.215508	0.696216	0.170429	1.22655	0.00969665
41204#M1099	Diagnoses - secondary ICD10	333730/1181(334911)	Diagnoses	General health	CAT-MUL	0.0681643	0.0109863	0.125315	0.019428	0.0159846	-0.0413298	0.0732946	0.584622
41200#U522	Operative procedures - main OPCS4	334898/13(334911)	Diagnoses	General health	CAT-MUL	-0.681873	-1.27033	-0.121183	0.0194681	0.218275	-0.324879	0.761108	0.430603
20004#1594	Operation code	334340/530(334870)	Diagnoses	General health	CAT-MUL	0.0558305	-0.0293222	0.140911	0.198535	0.112398	0.0271822	0.197605	0.0097285
25099	Mean FA in superior fronto-occipital fasciculus on FA skeleton (left)	9105	Diagnoses	General health	CAT-MUL	0.00324185	-0.0164579	0.0229416	0.74702	-0.0257854	-0.0453485	-0.0062222	0.00979048
41200#A731	Operative procedures - main OPCS4	334836/75(334911)	Diagnoses	General health	CAT-MUL	-0.273005	-0.503454	-0.0448034	0.0195378	0.206284	-0.0201554	0.432523	0.0740243
41200#H221	Operative procedures - main OPCS4	316046/18865(334911)	Diagnoses	General health	CAT-MUL	0.00906634	-0.00564992	0.0237799	0.227169	0.0193888	0.00466573	0.0341121	0.00984459
41230#5DT	PCT where patients GP was registered	334310/601(334911)	Diagnoses	General health	CAT-MUL	0.0952368	0.015245	0.175188	0.0195757	0.0368061	-0.0432933	0.116898	0.367752
41202#S526	Diagnoses - main ICD10	334846/65(334911)	Diagnoses	General health	CAT-MUL	-0.293658	-0.541834	-0.048251	0.019596	-0.0266195	-0.26998	0.216649	0.830215
41204#I441	Diagnoses - secondary ICD10	334678/233(334911)	Diagnoses	General health	CAT-MUL	0.0295972	-0.098878	0.157856	0.651269	0.169027	0.0404717	0.297556	0.00995849
41204#K229	Diagnoses - secondary ICD10	334685/226(334911)	Diagnoses	General health	CAT-MUL	-0.156171	-0.287637	-0.0252589	0.0196091	0.112104	-0.0183471	0.242528	0.0920815
41204#Z922	Diagnoses - secondary ICD10	322579/12332(334911)	Diagnoses	General health	CAT-MUL	0.0208782	0.00273168	0.0390211	0.0241179	0.023882	0.00570985	0.0420546	0.0100014
20003#1140888818	Treatment/medication code	334854/16(334870)	Diagnoses	General health	CAT-MUL	0.590567	0.0980668	1.09435	0.019736	0.54734	0.0589315	1.03485	0.0278902
20003#1189	Treatment/medication code	333730/1140(334870)	Diagnoses	General health	CAT-MUL	0.00493337	-0.0532774	0.0630922	0.868008	0.0764757	0.018258	0.134691	0.0100328
1329	Oily fish intake	333430	Diagnoses	General health	CAT-MUL	0.00513067	-0.00108133	0.0113427	0.105487	0.00816379	0.00194893	0.0143786	0.0100348
41204#G061	Diagnoses - secondary ICD10	334898/13(334911)	Diagnoses	General health	CAT-MUL	-0.678934	-1.26563	-0.118772	0.0197598	0.0531515	-0.491769	0.596902	0.848245
25097	Mean FA in superior longitudinal fasciculus on FA skeleton (left)	9105	Diagnoses	General health	CAT-MUL	0.00797496	-0.0123395	0.0282895	0.441596	-0.0264806	-0.0466549	-0.00630633	0.0100985
20002#1665	Non-cancer illness code, self-reported	334607/263(334870)	Diagnoses	General health	CAT-MUL	0.143911	0.0228688	0.264952	0.0197679	0.0296309	-0.0915416	0.150776	0.631698
41204#Y560	Diagnoses - secondary ICD10	334857/54(334911)	Diagnoses	General health	CAT-MUL	-0.0050489	-0.272782	0.26142	0.97042	-0.351044	-0.61854	-0.0835819	0.0101041
40006#D037	Type of cancer: ICD10	334734/177(334911)	Diagnoses	General health	CAT-MUL	0.175025	0.0277859	0.322319	0.0198026	-0.0770297	-0.224484	0.0703901	0.305832
20003#1140867244	Treatment/medication code	334826/44(334870)	Diagnoses	General health	CAT-MUL	0.189166	-0.106208	0.484795	0.209085	0.387704	0.0921516	0.683221	0.010131
41230#5MW	PCT where patients GP was registered	333695/1216(334911)	Diagnoses	General health	CAT-MUL	0.0668464	0.0105661	0.123098	0.0198795	0.0306215	-0.0257312	0.0869724	0.286855
20003#1140923688	Treatment/medication code	334638/232(334870)	Diagnoses	General health	CAT-MUL	0.0306138	-0.0981691	0.159183	0.640925	0.16874	0.040044	0.297411	0.0101675
22601#52492665	Job coding	84159/11(84170)	Diagnoses	General health	CAT-MUL	0.449622	-0.139766	1.04963	0.136543	0.781572	0.187384	1.38092	0.0101729
41204#M139	Diagnoses - secondary ICD10	331783/3128(334911)	Diagnoses	General health	CAT-MUL	0.0418528	0.00659078	0.0771013	0.0199765	0.016012	-0.0193131	0.0513353	0.374311
41204#R065	Diagnoses - secondary ICD10	334359/552(334911)	Diagnoses	General health	CAT-MUL	0.0439717	-0.0394474	0.127315	0.301237	0.109425	0.0259569	0.192882	0.0101734
41202#T798	Diagnoses - main ICD10	334891/20(334911)	Diagnoses	General health	CAT-MUL	-0.53838	-1.00025	-0.0906324	0.0199951	-0.105122	-0.544772	0.334278	0.639221
41202#O240	Diagnoses - main ICD10	334889/22(334911)	Diagnoses	General health	CAT-MUL	0.279428	-0.14087	0.70157	0.192514	-0.553654	-0.977351	-0.132486	0.0101852
41204#M2334	Diagnoses - secondary ICD10	334883/28(334911)	Diagnoses	General health	CAT-MUL	0.441581	0.0704315	0.816704	0.0201277	0.236844	-0.134022	0.607655	0.210607
41210#Z354	Operative procedures - secondary OPCS4	334808/103(334911)	Diagnoses	General health	CAT-MUL	0.00340863	-0.190184	0.196395	0.972415	-0.253264	-0.446652	-0.0599337	0.0102525
41204#M9120	Diagnoses - secondary ICD10	334886/25(334911)	Diagnoses	General health	CAT-MUL	-0.47836	-0.887902	-0.079123	0.0201561	-0.074613	-0.466874	0.317561	0.709263
41202#I679	Diagnoses - main ICD10	334841/70(334911)	Diagnoses	General health	CAT-MUL	0.215724	-0.0183367	0.450066	0.0708198	0.307104	0.0725449	0.541511	0.0102603
41204#D180	Diagnoses - secondary ICD10	334575/336(334911)	Diagnoses	General health	CAT-MUL	0.126571	0.0197276	0.233382	0.0202036	-0.0314201	-0.138448	0.0755979	0.565013
41204#M1399	Diagnoses - secondary ICD10	331777/3134(334911)	Diagnoses	General health	CAT-MUL	0.0340717	-0.00115421	0.0692829	0.0579367	0.0461899	0.0109125	0.0814676	0.0102805
41202#S933	Diagnoses - main ICD10	334901/10(334911)	Diagnoses	General health	CAT-MUL	-0.784684	-1.47124	-0.13915	0.0202061	-0.391173	-1.01345	0.230057	0.217608
41210#M136	Operative procedures - secondary OPCS4	334798/113(334911)	Diagnoses	General health	CAT-MUL	-0.046987	-0.232132	0.137417	0.618043	-0.241531	-0.426131	-0.0569581	0.0103287
1110	Length of mobile phone use	330947	Diagnoses	General health	CAT-MUL	0.00733299	0.00114186	0.0135241	0.0202609	0.00437699	-0.00180988	0.0105639	0.165556
41245#1010	Main speciality of consultant (recoded)	322244/11394(333638)	Diagnoses	General health	CAT-MUL	0.0207033	0.00201923	0.0393833	0.029853	0.0244522	0.0057572	0.0431472	0.0103606
41200#J439	Operative procedures - main OPCS4	334078/833(334911)	Diagnoses	General health	CAT-MUL	0.0804544	0.0124885	0.148385	0.0202948	0.0640716	-0.00397804	0.132115	0.0649667
41203#6221	Diagnoses - main ICD9	334880/31(334911)	Diagnoses	General health	CAT-MUL	0.141684	-0.210922	0.49422	0.430131	0.459814	0.108136	0.811359	0.0103632
41230#5N1	PCT where patients GP was registered	325660/9251(334911)	Diagnoses	General health	CAT-MUL	0.0245657	0.00381564	0.0453111	0.0203053	0.010695	-0.0100986	0.0314879	0.313402
25671	Weighted-mean ICVF in tract superior longitudinal fasciculus (left)	9104	Diagnoses	General health	CAT-MUL	0.0104841	-0.00954092	0.0305091	0.304789	-0.0259942	-0.0458827	-0.00610573	0.0104228
41200#M723	Operative procedures - main OPCS4	334883/28(334911)	Diagnoses	General health	CAT-MUL	0.440918	0.0697873	0.816028	0.0203241	0.232695	-0.137703	0.603036	0.218134
757	Time employed in main current job	179421	Diagnoses	General health	CAT-MUL	-0.00421874	-0.00875963	0.00032215	0.0686194	-0.00592675	-0.0104637	-0.00138976	0.0104574
41200#W283	Operative procedures - main OPCS4	331591/3320(334911)	Diagnoses	General health	CAT-MUL	0.0404574	0.00627533	0.0746266	0.0203249	0.0181105	-0.0160906	0.05231	0.299317
41202#K298	Diagnoses - main ICD10	333231/1680(334911)	Diagnoses	General health	CAT-MUL	0.0566944	0.00877671	0.10459	0.0203634	0.0176957	-0.0302792	0.0656665	0.469694
25647	Weighted-mean L3 in tract superior thalamic radiation (right)	9105	Diagnoses	General health	CAT-MUL	0.00811542	-0.030545	0.0467758	0.680763	0.0497497	0.0116198	0.0878796	0.0105651
22601#92433414	Job coding	84156/14(84170)	Diagnoses	General health	CAT-MUL	-0.135189	-0.668285	0.389119	0.615052	-0.680639	-1.20379	-0.158859	0.0106039
22617#9243	Job SOC coding	84156/14(84170)	Diagnoses	General health	CAT-MUL	-0.135189	-0.668285	0.389119	0.615052	-0.680639	-1.20379	-0.158859	0.0106039
41204#N23	Diagnoses - secondary ICD10	334702/209(334911)	Diagnoses	General health	CAT-MUL	0.159777	0.024455	0.295109	0.0206245	0.135522	-0.000111127	0.271127	0.0501481
22617#3229	Job SOC coding	83351/819(84170)	Diagnoses	General health	CAT-MUL	0.0556015	-0.0135706	0.12473	0.115005	0.0898523	0.0209246	0.158796	0.0106256
41204#O870	Diagnoses - secondary ICD10	334898/13(334911)	Diagnoses	General health	CAT-MUL	-0.677164	-1.26744	-0.115121	0.0206549	-0.220906	-0.764899	0.320857	0.425114
3571	Back pain for 3+ months	26346/57459(83805)	Diagnoses	General health	CAT-MUL	0.00873383	-0.00590596	0.0233757	0.24232	0.019073	0.00442749	0.0337205	0.0107001
41200#R213	Operative procedures - main OPCS4	334875/36(334911)	Diagnoses	General health	CAT-MUL	-0.398054	-0.739072	-0.0637714	0.0206658	-0.236688	-0.565352	0.0904887	0.157108
41203#6212	Diagnoses - main ICD9	334899/12(334911)	Diagnoses	General health	CAT-MUL	-0.164039	-0.741509	0.403387	0.572666	-0.736132	-1.30294	-0.171353	0.0107285
22607#0	Workplace very cold	13330/70671(84001)	Diagnoses	General health	CAT-MUL	-0.0218717	-0.0404011	-0.00334091	0.0206984	-0.00887946	-0.0274271	0.00966721	0.348067
22617#2319	Job SOC coding	82698/1472(84170)	Diagnoses	General health	CAT-MUL	-0.00466409	-0.0563566	0.0469871	0.859571	0.0671152	0.0155473	0.118693	0.0107518
20003#1141168322	Treatment/medication code	334724/146(334870)	Diagnoses	General health	CAT-MUL	-0.0673191	-0.230164	0.094925	0.416782	0.211204	0.0488441	0.373512	0.0107719
41200#W052	Operative procedures - main OPCS4	334901/10(334911)	Diagnoses	General health	CAT-MUL	-0.783745	-1.472	-0.135646	0.0207332	-0.658382	-1.28749	-0.0351674	0.039087
20532	Did your sleep change?	10720/42304(53024)	Diagnoses	General health	CAT-MUL	0.00819768	-0.0132968	0.0296962	0.454793	0.0277385	0.0063971	0.0490832	0.0108553
41204#W948	Diagnoses - secondary ICD10	334888/23(334911)	Diagnoses	General health	CAT-MUL	-0.497027	-0.925153	-0.0804099	0.0207836	0.0565234	-0.352932	0.465215	0.786483
20003#1140910772	Treatment/medication code	334848/22(334870)	Diagnoses	General health	CAT-MUL	0.0615308	-0.35765	0.478994	0.772601	0.543605	0.125172	0.962338	0.010903
41202#D001	Diagnoses - main ICD10	334896/15(334911)	Diagnoses	General health	CAT-MUL	0.606311	0.0966968	1.12845	0.0208053	0.258693	-0.248592	0.765371	0.317419
20003#1141171948	Treatment/medication code	333894/976(334870)	Diagnoses	General health	CAT-MUL	0.049979	-0.0129525	0.112868	0.119402	0.0817871	0.0188125	0.144758	0.0109048
20159	Number of symbol digit matches made correctly	82929	Diagnoses	General health	CAT-MUL	-0.00713884	-0.0131947	-0.00108304	0.0208617	0.00118135	-0.00487755	0.00724026	0.702347
41210#Z358	Operative procedures - secondary OPCS4	334827/84(334911)	Diagnoses	General health	CAT-MUL	0.0150243	-0.199347	0.228694	0.890494	0.277505	0.0636896	0.4913	0.0109577
41204#Z880	Diagnoses - secondary ICD10	321952/12959(334911)	Diagnoses	General health	CAT-MUL	0.0207276	0.00313488	0.0383168	0.0209179	0.0189421	0.00134065	0.0365437	0.0349225
41204#S013	Diagnoses - secondary ICD10	334858/53(334911)	Diagnoses	General health	CAT-MUL	0.317057	0.048341	0.587008	0.0209184	0.306999	0.0377767	0.576067	0.0253695
41200#B361	Operative procedures - main OPCS4	334537/374(334911)	Diagnoses	General health	CAT-MUL	0.0478159	-0.0538095	0.149338	0.356122	-0.13186	-0.233501	-0.0302606	0.010983
41200#M523	Operative procedures - main OPCS4	334326/585(334911)	Diagnoses	General health	CAT-MUL	0.0955904	0.0144298	0.176712	0.0209325	-0.00771259	-0.088943	0.0735082	0.852362
41200#T526	Operative procedures - main OPCS4	334841/70(334911)	Diagnoses	General health	CAT-MUL	0.152371	-0.081603	0.386291	0.201446	0.304017	0.0695845	0.538385	0.0110194
20544#5	Mental health problems ever diagnosed by a professional	107807/1463(109270)	Diagnoses	General health	CAT-MUL	0.0607669	0.00915105	0.112366	0.0210039	0.0657307	0.0140742	0.117398	0.0126403
41204#G403	Diagnoses - secondary ICD10	334745/166(334911)	Diagnoses	General health	CAT-MUL	0.0731746	-0.0789094	0.225066	0.345193	0.197033	0.0449443	0.349097	0.0111
20088#339	Types of spreads/sauces consumed	45532/1984(47516)	Diagnoses	General health	CAT-MUL	-0.0530933	-0.0982219	-0.00800696	0.0210515	-0.0113513	-0.0564054	0.0337029	0.621432
41202#K628	Diagnoses - main ICD10	333587/1324(334911)	Diagnoses	General health	CAT-MUL	0.00951084	-0.0444804	0.0634585	0.729783	0.0699219	0.0159317	0.123909	0.0111347
41210#T128	Operative procedures - secondary OPCS4	334815/96(334911)	Diagnoses	General health	CAT-MUL	-0.237861	-0.440886	-0.0365053	0.0210544	-0.21804	-0.418548	-0.0176377	0.0330116
41204#M7970	Diagnoses - secondary ICD10	334870/41(334911)	Diagnoses	General health	CAT-MUL	-0.328679	-0.642884	-0.0192435	0.0385859	-0.397571	-0.704884	-0.090753	0.0111529
41205#3050	Diagnoses - secondary ICD9	334809/102(334911)	Diagnoses	General health	CAT-MUL	-0.231619	-0.429338	-0.0354596	0.0210866	-0.119811	-0.315512	0.0756586	0.229859
41204#E785	Diagnoses - secondary ICD10	330959/3952(334911)	Diagnoses	General health	CAT-MUL	0.0200711	-0.0113991	0.0515282	0.211187	0.0407909	0.00927952	0.0723021	0.0111758
41210#Z583	Operative procedures - secondary OPCS4	334760/151(334911)	Diagnoses	General health	CAT-MUL	-0.189181	-0.350511	-0.0287497	0.0211382	0.00732819	-0.152394	0.167023	0.92834
25080	Mean FA in superior corona radiata on FA skeleton (right)	9105	Diagnoses	General health	CAT-MUL	0.0059971	-0.0141616	0.0261558	0.559803	-0.0259126	-0.0459321	-0.00589314	0.0111891
41202#H028	Diagnoses - main ICD10	333383/1528(334911)	Diagnoses	General health	CAT-MUL	0.0590681	0.00883701	0.109275	0.021142	-0.0166576	-0.0669687	0.0336486	0.516356
41202#I211	Diagnoses - main ICD10	333365/1546(334911)	Diagnoses	General health	CAT-MUL	0.0374163	-0.0126198	0.0874226	0.142614	0.0648602	0.0147371	0.114981	0.0112032
41229#5J6	PCT responsible for patient data	333608/1303(334911)	Diagnoses	General health	CAT-MUL	0.0640796	0.00956697	0.118566	0.0211895	0.0264604	-0.028253	0.0811644	0.343149
41204#Z935	Diagnoses - secondary ICD10	334780/131(334911)	Diagnoses	General health	CAT-MUL	-0.1234	-0.295875	0.0482173	0.159629	-0.221824	-0.393324	-0.0503681	0.0112312
41200#H022	Operative procedures - main OPCS4	334882/29(334911)	Diagnoses	General health	CAT-MUL	-0.439445	-0.818068	-0.0691765	0.0211986	-0.0432501	-0.408899	0.321843	0.816516
41200#L591	Operative procedures - main OPCS4	334871/40(334911)	Diagnoses	General health	CAT-MUL	0.102068	-0.208202	0.411777	0.518178	0.401575	0.0909483	0.711815	0.0112366
22601#52432946	Job coding	84115/55(84170)	Diagnoses	General health	CAT-MUL	0.309875	0.046738	0.574455	0.0212251	0.177501	-0.0881047	0.443315	0.190352
22617#5243	Job SOC coding	84115/55(84170)	Diagnoses	General health	CAT-MUL	0.309875	0.046738	0.574455	0.0212251	0.177501	-0.0881047	0.443315	0.190352
41204#R296	Diagnoses - secondary ICD10	334012/899(334911)	Diagnoses	General health	CAT-MUL	0.0227993	-0.0427233	0.0882615	0.494989	0.0847489	0.0191325	0.150361	0.0113504
41204#C790	Diagnoses - secondary ICD10	334843/68(334911)	Diagnoses	General health	CAT-MUL	-0.282984	-0.52528	-0.0432469	0.0212808	-0.0413183	-0.27937	0.196582	0.733636
22617#9242	Job SOC coding	84149/21(84170)	Diagnoses	General health	CAT-MUL	-0.476165	-0.923476	-0.0412534	0.0339121	-0.554087	-0.984109	-0.125559	0.0113832
41202#C240	Diagnoses - main ICD10	334876/35(334911)	Diagnoses	General health	CAT-MUL	-0.397233	-0.738943	-0.0617602	0.0212821	0.0757622	-0.25558	0.406859	0.653927
22617#2311	Job SOC coding	81388/2782(84170)	Diagnoses	General health	CAT-MUL	-0.00139725	-0.0392158	0.0364009	0.942256	0.0488879	0.011026	0.0867562	0.0113879
41230#5JT	PCT where patients GP was registered	334899/12(334911)	Diagnoses	General health	CAT-MUL	-0.0459186	-0.617732	0.519688	0.873747	0.727737	0.164295	1.29259	0.0114183
20003#1141180148	Treatment/medication code	334753/117(334870)	Diagnoses	General health	CAT-MUL	0.212568	0.0316012	0.393707	0.0213303	-0.0607294	-0.242205	0.120679	0.511821
41210#Z507	Operative procedures - secondary OPCS4	334705/206(334911)	Diagnoses	General health	CAT-MUL	0.0282593	-0.10846	0.164736	0.68505	-0.176262	-0.313013	-0.0395383	0.0115184
41246#2050	Treatment speciality of consultant (recoded)	321064/16(321080)	Diagnoses	General health	CAT-MUL	0.582319	0.090164	1.08535	0.02137	0.210747	-0.280627	0.701183	0.399957
41210#Y591	Operative procedures - secondary OPCS4	334526/385(334911)	Diagnoses	General health	CAT-MUL	0.030806	-0.0691531	0.130636	0.545486	-0.128915	-0.22897	-0.0288812	0.0115444
41202#N119	Diagnoses - main ICD10	334873/38(334911)	Diagnoses	General health	CAT-MUL	-0.380906	-0.708807	-0.0588107	0.0214286	-0.329271	-0.647729	-0.0110368	0.0426312
103280	Quorn intake	47512	Diagnoses	General health	CAT-MUL	0.0525373	-0.0261777	0.131252	0.19082	0.101261	0.022676	0.179847	0.0115545
20002#1364	Non-cancer illness code, self-reported	334680/190(334870)	Diagnoses	General health	CAT-MUL	-0.168063	-0.311711	-0.0250978	0.0214956	-0.0137069	-0.156083	0.128619	0.850309
20003#1140917394	Treatment/medication code	334804/66(334870)	Diagnoses	General health	CAT-MUL	0.158951	-0.0820454	0.399932	0.195727	0.310795	0.0695068	0.551983	0.0115576
41204#B378	Diagnoses - secondary ICD10	334430/481(334911)	Diagnoses	General health	CAT-MUL	0.104754	0.0153815	0.194083	0.0215577	-0.00908675	-0.0986472	0.0804521	0.842356
41205#5742	Diagnoses - secondary ICD9	334889/22(334911)	Diagnoses	General health	CAT-MUL	-0.507152	-0.94739	-0.0800913	0.0215628	-0.305086	-0.723452	0.112934	0.152769
41204#T802	Diagnoses - secondary ICD10	334842/69(334911)	Diagnoses	General health	CAT-MUL	0.131855	-0.103905	0.36745	0.272485	-0.304092	-0.540216	-0.068027	0.0115836
41205#3217	Diagnoses - secondary ICD9	334894/17(334911)	Diagnoses	General health	CAT-MUL	0.567246	0.0869928	1.05832	0.0216396	-0.233572	-0.710665	0.243414	0.337077
41204#M4029	Diagnoses - secondary ICD10	334882/29(334911)	Diagnoses	General health	CAT-MUL	0.42779	0.06384	0.795328	0.0216478	0.161068	-0.20314	0.525555	0.386185
20003#1140875696	Treatment/medication code	334853/17(334870)	Diagnoses	General health	CAT-MUL	-0.2611	-0.7478	0.216357	0.287037	-0.613833	-1.0915	-0.137482	0.0116379
20002#1254	Non-cancer illness code, self-reported	334679/191(334870)	Diagnoses	General health	CAT-MUL	0.16593	0.0242771	0.307605	0.0216569	0.0357959	-0.106113	0.177672	0.620984
6138#100	Qualifications	275205/56605(331810)	Diagnoses	General health	CAT-MUL	0.00102814	-0.00837651	0.010432	0.830331	-0.0121085	-0.0215205	-0.00269701	0.011683
20002#1265	Non-cancer illness code, self-reported	324960/9910(334870)	Diagnoses	General health	CAT-MUL	0.0235124	0.00343028	0.0435902	0.021732	0.0229684	0.00288579	0.0430509	0.0249862
41202#A047	Diagnoses - main ICD10	334764/147(334911)	Diagnoses	General health	CAT-MUL	0.115801	-0.045764	0.277234	0.159773	0.208057	0.0462989	0.369764	0.0116905
41200#L722	Operative procedures - main OPCS4	334878/33(334911)	Diagnoses	General health	CAT-MUL	-0.408158	-0.761264	-0.0620861	0.0219034	0.110678	-0.230958	0.452094	0.525321
20003#1140878060	Treatment/medication code	334858/12(334870)	Diagnoses	General health	CAT-MUL	-0.0399009	-0.613444	0.526421	0.890417	0.728982	0.162284	1.29612	0.0117409
41202#N603	Diagnoses - main ICD10	334771/140(334911)	Diagnoses	General health	CAT-MUL	-0.195485	-0.363252	-0.0287092	0.021942	0.0251412	-0.140699	0.190941	0.766338
41230#5AL	PCT where patients GP was registered	334553/358(334911)	Diagnoses	General health	CAT-MUL	0.0693755	-0.0343067	0.172963	0.189441	0.133433	0.029617	0.237234	0.0117577
41203#6271	Diagnoses - main ICD9	334755/156(334911)	Diagnoses	General health	CAT-MUL	-0.186311	-0.346262	-0.0273967	0.0219435	0.0311951	-0.126996	0.189327	0.69903
20003#1141168344	Treatment/medication code	334858/12(334870)	Diagnoses	General health	CAT-MUL	-0.0293913	-0.601156	0.535559	0.91893	-0.72971	-1.29908	-0.162415	0.0118067
6155#5	Vitamin and mineral supplements	323880/9439(333319)	Diagnoses	General health	CAT-MUL	0.0239468	0.0034584	0.0444303	0.0219555	0.0251695	0.00467004	0.0456689	0.0161053
41204#R69	Diagnoses - secondary ICD10	329196/5715(334911)	Diagnoses	General health	CAT-MUL	0.00158131	-0.0246203	0.0277726	0.90582	0.0336544	0.00743145	0.0598769	0.0118882
41202#M1992	Diagnoses - main ICD10	334843/68(334911)	Diagnoses	General health	CAT-MUL	0.27721	0.040005	0.515103	0.0220708	0.171883	-0.065849	0.409551	0.156364
20491	Someone to take to doctor when needed as a child	109229	Diagnoses	General health	CAT-MUL	-0.0147862	-0.0311644	0.00159201	0.0768164	-0.0209902	-0.0373463	-0.00463408	0.011894
41202#D861	Diagnoses - main ICD10	334873/38(334911)	Diagnoses	General health	CAT-MUL	-0.378822	-0.706461	-0.0568616	0.0220727	-0.0135959	-0.331831	0.30446	0.933247
4120	Heel broadband ultrasound attenuation (right)	105622	Diagnoses	General health	CAT-MUL	0.00128305	-0.00439528	0.00696138	0.657861	0.00725904	0.0015938	0.0129243	0.0120273
20003#1140862938	Treatment/medication code	334847/23(334870)	Diagnoses	General health	CAT-MUL	0.48038	0.0706236	0.895912	0.0222087	0.487526	0.0790558	0.895354	0.0192353
25103	Mean FA in tapetum on FA skeleton (left)	9105	Diagnoses	General health	CAT-MUL	0.00581751	-0.0146212	0.0262562	0.576898	-0.0260076	-0.0463053	-0.00570988	0.012034
41210#K653	Operative procedures - secondary OPCS4	334758/153(334911)	Diagnoses	General health	CAT-MUL	0.184472	0.0262893	0.342725	0.022257	-0.022249	-0.180877	0.136355	0.783374
41204#H931	Diagnoses - secondary ICD10	334560/351(334911)	Diagnoses	General health	CAT-MUL	-0.0155771	-0.120425	0.089079	0.770671	0.134141	0.0293876	0.238879	0.0120729
41200#C254	Operative procedures - main OPCS4	334708/203(334911)	Diagnoses	General health	CAT-MUL	0.160308	0.0228099	0.297817	0.0222786	0.0511267	-0.0865151	0.188733	0.466542
41229#5NY	PCT responsible for patient data	331740/3171(334911)	Diagnoses	General health	CAT-MUL	0.0408687	0.0058146	0.0759098	0.022281	0.0261074	-0.00904414	0.0612565	0.145463
41200#K631	Operative procedures - main OPCS4	333983/928(334911)	Diagnoses	General health	CAT-MUL	0.0107876	-0.0537233	0.0752357	0.742965	0.0825779	0.0180435	0.147108	0.0121394
41210#T362	Operative procedures - secondary OPCS4	334882/29(334911)	Diagnoses	General health	CAT-MUL	0.426064	0.0618111	0.79406	0.0223204	0.184963	-0.178965	0.548428	0.318856
40011#8521	Histology of cancer tumour	334897/14(334911)	Diagnoses	General health	CAT-MUL	0.114542	-0.410742	0.638393	0.667624	-0.67092	-1.19562	-0.146422	0.0121622
20003#1141191044	Treatment/medication code	321282/13588(334870)	Diagnoses	General health	CAT-MUL	0.0202268	0.00287444	0.0375759	0.0223211	0.0202503	0.0028936	0.0376073	0.0222129
41210#Z503	Operative procedures - secondary OPCS4	331572/3339(334911)	Diagnoses	General health	CAT-MUL	-1.36523e-05	-0.0341204	0.0340749	0.999374	0.0436106	0.00949893	0.0777212	0.012215
41204#K829	Diagnoses - secondary ICD10	334874/37(334911)	Diagnoses	General health	CAT-MUL	0.376756	0.0543211	0.701592	0.0223221	-0.173033	-0.495416	0.149232	0.292707
41202#F500	Diagnoses - main ICD10	334893/18(334911)	Diagnoses	General health	CAT-MUL	0.268226	-0.194916	0.733984	0.256337	0.588577	0.127887	1.04909	0.012249
41210#Z252	Operative procedures - secondary OPCS4	334872/39(334911)	Diagnoses	General health	CAT-MUL	0.367107	0.0528546	0.683699	0.0223659	0.0698552	-0.244131	0.383605	0.662665
41204#T913	Diagnoses - secondary ICD10	334836/75(334911)	Diagnoses	General health	CAT-MUL	-0.189749	-0.418775	0.0373711	0.102736	-0.289495	-0.516147	-0.0630151	0.0122649
41202#R33	Diagnoses - main ICD10	332648/2263(334911)	Diagnoses	General health	CAT-MUL	0.0483053	0.00684251	0.0897506	0.0223742	0.00984027	-0.0317134	0.051392	0.642541
41205#5770	Diagnoses - secondary ICD9	334901/10(334911)	Diagnoses	General health	CAT-MUL	0.319465	-0.304917	0.954063	0.316769	0.792554	0.17235	1.41452	0.0122744
41223#0	Delivery places	3864/375(4239)	Diagnoses	General health	CAT-MUL	0.124669	0.017685	0.231842	0.0224468	-0.0276308	-0.134372	0.07907	0.61174
41210#Y781	Operative procedures - secondary OPCS4	334815/96(334911)	Diagnoses	General health	CAT-MUL	-0.0347653	-0.235418	0.165099	0.733532	-0.255912	-0.456243	-0.0556163	0.0122804
6179#2	Mineral and other dietary supplements	268243/65792(334035)	Diagnoses	General health	CAT-MUL	0.0100896	0.00142606	0.0187527	0.0224508	0.00319655	-0.00547157	0.0118647	0.469815
41204#A415	Diagnoses - secondary ICD10	334620/291(334911)	Diagnoses	General health	CAT-MUL	0.0170957	-0.0979458	0.13195	0.770631	-0.146982	-0.26205	-0.0319314	0.0122875
40006#D059	Type of cancer: ICD10	334756/155(334911)	Diagnoses	General health	CAT-MUL	-0.184801	-0.344025	-0.026449	0.0225019	0.0282731	-0.129467	0.185956	0.725315
41202#M798	Diagnoses - main ICD10	334413/498(334911)	Diagnoses	General health	CAT-MUL	-0.0118637	-0.0998988	0.0760376	0.7915	-0.112383	-0.200385	-0.0243968	0.0123046
41210#L721	Operative procedures - secondary OPCS4	334871/40(334911)	Diagnoses	General health	CAT-MUL	0.36173	0.051564	0.67397	0.0225305	0.338911	0.029054	0.648422	0.0319453
41204#E273	Diagnoses - secondary ICD10	334901/10(334911)	Diagnoses	General health	CAT-MUL	0.530844	-0.0913819	1.16714	0.096516	0.787357	0.169677	1.40239	0.0123164
3606	Chest pain or discomfort walking normally	42290/8764(51054)	Diagnoses	General health	CAT-MUL	0.0114408	-0.0116207	0.0344983	0.330831	0.0294375	0.00637068	0.0525077	0.0123794
41204#O149	Diagnoses - secondary ICD10	334855/56(334911)	Diagnoses	General health	CAT-MUL	0.306439	0.0434088	0.570616	0.0225702	0.0994572	-0.162388	0.360862	0.456197
50	Standing height	334175	Diagnoses	General health	CAT-MUL	0.000653446	-0.00172129	0.00302818	0.589668	-0.00303051	-0.00540576	-0.000655254	0.0123966
20105#79	Liquid used to make porridge	42699/4817(47516)	Diagnoses	General health	CAT-MUL	-0.034754	-0.0646395	-0.00488531	0.0226106	0.0119113	-0.0179357	0.0417597	0.43411
20003#1140926606	Treatment/medication code	332850/2020(334870)	Diagnoses	General health	CAT-MUL	0.0168603	-0.0268873	0.0605809	0.449876	0.0558302	0.0120621	0.099597	0.0124138
41200#N068	Operative procedures - main OPCS4	334890/21(334911)	Diagnoses	General health	CAT-MUL	0.500594	0.0722591	0.935107	0.0226232	0.0686071	-0.359694	0.495953	0.753315
20003#1140865990	Treatment/medication code	334856/14(334870)	Diagnoses	General health	CAT-MUL	-0.30968	-0.848909	0.216694	0.252811	-0.669732	-1.19621	-0.144982	0.0124584
41200#A028	Operative procedures - main OPCS4	334874/37(334911)	Diagnoses	General health	CAT-MUL	-0.281042	-0.609934	0.0431986	0.0911976	-0.411449	-0.73444	-0.0887183	0.012494
41204#C12	Diagnoses - secondary ICD10	334901/10(334911)	Diagnoses	General health	CAT-MUL	0.739575	0.112169	1.39193	0.0227035	-0.082366	-0.703967	0.5377	0.794834
41202#M898	Diagnoses - main ICD10	334877/34(334911)	Diagnoses	General health	CAT-MUL	-0.399546	-0.747266	-0.0584634	0.0227672	-0.0477581	-0.384385	0.288524	0.780842
41204#J155	Diagnoses - secondary ICD10	334899/12(334911)	Diagnoses	General health	CAT-MUL	-0.0956394	-0.670762	0.469839	0.741328	-0.724909	-1.29687	-0.156328	0.0126415
41230#5CQ	PCT where patients GP was registered	334855/56(334911)	Diagnoses	General health	CAT-MUL	-0.308669	-0.576612	-0.0441261	0.0229431	-0.180152	-0.442033	0.0816545	0.177492
41230#5AM	PCT where patients GP was registered	334544/367(334911)	Diagnoses	General health	CAT-MUL	0.0950041	-0.00732596	0.197269	0.0686815	0.130509	0.0279236	0.23308	0.0126422
20004#1109	Operation code	334576/294(334870)	Diagnoses	General health	CAT-MUL	-0.1333	-0.248419	-0.0185669	0.0229831	-0.0167511	-0.131366	0.0978316	0.774502
41204#Y009	Diagnoses - secondary ICD10	334877/34(334911)	Diagnoses	General health	CAT-MUL	-0.021098	-0.35899	0.314766	0.902153	0.427317	0.0912272	0.763491	0.0126901
41204#S6200	Diagnoses - secondary ICD10	334877/34(334911)	Diagnoses	General health	CAT-MUL	0.390875	0.0547707	0.729908	0.0230337	-0.00947167	-0.345813	0.326552	0.955961
41202#K081	Diagnoses - main ICD10	334789/122(334911)	Diagnoses	General health	CAT-MUL	-0.0107479	-0.188662	0.166643	0.905572	0.225808	0.0481984	0.40336	0.0126933
41200#W082	Operative procedures - main OPCS4	334335/576(334911)	Diagnoses	General health	CAT-MUL	0.0946443	0.0129705	0.176276	0.0230852	-0.0311481	-0.112944	0.0506369	0.455416
6154#4	Medication for pain relief, constipation, heartburn	325034/6282(331316)	Diagnoses	General health	CAT-MUL	0.014615	-0.0103673	0.0395889	0.251459	0.0317552	0.00676977	0.05674	0.0127367
41204#Z128	Diagnoses - secondary ICD10	334881/30(334911)	Diagnoses	General health	CAT-MUL	0.415991	0.0580623	0.777238	0.0231364	0.392149	0.0341925	0.749948	0.0317477
41200#V268	Operative procedures - main OPCS4	334896/15(334911)	Diagnoses	General health	CAT-MUL	-0.338286	-0.86116	0.170951	0.197319	-0.643848	-1.15072	-0.136993	0.0127554
41205#E9170	Diagnoses - secondary ICD9	334891/20(334911)	Diagnoses	General health	CAT-MUL	0.519261	0.0749564	0.97447	0.0232123	-0.0394364	-0.482535	0.402696	0.861261
100016	Potassium	47537	Diagnoses	General health	CAT-MUL	-0.00542622	-0.014367	0.0035146	0.234233	0.0113503	0.00241802	0.0202827	0.0127562
41204#S801	Diagnoses - secondary ICD10	334878/33(334911)	Diagnoses	General health	CAT-MUL	-0.404018	-0.75705	-0.0579149	0.0232723	0.0585802	-0.282365	0.399439	0.736253
41204#F458	Diagnoses - secondary ICD10	334865/46(334911)	Diagnoses	General health	CAT-MUL	0.0909184	-0.198535	0.37986	0.537348	0.367204	0.0779243	0.656312	0.0128239
41210#C648	Operative procedures - secondary OPCS4	334866/45(334911)	Diagnoses	General health	CAT-MUL	-0.344	-0.643881	-0.0484984	0.0233568	-0.162534	-0.455441	0.130326	0.276731
41204#X659	Diagnoses - secondary ICD10	334565/346(334911)	Diagnoses	General health	CAT-MUL	0.110683	0.00526308	0.216062	0.0395393	0.133857	0.0284209	0.239269	0.0128241
20003#1141168684	Treatment/medication code	334584/286(334870)	Diagnoses	General health	CAT-MUL	-0.134806	-0.251562	-0.0184473	0.0233759	0.0660471	-0.0499589	0.182014	0.264386
41201#V814	External causes	334900/11(334911)	Diagnoses	General health	CAT-MUL	0.243485	-0.34889	0.839595	0.419741	-0.751944	-1.34547	-0.159992	0.0128657
41204#Z918	Diagnoses - secondary ICD10	334868/43(334911)	Diagnoses	General health	CAT-MUL	-0.352221	-0.659595	-0.0496496	0.0234302	0.0286655	-0.270269	0.327507	0.850894
22601#11413229	Job coding	84081/89(84170)	Diagnoses	General health	CAT-MUL	-0.0784058	-0.287358	0.129452	0.460637	-0.263671	-0.471598	-0.055887	0.0129027
41201#X160	External causes	334899/12(334911)	Diagnoses	General health	CAT-MUL	0.305596	-0.260957	0.877625	0.290743	0.715455	0.150548	1.279	0.0129339
41202#K627	Diagnoses - main ICD10	334749/162(334911)	Diagnoses	General health	CAT-MUL	-0.179503	-0.335261	-0.0246052	0.0234682	0.0894801	-0.0649077	0.243828	0.255916
41210#Z818	Operative procedures - secondary OPCS4	334822/89(334911)	Diagnoses	General health	CAT-MUL	-0.0658806	-0.274708	0.141965	0.535174	-0.263842	-0.471954	-0.0558036	0.0129449
41210#H334	Operative procedures - secondary OPCS4	334893/18(334911)	Diagnoses	General health	CAT-MUL	0.538651	0.07549	1.01027	0.0234763	-0.0274055	-0.487613	0.433685	0.907194
25465	Mean ISOVF in superior corona radiata on FA skeleton (left)	9104	Diagnoses	General health	CAT-MUL	-9.09391e-05	-0.0199806	0.0197987	0.992849	0.0250262	0.00527293	0.0447796	0.0130283
40006#C827	Type of cancer: ICD10	334889/22(334911)	Diagnoses	General health	CAT-MUL	-0.497262	-0.934545	-0.0720459	0.0234834	-0.211929	-0.629698	0.205932	0.320163
41210#L358	Operative procedures - secondary OPCS4	334901/10(334911)	Diagnoses	General health	CAT-MUL	-0.0507521	-0.679328	0.569992	0.87288	-0.788668	-1.4127	-0.166702	0.0130423
22601#42133407	Job coding	84031/139(84170)	Diagnoses	General health	CAT-MUL	-0.194288	-0.362996	-0.0265815	0.0235328	0.0612328	-0.105106	0.227669	0.470712
25384	Mean ICVF in superior longitudinal fasciculus on FA skeleton (right)	9104	Diagnoses	General health	CAT-MUL	0.00902381	-0.0112189	0.0292665	0.382234	-0.025465	-0.0455698	-0.00536019	0.0130517
41200#Q554	Operative procedures - main OPCS4	334698/213(334911)	Diagnoses	General health	CAT-MUL	0.155403	0.0208811	0.289951	0.0235419	-0.0153658	-0.150019	0.119233	0.822985
20426	Restless during period of worst anxiety	12519/18848(31367)	Diagnoses	General health	CAT-MUL	0.00899142	-0.0137366	0.0317228	0.438136	0.0285372	0.00600158	0.0510793	0.0130776
41202#G903	Diagnoses - main ICD10	334897/14(334911)	Diagnoses	General health	CAT-MUL	-0.553516	-1.10883	-0.0189391	0.0456694	-0.660414	-1.18293	-0.138518	0.0131505
41202#M7966	Diagnoses - main ICD10	333322/1589(334911)	Diagnoses	General health	CAT-MUL	0.0568997	0.00762851	0.106147	0.0235711	0.053009	0.0036954	0.10232	0.0351259
25347	Mean ICVF in body of corpus callosum on FA skeleton	9104	Diagnoses	General health	CAT-MUL	0.00590499	-0.014735	0.026545	0.574941	-0.0259347	-0.0464336	-0.00543582	0.0131551
90027	Average acceleration 00:00 - 00:59	72234	Diagnoses	General health	CAT-MUL	0.00839942	0.00112389	0.015675	0.023653	-0.000583906	-0.00788528	0.00671747	0.875446
41246#1480	Treatment speciality of consultant (recoded)	289095/34501(323596)	Diagnoses	General health	CAT-MUL	0.00836346	-0.00286369	0.0195893	0.144254	0.0142057	0.00297129	0.0254402	0.0131998
41204#Z470	Diagnoses - secondary ICD10	334699/212(334911)	Diagnoses	General health	CAT-MUL	-0.156408	-0.292262	-0.0211445	0.0236994	0.02963	-0.105125	0.164358	0.666465
4125	Heel bone mineral density (BMD) T-score, automated (right)	105628	Diagnoses	General health	CAT-MUL	0.000272274	-0.00553433	0.00607888	0.926774	0.00732118	0.00152781	0.0131146	0.0132557
41210#Z283	Operative procedures - secondary OPCS4	329117/5794(334911)	Diagnoses	General health	CAT-MUL	0.0299897	0.00399679	0.0559748	0.0237154	0.0164481	-0.00957543	0.042471	0.215416
4123	Heel quantitative ultrasound index (QUI), direct entry (right)	105628	Diagnoses	General health	CAT-MUL	0.000271671	-0.00553493	0.00607828	0.926936	0.00731939	0.00152601	0.0131128	0.0132783
2936	Likelihood of resuming smoking	79764	Diagnoses	General health	CAT-MUL	0.025839	0.00342977	0.0482482	0.0238251	0.0159527	-0.00629066	0.0381961	0.159819
41202#C774	Diagnoses - main ICD10	334846/65(334911)	Diagnoses	General health	CAT-MUL	0.0462828	-0.19705	0.288947	0.708711	0.307379	0.0640643	0.550716	0.0132903
41200#J432	Operative procedures - main OPCS4	334890/21(334911)	Diagnoses	General health	CAT-MUL	-0.508946	-0.958222	-0.0727207	0.0238977	0.0684117	-0.359035	0.495938	0.7538
22614#1	Worked with pesticides	78741/3090(81831)	Diagnoses	General health	CAT-MUL	0.0355362	-0.000511178	0.0715729	0.0532945	0.0456653	0.00950441	0.0818311	0.0133231
20002#1527	Non-cancer illness code, self-reported	334841/29(334870)	Diagnoses	General health	CAT-MUL	0.420885	0.0568489	0.788608	0.0239009	-0.0782425	-0.442024	0.285382	0.673273
41210#V222	Operative procedures - secondary OPCS4	334890/21(334911)	Diagnoses	General health	CAT-MUL	-0.359504	-0.801898	0.0728731	0.106333	-0.542902	-0.973675	-0.113448	0.0133419
41202#C179	Diagnoses - main ICD10	334875/36(334911)	Diagnoses	General health	CAT-MUL	-0.384741	-0.722173	-0.0534627	0.0239027	-0.194837	-0.521859	0.132051	0.2428
41202#T424	Diagnoses - main ICD10	334632/279(334911)	Diagnoses	General health	CAT-MUL	0.0436333	-0.0739238	0.161037	0.466562	0.148152	0.030769	0.265501	0.0133567
20109#3	Ingredients in homemade soup	47452/64(47516)	Diagnoses	General health	CAT-MUL	-0.286047	-0.536111	-0.0388788	0.0239926	-0.191226	-0.436717	0.0539563	0.12652
4124	Heel bone mineral density (BMD) (right)	105571	Diagnoses	General health	CAT-MUL	0.000599187	-0.0052063	0.00640467	0.83969	0.00731102	0.00151835	0.0131037	0.0133726
41202#R35	Diagnoses - main ICD10	333241/1670(334911)	Diagnoses	General health	CAT-MUL	-0.00916788	-0.0573033	0.0389276	0.7088	0.0607275	0.0125918	0.108861	0.0134069
41201#Y833	External causes	334659/252(334911)	Diagnoses	General health	CAT-MUL	-0.142751	-0.267133	-0.0188425	0.0241858	-0.0262436	-0.149873	0.0973718	0.677351
40006#C530	Type of cancer: ICD10	334868/43(334911)	Diagnoses	General health	CAT-MUL	-0.307152	-0.61327	-0.00526675	0.0474036	-0.378225	-0.678287	-0.0784579	0.0134428
40006#C179	Type of cancer: ICD10	334878/33(334911)	Diagnoses	General health	CAT-MUL	-0.400842	-0.753339	-0.055086	0.0242048	-0.0349624	-0.377248	0.306885	0.841231
41200#G699	Operative procedures - main OPCS4	334770/141(334911)	Diagnoses	General health	CAT-MUL	0.122645	-0.042346	0.28754	0.144879	0.208194	0.0430107	0.373337	0.0134885
41202#H491	Diagnoses - main ICD10	334884/27(334911)	Diagnoses	General health	CAT-MUL	-0.444586	-0.836533	-0.0616407	0.0242109	-0.140499	-0.517784	0.236768	0.465429
41202#H471	Diagnoses - main ICD10	334890/21(334911)	Diagnoses	General health	CAT-MUL	0.173398	-0.25393	0.600895	0.425418	0.540325	0.111601	0.969594	0.0135409
20002#1291	Non-cancer illness code, self-reported	333976/894(334870)	Diagnoses	General health	CAT-MUL	0.00922234	-0.0564574	0.0748378	0.783012	0.082672	0.0170144	0.148324	0.0135878
23268	Leg tissue fat percentage (left)	3117	Diagnoses	General health	CAT-MUL	-0.0263077	-0.0491944	-0.00342089	0.0242783	0.00616954	-0.0167722	0.0291113	0.598035
41249#2002	Methods of admission to hospital (recoded)	306582/27987(334569)	Diagnoses	General health	CAT-MUL	0.0111742	-0.00107631	0.0234231	0.0737933	0.0154356	0.00317724	0.0276942	0.0135886
20003#1140884706	Treatment/medication code	334857/13(334870)	Diagnoses	General health	CAT-MUL	0.636968	0.0883194	1.20138	0.0242819	0.180357	-0.362752	0.723054	0.514904
41203#7159	Diagnoses - main ICD9	334881/30(334911)	Diagnoses	General health	CAT-MUL	-0.122494	-0.486537	0.237751	0.506597	-0.452078	-0.811915	-0.0932337	0.0136438
41204#H313	Diagnoses - secondary ICD10	334901/10(334911)	Diagnoses	General health	CAT-MUL	-0.755821	-1.43726	-0.113652	0.0243577	-0.316084	-0.937591	0.304048	0.318294
20004#1104	Operation code	334624/246(334870)	Diagnoses	General health	CAT-MUL	-0.0884064	-0.214057	0.0368504	0.167137	0.157589	0.0322764	0.282867	0.0136964
41200#A034	Operative procedures - main OPCS4	334862/49(334911)	Diagnoses	General health	CAT-MUL	0.321406	0.0419162	0.602192	0.0243857	0.0330208	-0.24714	0.313148	0.817297
41202#I633	Diagnoses - main ICD10	334794/117(334911)	Diagnoses	General health	CAT-MUL	0.0948449	-0.0862497	0.275739	0.304184	0.228124	0.0467112	0.409487	0.0137018
41204#S662	Diagnoses - secondary ICD10	334880/31(334911)	Diagnoses	General health	CAT-MUL	0.404639	0.0529631	0.759298	0.0244952	-0.00782972	-0.360269	0.3443	0.965251
6144#5	Never eat eggs, dairy, wheat, sugar	75208/258596(333804)	Diagnoses	General health	CAT-MUL	-0.00468191	-0.0128854	0.00352203	0.263325	-0.010319	-0.0185262	-0.00211191	0.0137282
30170	Nucleated red blood cell count	324384	Diagnoses	General health	CAT-MUL	-0.0424798	-0.0795059	-0.00545373	0.0245325	-0.00944284	-0.0464197	0.027534	0.616703
20003#1140879406	Treatment/medication code	329450/5420(334870)	Diagnoses	General health	CAT-MUL	0.0179313	-0.00892745	0.0447804	0.190619	0.033764	0.00690063	0.0606267	0.0137598
41210#G702	Operative procedures - secondary OPCS4	334897/14(334911)	Diagnoses	General health	CAT-MUL	0.609995	0.0828358	1.15024	0.0245422	0.0385542	-0.486354	0.56272	0.885449
41210#X084	Operative procedures - secondary OPCS4	334892/19(334911)	Diagnoses	General health	CAT-MUL	-0.210289	-0.668452	0.240365	0.363102	-0.565413	-1.01568	-0.115621	0.0137731
24507	Natural environment percentage, buffer 300m	331815	Diagnoses	General health	CAT-MUL	-0.00388329	-0.00726907	-0.000497519	0.0245783	-0.00326193	-0.00664895	0.000125098	0.0590832
20003#1140917448	Treatment/medication code	334845/25(334870)	Diagnoses	General health	CAT-MUL	-0.286069	-0.688118	0.109067	0.158685	-0.493539	-0.886565	-0.10082	0.0138002
41200#H481	Operative procedures - main OPCS4	334394/517(334911)	Diagnoses	General health	CAT-MUL	0.0987463	0.0126138	0.184836	0.0245894	0.0502343	-0.0360617	0.136523	0.253874
41246#1660	Treatment speciality of consultant (recoded)	319777/1371(321148)	Diagnoses	General health	CAT-MUL	-0.0143989	-0.067515	0.0386687	0.595013	-0.0667047	-0.119812	-0.0136079	0.0138135
40006#C01	Type of cancer: ICD10	334826/85(334911)	Diagnoses	General health	CAT-MUL	0.243315	0.0312099	0.455836	0.0246039	0.204731	-0.00786188	0.417317	0.0590802
20003#1140863202	Treatment/medication code	334215/655(334870)	Diagnoses	General health	CAT-MUL	0.0874259	0.0107983	0.164011	0.0252848	0.0963349	0.0195945	0.173069	0.0138707
42009	Source of ischaemic stroke report	3136/85(3221)	Diagnoses	General health	CAT-MUL	-0.255238	-0.47955	-0.0338638	0.0246433	-0.205874	-0.424781	0.0124098	0.0647741
41202#R398	Diagnoses - main ICD10	333076/1835(334911)	Diagnoses	General health	CAT-MUL	0.0372372	-0.00867026	0.0831197	0.111766	0.0576446	0.0116962	0.103591	0.013933
41244#400	Intended management of patient (recoded)	318479/1761(320240)	Diagnoses	General health	CAT-MUL	0.0536391	0.00682235	0.100434	0.0246926	0.0459986	-0.000883476	0.0928783	0.0544691
41202#N901	Diagnoses - main ICD10	334896/15(334911)	Diagnoses	General health	CAT-MUL	0.322484	-0.182782	0.83307	0.211733	0.631377	0.127364	1.13408	0.0139647
20003#1140879634	Treatment/medication code	334409/461(334870)	Diagnoses	General health	CAT-MUL	0.104568	0.013264	0.195828	0.0247309	0.0871405	-0.00425885	0.178529	0.0616455
30060	Mean corpuscular haemoglobin concentration	324976	Diagnoses	General health	CAT-MUL	0.000691154	-0.00271829	0.0041006	0.691131	0.00427501	0.00086587	0.00768415	0.0139806
41229#5N1	PCT responsible for patient data	325582/9329(334911)	Diagnoses	General health	CAT-MUL	0.0236639	0.00299705	0.044326	0.0248022	0.0103075	-0.0104023	0.0310167	0.329305
41245#1040	Main speciality of consultant (recoded)	329938/3888(333826)	Diagnoses	General health	CAT-MUL	0.0268203	-0.00480238	0.0584307	0.0963773	0.0396813	0.00802676	0.0713349	0.0140093
41200#S055	Operative procedures - main OPCS4	334873/38(334911)	Diagnoses	General health	CAT-MUL	-0.371575	-0.69941	-0.0493922	0.0248459	-0.00056304	-0.318322	0.317177	0.997229
41200#K636	Operative procedures - main OPCS4	330009/4902(334911)	Diagnoses	General health	CAT-MUL	0.0323791	0.00408596	0.060663	0.0248625	0.0319477	0.00360743	0.0602878	0.0271336
41202#Z915	Diagnoses - main ICD10	334900/11(334911)	Diagnoses	General health	CAT-MUL	-0.262811	-0.872324	0.330706	0.389553	0.743944	0.151797	1.34035	0.0140317
41230#5J6	PCT where patients GP was registered	333274/1637(334911)	Diagnoses	General health	CAT-MUL	0.0557024	0.00701557	0.104367	0.0248986	0.0172572	-0.0315974	0.0661047	0.488695
20418	Impact on normal roles during worst period of anxiety	33799	Diagnoses	General health	CAT-MUL	0.016924	-0.00252378	0.0363718	0.088083	0.0240804	0.00484905	0.0433117	0.0141248
41228#1	Statuses of person conducting delivery	2384/2923(5307)	Diagnoses	General health	CAT-MUL	0.0623146	0.0078972	0.116819	0.0248989	-0.0120203	-0.0663357	0.0422787	0.664365
41200#W629	Operative procedures - main OPCS4	334681/230(334911)	Diagnoses	General health	CAT-MUL	-0.00559372	-0.13513	0.123663	0.932462	0.161821	0.0325187	0.291089	0.0141568
41200#G215	Operative procedures - main OPCS4	334890/21(334911)	Diagnoses	General health	CAT-MUL	-0.152198	-0.585693	0.275822	0.487594	-0.536554	-0.965674	-0.107893	0.0141959
41204#M4362	Diagnoses - secondary ICD10	334888/23(334911)	Diagnoses	General health	CAT-MUL	-0.480351	-0.907469	-0.0645221	0.0251615	-0.0158984	-0.425092	0.393001	0.93928
41204#Z926	Diagnoses - secondary ICD10	332884/2027(334911)	Diagnoses	General health	CAT-MUL	-0.0299944	-0.0737378	0.0137123	0.178777	-0.0546121	-0.098336	-0.0108922	0.0143587
41200#U052	Operative procedures - main OPCS4	333380/1531(334911)	Diagnoses	General health	CAT-MUL	-0.0574214	-0.107749	-0.00714961	0.0252499	-0.0252612	-0.0755113	0.0249836	0.32445
6160#5	Leisure/social activities	259053/75035(334088)	Diagnoses	General health	CAT-MUL	-0.000559906	-0.00880929	0.0076889	0.894168	0.010306	0.00205471	0.0185575	0.0143648
41202#A86	Diagnoses - main ICD10	334883/28(334911)	Diagnoses	General health	CAT-MUL	0.424714	0.0539233	0.799411	0.0252639	-0.0785221	-0.448849	0.291876	0.677743
41210#Y848	Operative procedures - secondary OPCS4	333402/1509(334911)	Diagnoses	General health	CAT-MUL	0.0364581	-0.0143546	0.0872416	0.159498	0.0634263	0.0126311	0.114226	0.0143926
20004#1514	Operation code	332661/2209(334870)	Diagnoses	General health	CAT-MUL	0.0172188	-0.0247012	0.0591149	0.420629	0.0524091	0.0104346	0.094382	0.0143928
20002#1516	Non-cancer illness code, self-reported	334302/568(334870)	Diagnoses	General health	CAT-MUL	0.0940453	0.0116164	0.176437	0.0252928	0.0709079	-0.0118121	0.153622	0.0929248
41200#D042	Operative procedures - main OPCS4	334901/10(334911)	Diagnoses	General health	CAT-MUL	-0.393344	-1.04489	0.233737	0.22549	0.772528	0.154015	1.39195	0.0145014
41210#M292	Operative procedures - secondary OPCS4	334345/566(334911)	Diagnoses	General health	CAT-MUL	-0.0943752	-0.177171	-0.0117556	0.0253075	-0.0663796	-0.148905	0.0161289	0.114868
24019	Particulate matter air pollution (pm10); 2007	329618	Diagnoses	General health	CAT-MUL	0.0038106	0.000471156	0.00715004	0.0253197	0.0034291	8.91968e-05	0.00676901	0.0441876
20111#13	Illnesses of siblings	254199/4115(258314)	Diagnoses	General health	CAT-MUL	0.000214507	-0.0307659	0.0311805	0.98917	0.0385992	0.00761139	0.0695877	0.0146318
77	Heel bone ultrasound T-score, manual entry	28868	Diagnoses	General health	CAT-MUL	-0.0129114	-0.0242272	-0.00159563	0.0253312	-0.0124846	-0.0238594	-0.00110982	0.0314621
20003#1141150620	Treatment/medication code	334564/306(334870)	Diagnoses	General health	CAT-MUL	-0.0475919	-0.160141	0.0646948	0.406587	0.139581	0.0274108	0.251737	0.0147201
20003#1140879758	Treatment/medication code	334848/22(334870)	Diagnoses	General health	CAT-MUL	-0.492808	-0.932348	-0.0658783	0.0254138	-0.112122	-0.531326	0.306429	0.599787
41204#H432	Diagnoses - secondary ICD10	334888/23(334911)	Diagnoses	General health	CAT-MUL	0.0511672	-0.358291	0.458932	0.805711	-0.508765	-0.917841	-0.10007	0.0147208
41200#A818	Operative procedures - main OPCS4	334620/291(334911)	Diagnoses	General health	CAT-MUL	-0.131718	-0.247442	-0.0163839	0.0254172	-0.00111759	-0.116145	0.113877	0.984805
25391	Mean ICVF in tapetum on FA skeleton (left)	9104	Diagnoses	General health	CAT-MUL	0.011573	-0.00821342	0.0313594	0.251607	-0.0244557	-0.0441081	-0.00480326	0.0147337
41202#S398	Diagnoses - main ICD10	334891/20(334911)	Diagnoses	General health	CAT-MUL	0.503553	0.0642792	0.949942	0.0254552	0.517028	0.0788014	0.95524	0.0207462
40012#3	Behaviour of cancer tumour	290094/44817(334911)	Diagnoses	General health	CAT-MUL	-0.00711271	-0.0172371	0.0030103	0.1685	-0.0126024	-0.0227316	-0.00247365	0.0147449
20003#1140865716	Treatment/medication code	334271/599(334870)	Diagnoses	General health	CAT-MUL	0.091287	0.0111714	0.171361	0.0254778	0.0347278	-0.0454803	0.114925	0.396057
41200#A783	Operative procedures - main OPCS4	334897/14(334911)	Diagnoses	General health	CAT-MUL	-0.273529	-0.811639	0.252697	0.311955	-0.656577	-1.18552	-0.129599	0.0147557
41210#Q474	Operative procedures - secondary OPCS4	334871/40(334911)	Diagnoses	General health	CAT-MUL	-0.360958	-0.680702	-0.0464856	0.0254853	-0.168239	-0.478736	0.142076	0.288075
20003#1140863144	Treatment/medication code	333725/1145(334870)	Diagnoses	General health	CAT-MUL	0.0594751	0.00146678	0.117451	0.0444002	0.0721743	0.0141229	0.130222	0.0148085
1727	Ease of skin tanning	328218	Diagnoses	General health	CAT-MUL	0.00709763	0.000868839	0.0133264	0.0255235	0.00066223	-0.00557015	0.00689461	0.835024
25509	Weighted-mean FA in tract superior longitudinal fasciculus (left)	9105	Diagnoses	General health	CAT-MUL	-0.00366291	-0.0237519	0.0164261	0.720789	-0.024806	-0.0447565	-0.0048554	0.0148169
41204#K620	Diagnoses - secondary ICD10	334544/367(334911)	Diagnoses	General health	CAT-MUL	0.116444	0.0142031	0.218643	0.0255321	0.105688	0.00327966	0.208081	0.0430615
40006#D320	Type of cancer: ICD10	334679/232(334911)	Diagnoses	General health	CAT-MUL	-0.0319335	-0.161041	0.0968583	0.627322	-0.160146	-0.288987	-0.0313308	0.0148279
41200#J748	Operative procedures - main OPCS4	334871/40(334911)	Diagnoses	General health	CAT-MUL	0.353644	0.0437419	0.665424	0.0255648	0.14441	-0.165624	0.454365	0.36122
22601#23113399	Job coding	81765/2405(84170)	Diagnoses	General health	CAT-MUL	-0.0173787	-0.057982	0.0231973	0.401355	0.050491	0.00986562	0.0911233	0.0148596
41200#M518	Operative procedures - main OPCS4	334901/10(334911)	Diagnoses	General health	CAT-MUL	-0.749633	-1.43007	-0.106237	0.0255824	-0.097938	-0.717073	0.521309	0.756578
41200#V486	Operative procedures - main OPCS4	334751/160(334911)	Diagnoses	General health	CAT-MUL	0.133365	-0.0214532	0.288124	0.0911616	0.192569	0.0375843	0.347513	0.0148609
41200#U291	Operative procedures - main OPCS4	334888/23(334911)	Diagnoses	General health	CAT-MUL	0.468105	0.0589552	0.882713	0.0255858	-0.0432021	-0.452284	0.365416	0.835913
40006#D400	Type of cancer: ICD10	334901/10(334911)	Diagnoses	General health	CAT-MUL	-0.395222	-1.04151	0.229284	0.220522	-0.775245	-1.4011	-0.151815	0.0148675
41210#H581	Operative procedures - secondary OPCS4	334892/19(334911)	Diagnoses	General health	CAT-MUL	0.516029	0.0653274	0.974325	0.0256569	-0.0520707	-0.501898	0.397083	0.820364
41202#N398	Diagnoses - main ICD10	334626/285(334911)	Diagnoses	General health	CAT-MUL	0.118387	0.00242338	0.234293	0.0453086	0.144307	0.0281293	0.260471	0.0149049
41204#S9220	Diagnoses - secondary ICD10	334886/25(334911)	Diagnoses	General health	CAT-MUL	0.448297	0.0557158	0.845791	0.0258091	-0.115548	-0.50795	0.276586	0.563675
41200#Q172	Operative procedures - main OPCS4	334789/122(334911)	Diagnoses	General health	CAT-MUL	-0.0597698	-0.238547	0.118339	0.51133	-0.221018	-0.399067	-0.0431194	0.0149296
41200#J121	Operative procedures - main OPCS4	334841/70(334911)	Diagnoses	General health	CAT-MUL	0.266158	0.0321399	0.50077	0.0258757	0.0454308	-0.189126	0.279899	0.704161
41204#V814	Diagnoses - secondary ICD10	334898/13(334911)	Diagnoses	General health	CAT-MUL	0.284235	-0.26023	0.833449	0.306371	-0.678196	-1.22579	-0.132645	0.0149769
41200#D124	Operative procedures - main OPCS4	334877/34(334911)	Diagnoses	General health	CAT-MUL	0.382914	0.0468966	0.721627	0.0258813	0.0796453	-0.256707	0.415796	0.642477
41202#Z125	Diagnoses - main ICD10	334885/26(334911)	Diagnoses	General health	CAT-MUL	0.0323089	-0.35374	0.415987	0.869054	0.476781	0.0926041	0.861261	0.0150247
100560	Other drink intake	47516	Diagnoses	General health	CAT-MUL	0.0362836	-0.0275965	0.100164	0.265598	0.0792769	0.0153717	0.143182	0.0150419
22617#2443	Job SOC coding	83944/226(84170)	Diagnoses	General health	CAT-MUL	0.148213	0.0176767	0.278742	0.0260186	0.119292	-0.0114389	0.250055	0.0737257
20544#13	Mental health problems ever diagnosed by a professional	108823/443(109266)	Diagnoses	General health	CAT-MUL	0.0776363	-0.0158868	0.171116	0.103609	0.115809	0.0224595	0.209184	0.015047
41205#E8130	Diagnoses - secondary ICD9	334894/17(334911)	Diagnoses	General health	CAT-MUL	-0.560477	-1.06448	-0.0740118	0.0260279	-0.216491	-0.693744	0.259595	0.373237
20494	Felt irritable or had angry outbursts in past month	48988	Diagnoses	General health	CAT-MUL	-0.00802911	-0.0259213	0.00986305	0.379107	0.0221233	0.00428428	0.0399623	0.0150724
41202#C342	Diagnoses - main ICD10	334848/63(334911)	Diagnoses	General health	CAT-MUL	0.279946	0.0334813	0.527163	0.0261088	-0.0244001	-0.271456	0.222638	0.846506
41204#G060	Diagnoses - secondary ICD10	334899/12(334911)	Diagnoses	General health	CAT-MUL	-0.169295	-0.748825	0.397953	0.56117	-0.699797	-1.26507	-0.135599	0.015098
41210#T724	Operative procedures - secondary OPCS4	334897/14(334911)	Diagnoses	General health	CAT-MUL	-0.621105	-1.18243	-0.0830619	0.0261577	-0.552491	-1.08134	-0.0264997	0.0399605
41205#9981	Diagnoses - secondary ICD9	334891/20(334911)	Diagnoses	General health	CAT-MUL	-0.514487	-0.976238	-0.0665987	0.0262021	-0.145104	-0.583163	0.292894	0.516139
41204#W016	Diagnoses - secondary ICD10	334886/25(334911)	Diagnoses	General health	CAT-MUL	0.374762	-0.017038	0.770023	0.061446	0.485205	0.0937673	0.876637	0.0151142
41204#M2456	Diagnoses - secondary ICD10	334897/14(334911)	Diagnoses	General health	CAT-MUL	-0.622254	-1.18509	-0.0833558	0.026221	-0.202036	-0.726674	0.322122	0.450148
22601#62322998	Job coding	84158/12(84170)	Diagnoses	General health	CAT-MUL	0.265933	-0.301559	0.837527	0.358137	0.703862	0.13656	1.27348	0.0151383
41210#X654	Operative procedures - secondary OPCS4	334383/528(334911)	Diagnoses	General health	CAT-MUL	-0.0971344	-0.182891	-0.0115715	0.0262293	-0.00888172	-0.0943025	0.0765344	0.838509
25704	Weighted-mean ISOVF in tract acoustic radiation (left)	9104	Diagnoses	General health	CAT-MUL	0.00297198	-0.0177087	0.0236526	0.77818	0.0254522	0.00491299	0.0459915	0.0151552
41204#N923	Diagnoses - secondary ICD10	334631/280(334911)	Diagnoses	General health	CAT-MUL	-0.134037	-0.252455	-0.0160298	0.0262327	-0.0445612	-0.162057	0.0728753	0.457159
25406	Mean OD in cerebral peduncle on FA skeleton (right)	9104	Diagnoses	General health	CAT-MUL	-0.00158082	-0.0218956	0.018734	0.878767	0.0249952	0.00481934	0.0451711	0.0151825
6153#2	Medication for cholesterol, blood pressure, diabetes, or take exogenous hormones	148149/31173(179322)	Diagnoses	General health	CAT-MUL	0.0143324	0.00169398	0.0269701	0.0262335	0.0126113	-3.76592e-05	0.0252609	0.0506896
41204#Z915	Diagnoses - secondary ICD10	334006/905(334911)	Diagnoses	General health	CAT-MUL	0.0272794	-0.0379963	0.0925018	0.412518	0.0807925	0.0155453	0.146032	0.0152202
41204#W456	Diagnoses - secondary ICD10	334891/20(334911)	Diagnoses	General health	CAT-MUL	0.499491	0.061195	0.944381	0.0262352	0.398413	-0.0393364	0.836195	0.0744033
41202#C719	Diagnoses - main ICD10	334743/168(334911)	Diagnoses	General health	CAT-MUL	-0.144895	-0.297242	0.0067512	0.0616112	-0.187439	-0.338846	-0.0360836	0.0152241
41204#D181	Diagnoses - secondary ICD10	334894/17(334911)	Diagnoses	General health	CAT-MUL	-0.559711	-1.06364	-0.0732011	0.0262607	0.315338	-0.159778	0.789947	0.193036
41204#M6595	Diagnoses - secondary ICD10	334867/44(334911)	Diagnoses	General health	CAT-MUL	0.203127	-0.0923929	0.498979	0.177681	0.366012	0.0702657	0.661526	0.0152382
41202#H104	Diagnoses - main ICD10	334892/19(334911)	Diagnoses	General health	CAT-MUL	0.514025	0.0630181	0.972829	0.0263619	-0.326765	-0.776092	0.122404	0.153967
20003#1140879854	Treatment/medication code	334327/543(334870)	Diagnoses	General health	CAT-MUL	0.0729745	-0.011176	0.157065	0.0890506	0.104378	0.0200603	0.188687	0.0152494
20003#1140879830	Treatment/medication code	334857/13(334870)	Diagnoses	General health	CAT-MUL	0.62347	0.0781473	1.18339	0.0263931	-0.0250454	-0.569076	0.518452	0.928063
41204#K047	Diagnoses - secondary ICD10	334714/197(334911)	Diagnoses	General health	CAT-MUL	0.157893	0.0184194	0.297366	0.0264601	0.0110957	-0.128655	0.150814	0.876322
41200#W401	Operative procedures - main OPCS4	328090/6821(334911)	Diagnoses	General health	CAT-MUL	0.0166121	-0.00753581	0.0407524	0.17746	0.0299202	0.0057378	0.0541028	0.0153027
41204#H400	Diagnoses - secondary ICD10	334439/472(334911)	Diagnoses	General health	CAT-MUL	-0.102607	-0.19337	-0.0120686	0.0265059	-0.00662529	-0.0970727	0.0838146	0.885837
41201#Y578	External causes	334880/31(334911)	Diagnoses	General health	CAT-MUL	0.0606868	-0.292348	0.412421	0.73531	-0.437117	-0.790593	-0.0839058	0.015324
41200#K502	Operative procedures - main OPCS4	334878/33(334911)	Diagnoses	General health	CAT-MUL	0.387404	0.0460013	0.731745	0.0265529	0.261862	-0.0798394	0.603014	0.13281
41204#T889	Diagnoses - secondary ICD10	334901/10(334911)	Diagnoses	General health	CAT-MUL	-0.743425	-1.42358	-0.10187	0.0265717	0.0501365	-0.56983	0.669989	0.874051
20002#1601	Non-cancer illness code, self-reported	334855/15(334870)	Diagnoses	General health	CAT-MUL	0.00115596	-0.509148	0.507421	0.996432	0.624879	0.118892	1.12943	0.0153741
41203#7194	Diagnoses - main ICD9	334888/23(334911)	Diagnoses	General health	CAT-MUL	0.47043	0.0573069	0.891169	0.0265842	0.304564	-0.108258	0.716472	0.14775
41200#N303	Operative procedures - main OPCS4	333068/1843(334911)	Diagnoses	General health	CAT-MUL	-0.0185433	-0.0644588	0.0273333	0.428413	0.0567699	0.0108535	0.102685	0.0153792
41204#S643	Diagnoses - secondary ICD10	334875/36(334911)	Diagnoses	General health	CAT-MUL	0.369859	0.0435117	0.698447	0.0266351	0.0249139	-0.302118	0.351669	0.881249
41201#Y919	External causes	334900/11(334911)	Diagnoses	General health	CAT-MUL	-0.109074	-0.708466	0.481269	0.718093	-0.730599	-1.32151	-0.139635	0.0153843
20084#483	Vitamin and/or mineral supplement use	46799/717(47516)	Diagnoses	General health	CAT-MUL	0.0837521	0.00968888	0.15781	0.0266439	0.00683793	-0.0670507	0.0807249	0.856059
41200#H204	Operative procedures - main OPCS4	334631/280(334911)	Diagnoses	General health	CAT-MUL	0.00248231	-0.114873	0.119622	0.966894	0.144906	0.0276267	0.262158	0.0154355
20003#1141166772	Treatment/medication code	334847/23(334870)	Diagnoses	General health	CAT-MUL	0.104891	-0.304256	0.512963	0.614119	0.503686	0.09604	0.911728	0.0154627
20090#369	Type of fat/oil used in cooking	47310/206(47516)	Diagnoses	General health	CAT-MUL	0.102139	-0.0346224	0.238864	0.143085	-0.169627	-0.306992	-0.0323408	0.0154715
41204#B259	Diagnoses - secondary ICD10	334857/54(334911)	Diagnoses	General health	CAT-MUL	-0.305957	-0.578498	-0.0368582	0.0266648	-0.0252598	-0.292358	0.241656	0.852901
41210#M151	Operative procedures - secondary OPCS4	334826/85(334911)	Diagnoses	General health	CAT-MUL	0.0089565	-0.204043	0.221275	0.934168	-0.26313	-0.476232	-0.0501087	0.0154873
41210#V265	Operative procedures - secondary OPCS4	334883/28(334911)	Diagnoses	General health	CAT-MUL	-0.428726	-0.812684	-0.0529927	0.0266685	-0.171884	-0.54275	0.198689	0.363446
1011	Frequency of light DIY in last 4 weeks	168553	Diagnoses	General health	CAT-MUL	-0.00466765	-0.0131734	0.00383808	0.282117	-0.0105209	-0.0190404	-0.00200146	0.015502
41200#E591	Operative procedures - main OPCS4	334649/262(334911)	Diagnoses	General health	CAT-MUL	-0.137563	-0.259583	-0.015997	0.02681	-0.0240924	-0.145314	0.097113	0.696849
41204#M478	Diagnoses - secondary ICD10	334380/531(334911)	Diagnoses	General health	CAT-MUL	0.0585426	-0.0265761	0.143588	0.177425	0.105214	0.0199885	0.190427	0.0155274
41200#C694	Operative procedures - main OPCS4	334886/25(334911)	Diagnoses	General health	CAT-MUL	0.444064	0.0522932	0.840132	0.0268294	0.190462	-0.202025	0.583177	0.341693
20003#1140879902	Treatment/medication code	334845/25(334870)	Diagnoses	General health	CAT-MUL	0.21835	-0.173809	0.611503	0.274793	0.482751	0.0915975	0.873777	0.0155287
41200#W152	Operative procedures - main OPCS4	334818/93(334911)	Diagnoses	General health	CAT-MUL	-0.231885	-0.438227	-0.0271981	0.0269211	0.0429369	-0.160501	0.246279	0.679054
41202#Z034	Diagnoses - main ICD10	334901/10(334911)	Diagnoses	General health	CAT-MUL	0.715878	0.0898215	1.36512	0.0269414	0.432652	-0.187279	1.05218	0.171047
41210#Z955	Operative procedures - secondary OPCS4	334875/36(334911)	Diagnoses	General health	CAT-MUL	0.111422	-0.215802	0.437939	0.503462	0.40355	0.0765216	0.730687	0.0155844
41210#Z352	Operative procedures - secondary OPCS4	334898/13(334911)	Diagnoses	General health	CAT-MUL	0.6233	0.0759237	1.18493	0.0269669	0.283015	-0.261208	0.827132	0.307915
41202#D037	Diagnoses - main ICD10	334824/87(334911)	Diagnoses	General health	CAT-MUL	0.145286	-0.064844	0.355379	0.175093	-0.259644	-0.470148	-0.049185	0.015617
30230	Nucleated red blood cell percentage	324380	Diagnoses	General health	CAT-MUL	-0.0418134	-0.0788656	-0.00476127	0.0269768	-0.00920424	-0.0462054	0.027797	0.625862
3064	Peak expiratory flow (PEF)	304882	Diagnoses	General health	CAT-MUL	-0.00203565	-0.00489882	0.000827528	0.163472	-0.00353345	-0.00639794	-0.000668964	0.0156196
41229#5K6	PCT responsible for patient data	334798/113(334911)	Diagnoses	General health	CAT-MUL	-0.210002	-0.396896	-0.0244305	0.0270276	-0.0654176	-0.250061	0.119187	0.487387
20090#368	Type of fat/oil used in cooking	46794/722(47516)	Diagnoses	General health	CAT-MUL	-0.0327532	-0.106356	0.0407582	0.382772	0.0906427	0.0171119	0.164195	0.0157011
41204#I959	Diagnoses - secondary ICD10	332243/2668(334911)	Diagnoses	General health	CAT-MUL	0.0429791	0.00487231	0.0810699	0.0270308	0.00794177	-0.0302219	0.0461038	0.683366
41202#K802	Diagnoses - main ICD10	329650/5261(334911)	Diagnoses	General health	CAT-MUL	0.0205858	-0.00671223	0.0478744	0.139322	0.0336395	0.00634135	0.0609374	0.0157224
41202#M509	Diagnoses - main ICD10	334899/12(334911)	Diagnoses	General health	CAT-MUL	0.648097	0.0793394	1.23362	0.0270372	-0.153629	-0.718715	0.411896	0.594272
20002#1263	Non-cancer illness code, self-reported	334792/78(334870)	Diagnoses	General health	CAT-MUL	0.111002	-0.111007	0.332758	0.32652	-0.273981	-0.496407	-0.0515957	0.0157582
41210#S433	Operative procedures - secondary OPCS4	334897/14(334911)	Diagnoses	General health	CAT-MUL	0.598379	0.0722034	1.13735	0.027062	0.44458	-0.0796718	0.96796	0.0962151
40006#D420	Type of cancer: ICD10	334898/13(334911)	Diagnoses	General health	CAT-MUL	-0.407007	-0.974387	0.142845	0.151582	-0.668126	-1.21103	-0.12563	0.0158134
24005	Particulate matter air pollution (pm10); 2010	306744	Diagnoses	General health	CAT-MUL	0.00398399	0.000450638	0.00751733	0.0271098	0.00364834	0.000115058	0.00718161	0.0429919
41200#R232	Operative procedures - main OPCS4	334872/39(334911)	Diagnoses	General health	CAT-MUL	-0.28559	-0.61038	0.0337678	0.0817943	-0.390821	-0.709029	-0.0739382	0.015833
41202#M5423	Diagnoses - main ICD10	334895/16(334911)	Diagnoses	General health	CAT-MUL	-0.573607	-1.09368	-0.0722856	0.0271827	-0.220199	-0.710499	0.269715	0.37856
41200#G693	Operative procedures - main OPCS4	334722/189(334911)	Diagnoses	General health	CAT-MUL	-0.0886824	-0.23205	0.0541659	0.224387	-0.17569	-0.318457	-0.0329505	0.0158522
41202#E116	Diagnoses - main ICD10	334889/22(334911)	Diagnoses	General health	CAT-MUL	-0.485716	-0.92385	-0.0597855	0.0271917	-0.308325	-0.726579	0.109721	0.148359
41210#Q242	Operative procedures - secondary OPCS4	334891/20(334911)	Diagnoses	General health	CAT-MUL	0.23074	-0.209681	0.672373	0.303907	0.539171	0.101092	0.977656	0.0158532
41210#X671	Operative procedures - secondary OPCS4	334899/12(334911)	Diagnoses	General health	CAT-MUL	-0.66967	-1.28142	-0.0868329	0.0272326	-0.529206	-1.09809	0.0374667	0.0675801
41210#X323	Operative procedures - secondary OPCS4	334892/19(334911)	Diagnoses	General health	CAT-MUL	0.448376	-0.000864729	0.903651	0.0513697	0.553893	0.103825	1.0044	0.0159074
41201#W105	External causes	334827/84(334911)	Diagnoses	General health	CAT-MUL	0.240671	0.0271103	0.45463	0.0272395	0.219622	0.00567373	0.433522	0.044199
25672	Weighted-mean ICVF in tract superior longitudinal fasciculus (right)	9104	Diagnoses	General health	CAT-MUL	0.0112519	-0.00890706	0.0314108	0.273933	-0.02463	-0.0446524	-0.00460751	0.0159152
41202#R391	Diagnoses - main ICD10	334138/773(334911)	Diagnoses	General health	CAT-MUL	-0.0797078	-0.150545	-0.00899698	0.0272766	-0.00875487	-0.0794204	0.061903	0.80813
20002#1396	Non-cancer illness code, self-reported	330318/4552(334870)	Diagnoses	General health	CAT-MUL	-0.00844061	-0.0382844	0.0213892	0.579249	0.0367621	0.00686117	0.0666646	0.0159648
6164#100	Types of physical activity in last 4 weeks	314012/19303(333315)	Diagnoses	General health	CAT-MUL	0.0163922	0.00183179	0.0309502	0.0273275	0.0136046	-0.000955976	0.0281652	0.0670471
41200#E369	Operative procedures - main OPCS4	333793/1118(334911)	Diagnoses	General health	CAT-MUL	0.0279743	-0.0307493	0.0866528	0.35022	0.0721706	0.0134278	0.13091	0.0160271
41202#H111	Diagnoses - main ICD10	334879/32(334911)	Diagnoses	General health	CAT-MUL	-0.398645	-0.757056	-0.0473597	0.0274159	0.15806	-0.188527	0.504699	0.371437
1707-1	Handedness (chirality/laterality)	297118/334841	Diagnoses	General health	CAT-MUL	-999	-999	-999	0.0274884	-999	-999	-999	0.139275
41204#D377	Diagnoses - secondary ICD10	334884/27(334911)	Diagnoses	General health	CAT-MUL	-0.0841783	-0.465115	0.293087	0.662844	0.462855	0.0857696	0.839711	0.0161071
41202#L739	Diagnoses - main ICD10	334843/68(334911)	Diagnoses	General health	CAT-MUL	0.267323	0.0297967	0.505575	0.0275073	0.172778	-0.0648057	0.410195	0.153878
41204#D261	Diagnoses - secondary ICD10	334849/62(334911)	Diagnoses	General health	CAT-MUL	0.280223	0.0312155	0.529974	0.0275167	-0.110362	-0.359761	0.13897	0.385701
41200#X714	Operative procedures - main OPCS4	334217/694(334911)	Diagnoses	General health	CAT-MUL	-0.0521796	-0.126858	0.022378	0.17046	-0.0915724	-0.1662	-0.0169547	0.0161619
41200#U093	Operative procedures - main OPCS4	334866/45(334911)	Diagnoses	General health	CAT-MUL	0.328964	0.0368068	0.622587	0.027537	0.173573	-0.118563	0.46566	0.244161
41202#D446	Diagnoses - main ICD10	334900/11(334911)	Diagnoses	General health	CAT-MUL	0.112737	-0.483311	0.708019	0.709437	0.725163	0.133595	1.31579	0.0161696
41204#S6251	Diagnoses - secondary ICD10	334900/11(334911)	Diagnoses	General health	CAT-MUL	-0.700995	-1.34391	-0.0906645	0.027549	-0.238749	-0.831773	0.35375	0.429855
22601#35393271	Job coding	82453/1717(84170)	Diagnoses	General health	CAT-MUL	0.017595	-0.0302102	0.065373	0.470535	0.058699	0.0108484	0.106557	0.0162098
3849	Number of pregnancy terminations	55445	Diagnoses	General health	CAT-MUL	0.0188094	0.00207643	0.0355424	0.0275833	0.011852	-0.00484559	0.0285496	0.164166
41202#H619	Diagnoses - main ICD10	334874/37(334911)	Diagnoses	General health	CAT-MUL	-0.0695052	-0.394115	0.252796	0.673214	-0.395664	-0.7186	-0.0730598	0.0162727
41204#G811	Diagnoses - secondary ICD10	334898/13(334911)	Diagnoses	General health	CAT-MUL	0.619816	0.0731573	1.18097	0.0276453	-0.120897	-0.665146	0.422784	0.663105
41202#C495	Diagnoses - main ICD10	334889/22(334911)	Diagnoses	General health	CAT-MUL	0.300454	-0.117439	0.720462	0.158925	0.512241	0.0938828	0.930137	0.0163323
20003#1140923022	Treatment/medication code	334274/596(334870)	Diagnoses	General health	CAT-MUL	-0.0907762	-0.171663	-0.0100585	0.0276588	-0.0312974	-0.111871	0.0492727	0.446455
41204#H442	Diagnoses - secondary ICD10	334722/189(334911)	Diagnoses	General health	CAT-MUL	-0.0450433	-0.188181	0.0976558	0.536656	0.174893	0.0321299	0.317638	0.0163402
20118-5	Home area population density - urban or rural	258147/331744	Diagnoses	General health	CAT-MUL	-999	-999	-999	0.027697	-999	-999	-999	0.0453478
1160	Sleep duration	333122	Diagnoses	General health	CAT-MUL	-0.00702159	-0.0133146	-0.000728574	0.0287491	-0.00770929	-0.0140056	-0.00141303	0.0164014
1100	Drive faster than motorway speed limit	304122	Diagnoses	General health	CAT-MUL	-0.00768187	-0.0145241	-0.000839664	0.0277702	-0.00072315	-0.00757029	0.00612399	0.836008
41210#J519	Operative procedures - secondary OPCS4	334841/70(334911)	Diagnoses	General health	CAT-MUL	-0.0585381	-0.294213	0.175877	0.625213	-0.287034	-0.521465	-0.0526027	0.0164046
22601#61313125	Job coding	84125/45(84170)	Diagnoses	General health	CAT-MUL	-0.334842	-0.635635	-0.0383804	0.0277925	-0.101063	-0.393271	0.191381	0.49797
25511	Weighted-mean FA in tract superior thalamic radiation (left)	9105	Diagnoses	General health	CAT-MUL	0.00976357	-0.010641	0.0301681	0.348287	-0.0247954	-0.0450604	-0.0045304	0.0164847
22617#6112	Job SOC coding	84094/76(84170)	Diagnoses	General health	CAT-MUL	0.251732	0.0276326	0.476441	0.0277979	-0.0230343	-0.247909	0.201852	0.840877
25191	Mean MO in fornix cres+stria terminalis on FA skeleton (left)	9105	Diagnoses	General health	CAT-MUL	0.00544652	-0.0141122	0.0250052	0.585172	0.0237665	0.00434214	0.0431908	0.0164861
2834	Bilateral oophorectomy (both ovaries removed)	163134/14648(177782)	Diagnoses	General health	CAT-MUL	0.0191285	0.00208072	0.0361738	0.0278484	0.0172018	0.000153233	0.0342507	0.0479721
41204#E039	Diagnoses - secondary ICD10	323567/11344(334911)	Diagnoses	General health	CAT-MUL	0.0185224	-0.000368676	0.0374095	0.054614	0.0231189	0.0042225	0.0420155	0.0164885
22601#11232862	Job coding	84127/43(84170)	Diagnoses	General health	CAT-MUL	-0.340353	-0.646372	-0.0389431	0.0278657	-0.10283	-0.402206	0.196708	0.500883
20434	Age at last episode of depression	55036	Diagnoses	General health	CAT-MUL	0.00502972	-0.00290263	0.0129621	0.213949	0.00962893	0.00175469	0.0175032	0.0165435
41202#M6596	Diagnoses - main ICD10	334790/121(334911)	Diagnoses	General health	CAT-MUL	0.199558	0.0217085	0.377562	0.0278672	0.123916	-0.0543043	0.302101	0.172912
20003#1141150944	Treatment/medication code	333198/1672(334870)	Diagnoses	General health	CAT-MUL	0.014897	-0.0331673	0.0629282	0.543387	0.0587359	0.0106675	0.106802	0.0166204
22601#21283046	Job coding	83906/264(84170)	Diagnoses	General health	CAT-MUL	-0.136028	-0.25755	-0.0149344	0.0279306	-0.139003	-0.260448	-0.0176115	0.0248369
41202#M765	Diagnoses - main ICD10	334899/12(334911)	Diagnoses	General health	CAT-MUL	0.257558	-0.307796	0.825644	0.371031	0.691373	0.126168	1.25872	0.0166355
25508	Weighted-mean FA in tract posterior thalamic radiation (right)	9105	Diagnoses	General health	CAT-MUL	0.0102398	-0.0099026	0.0303822	0.319024	-0.0244369	-0.0444417	-0.00443211	0.0166624
20003#1140888142	Treatment/medication code	334842/28(334870)	Diagnoses	General health	CAT-MUL	-0.425078	-0.809309	-0.0494526	0.0280009	-0.147756	-0.518179	0.222551	0.434227
41200#V544	Operative procedures - main OPCS4	331361/3550(334911)	Diagnoses	General health	CAT-MUL	0.0195341	-0.0135555	0.0526091	0.247131	0.0404178	0.00731316	0.0735218	0.0167098
40011#8211	Histology of cancer tumour	334499/412(334911)	Diagnoses	General health	CAT-MUL	-0.0281815	-0.125126	0.0685901	0.56845	-0.118175	-0.214992	-0.0213788	0.0167291
41210#Y328	Operative procedures - secondary OPCS4	334884/27(334911)	Diagnoses	General health	CAT-MUL	-0.433333	-0.825257	-0.0502821	0.0280751	-0.408571	-0.786269	-0.0311371	0.0339091
41202#S053	Diagnoses - main ICD10	334896/15(334911)	Diagnoses	General health	CAT-MUL	-0.255159	-0.775164	0.253151	0.329076	-0.618999	-1.12745	-0.112511	0.0167665
41200#T554	Operative procedures - main OPCS4	334901/10(334911)	Diagnoses	General health	CAT-MUL	0.704156	0.0828007	1.34709	0.028107	-0.10713	-0.726697	0.511134	0.734338
6142#7	Current employment status	331445/2528(333973)	Diagnoses	General health	CAT-MUL	0.00433715	-0.0349763	0.0436277	0.828756	0.0478834	0.00863	0.0871345	0.0168043
41204#J939	Diagnoses - secondary ICD10	334548/363(334911)	Diagnoses	General health	CAT-MUL	0.11514	0.0123041	0.217931	0.028145	0.0496221	-0.0534035	0.152628	0.345115
41204#S2700	Diagnoses - secondary ICD10	334780/131(334911)	Diagnoses	General health	CAT-MUL	-0.101325	-0.273581	0.070143	0.247686	0.208812	0.0375505	0.380014	0.016841
20003#1140910884	Treatment/medication code	334802/68(334870)	Diagnoses	General health	CAT-MUL	0.159692	-0.0778197	0.397176	0.187206	0.28924	0.0516861	0.526758	0.0169953
41202#S2220	Diagnoses - main ICD10	334810/101(334911)	Diagnoses	General health	CAT-MUL	-0.220325	-0.4181	-0.0240326	0.0283243	-0.0632802	-0.258628	0.131993	0.525413
41200#S456	Operative procedures - main OPCS4	334737/174(334911)	Diagnoses	General health	CAT-MUL	0.00403319	-0.14483	0.15255	0.957588	0.180895	0.0323	0.329455	0.0170134
22601#62223360	Job coding	84117/53(84170)	Diagnoses	General health	CAT-MUL	-0.307493	-0.584409	-0.0341032	0.0283486	-0.119268	-0.387031	0.148628	0.382725
41200#J428	Operative procedures - main OPCS4	334895/16(334911)	Diagnoses	General health	CAT-MUL	-0.132372	-0.630658	0.358583	0.598774	-0.597799	-1.08895	-0.106778	0.0170259
41210#Y131	Operative procedures - secondary OPCS4	333539/1372(334911)	Diagnoses	General health	CAT-MUL	-0.0594136	-0.112578	-0.00631285	0.028395	-0.0495952	-0.102675	0.00347915	0.0670374
41204#Z590	Diagnoses - secondary ICD10	334888/23(334911)	Diagnoses	General health	CAT-MUL	0.145404	-0.263524	0.554206	0.484843	0.49633	0.0883123	0.904138	0.0170645
41200#U512	Operative procedures - main OPCS4	334873/38(334911)	Diagnoses	General health	CAT-MUL	-0.362116	-0.689101	-0.0405033	0.0284144	0.0788024	-0.23949	0.396707	0.62729
41203#5608	Diagnoses - main ICD9	334898/13(334911)	Diagnoses	General health	CAT-MUL	-0.0105537	-0.560959	0.533948	0.969738	-0.661262	-1.20508	-0.117851	0.0171062
41230#5JG	PCT where patients GP was registered	332658/2253(334911)	Diagnoses	General health	CAT-MUL	-0.02831	-0.069898	0.0132436	0.181945	0.050471	0.00897288	0.0919705	0.0171378
20003#1140923346	Treatment/medication code	327230/7640(334870)	Diagnoses	General health	CAT-MUL	0.0137399	-0.00898831	0.0364613	0.235997	0.0276534	0.00491525	0.0503914	0.0171416
41229#5NP	PCT responsible for patient data	332320/2591(334911)	Diagnoses	General health	CAT-MUL	0.0431904	0.00454262	0.081822	0.0284633	-0.0264694	-0.065206	0.0122651	0.180467
41204#I719	Diagnoses - secondary ICD10	334736/175(334911)	Diagnoses	General health	CAT-MUL	0.165303	0.0173505	0.313266	0.0284965	0.0529728	-0.0954504	0.201371	0.484188
41203#6163	Diagnoses - main ICD9	334876/35(334911)	Diagnoses	General health	CAT-MUL	-0.0621048	-0.396881	0.269885	0.714635	-0.404679	-0.738404	-0.0717547	0.0173279
41204#S923	Diagnoses - secondary ICD10	334888/23(334911)	Diagnoses	General health	CAT-MUL	-0.46994	-0.897207	-0.0541957	0.0285015	-0.127624	-0.536031	0.280823	0.54025
20004#99999	Operation code	328032/6838(334870)	Diagnoses	General health	CAT-MUL	0.00147555	-0.022496	0.0254384	0.903946	0.0290845	0.00512402	0.0530446	0.0173425
41230#5GE	PCT where patients GP was registered	334873/38(334911)	Diagnoses	General health	CAT-MUL	0.355839	0.0380304	0.675815	0.0285255	-0.0845417	-0.402707	0.233406	0.602366
41204#H158	Diagnoses - secondary ICD10	334900/11(334911)	Diagnoses	General health	CAT-MUL	0.247599	-0.343958	0.841786	0.41099	0.716728	0.125586	1.30633	0.0173484
25636	Weighted-mean L3 in tract inferior fronto-occipital fasciculus (right)	9105	Diagnoses	General health	CAT-MUL	-0.00647788	-0.0451638	0.032208	0.74277	0.0467184	0.0082311	0.0852058	0.0173719
41202#R21	Diagnoses - main ICD10	334557/354(334911)	Diagnoses	General health	CAT-MUL	-0.116809	-0.221623	-0.0123006	0.0286654	-0.114369	-0.218642	-0.0101179	0.0315356
41210#Z112	Operative procedures - secondary OPCS4	334686/225(334911)	Diagnoses	General health	CAT-MUL	0.079792	-0.0509482	0.210397	0.23128	0.158756	0.0279183	0.289572	0.0173892
23318	Legs combined bone area	3705	Diagnoses	General health	CAT-MUL	0.0252919	0.00263102	0.0479527	0.0287145	0.0052756	-0.0174427	0.0279939	0.648928
41230#5ET	PCT where patients GP was registered	334499/412(334911)	Diagnoses	General health	CAT-MUL	-0.0659544	-0.162938	0.0308136	0.182028	-0.117567	-0.214488	-0.0206717	0.017416
41204#Z368	Diagnoses - secondary ICD10	334879/32(334911)	Diagnoses	General health	CAT-MUL	-0.397873	-0.758465	-0.0442074	0.0287149	-0.396126	-0.747193	-0.0474201	0.0264383
41202#M2531	Diagnoses - main ICD10	334866/45(334911)	Diagnoses	General health	CAT-MUL	0.00740876	-0.285681	0.299211	0.960353	-0.354584	-0.647089	-0.0623633	0.0174377
41200#T874	Operative procedures - main OPCS4	334863/48(334911)	Diagnoses	General health	CAT-MUL	-0.168784	-0.455254	0.11488	0.245367	-0.343626	-0.626977	-0.0603001	0.0174521
41210#H229	Operative procedures - secondary OPCS4	331793/3118(334911)	Diagnoses	General health	CAT-MUL	0.0393418	0.00407035	0.0745993	0.0287568	-0.00225253	-0.0375654	0.033058	0.900494
41204#L304	Diagnoses - secondary ICD10	334901/10(334911)	Diagnoses	General health	CAT-MUL	0.181557	-0.440313	0.804059	0.56546	0.752395	0.132032	1.37411	0.0175043
41204#K528	Diagnoses - secondary ICD10	334790/121(334911)	Diagnoses	General health	CAT-MUL	0.198539	0.0205285	0.376674	0.028807	0.0682364	-0.110096	0.246525	0.453226
25566	Weighted-mean MO in tract superior thalamic radiation (right)	9105	Diagnoses	General health	CAT-MUL	0.00256706	-0.0169189	0.022053	0.796229	-0.0234574	-0.0428093	-0.00410544	0.0175183
20002#1596	Non-cancer illness code, self-reported	334846/24(334870)	Diagnoses	General health	CAT-MUL	0.448736	0.0478687	0.854424	0.028858	0.321787	-0.0787098	0.722223	0.115287
41204#S681	Diagnoses - secondary ICD10	334892/19(334911)	Diagnoses	General health	CAT-MUL	-0.16382	-0.620361	0.286036	0.477471	-0.546423	-0.998074	-0.0956532	0.0175961
41204#D24	Diagnoses - secondary ICD10	334785/126(334911)	Diagnoses	General health	CAT-MUL	0.194597	0.0200577	0.369259	0.0288662	0.0750552	-0.0996809	0.249753	0.399797
41200#X401	Operative procedures - main OPCS4	334883/28(334911)	Diagnoses	General health	CAT-MUL	-0.143801	-0.518848	0.22693	0.448902	-0.448977	-0.819997	-0.0782753	0.0176359
1299	Salad / raw vegetable intake	315117	Diagnoses	General health	CAT-MUL	0.00770397	0.000793593	0.0146144	0.0288831	0.0016918	-0.00522463	0.00860824	0.631634
25861	Volume of grey matter in Occipital Fusiform Gyrus (right)	10250	Diagnoses	General health	CAT-MUL	-0.00187603	-0.0200204	0.0162683	0.839394	-0.0218727	-0.0399508	-0.0037947	0.0177271
41204#L409	Diagnoses - secondary ICD10	333789/1122(334911)	Diagnoses	General health	CAT-MUL	0.0652409	0.0066742	0.123777	0.0289501	0.00431839	-0.0543154	0.0629466	0.885208
22601#41133206	Job coding	79658/4512(84170)	Diagnoses	General health	CAT-MUL	0.00299884	-0.0271362	0.0331218	0.845326	0.0363944	0.00631176	0.0664818	0.0177383
41203#V268	Diagnoses - main ICD9	334896/15(334911)	Diagnoses	General health	CAT-MUL	0.5729	0.0628917	1.09497	0.0289728	-0.0734454	-0.582118	0.434604	0.777014
22617#4113	Job SOC coding	79658/4512(84170)	Diagnoses	General health	CAT-MUL	0.00299884	-0.0271362	0.0331218	0.845326	0.0363944	0.00631176	0.0664818	0.0177383
41204#T931	Diagnoses - secondary ICD10	334862/49(334911)	Diagnoses	General health	CAT-MUL	0.311884	0.0322127	0.592789	0.0290268	0.0502262	-0.229913	0.330244	0.725227
20111#6	Illnesses of siblings	251397/7200(258597)	Diagnoses	General health	CAT-MUL	0.0195891	-0.00393458	0.0431063	0.1026	0.0284686	0.00493453	0.052003	0.0177439
41202#L308	Diagnoses - main ICD10	334857/54(334911)	Diagnoses	General health	CAT-MUL	-0.301752	-0.574652	-0.0323163	0.0290295	-0.0425277	-0.309818	0.224568	0.755073
41203#5319	Diagnoses - main ICD9	334876/35(334911)	Diagnoses	General health	CAT-MUL	-0.229524	-0.567156	0.103561	0.179089	-0.401165	-0.732985	-0.0695876	0.0177538
41203#4540	Diagnoses - main ICD9	334901/10(334911)	Diagnoses	General health	CAT-MUL	0.701237	0.0800074	1.34716	0.0290529	-0.267666	-0.888692	0.355575	0.399471
100017	Magnesium	47537	Diagnoses	General health	CAT-MUL	-1.31161e-05	-0.00888977	0.00886353	0.997689	0.0107243	0.00185616	0.0195924	0.0177797
41202#M1391	Diagnoses - main ICD10	334851/60(334911)	Diagnoses	General health	CAT-MUL	0.281597	0.0288716	0.535088	0.0290816	-0.144516	-0.397838	0.108748	0.263463
20003#1140876076	Treatment/medication code	333540/1330(334870)	Diagnoses	General health	CAT-MUL	-0.00763499	-0.0615306	0.0462118	0.781172	0.0651291	0.0112654	0.11899	0.0177893
20003#1141153006	Treatment/medication code	334591/279(334870)	Diagnoses	General health	CAT-MUL	0.130527	0.013223	0.247782	0.029126	0.0629193	-0.0546085	0.180426	0.293997
20003#1140876384	Treatment/medication code	334808/62(334870)	Diagnoses	General health	CAT-MUL	0.263651	0.0149177	0.513046	0.0378564	0.300928	0.0519479	0.549764	0.0178072
41204#M300	Diagnoses - secondary ICD10	334891/20(334911)	Diagnoses	General health	CAT-MUL	0.489709	0.0517149	0.93439	0.0292213	0.293574	-0.144752	0.732029	0.189365
41200#T625	Operative procedures - main OPCS4	334365/546(334911)	Diagnoses	General health	CAT-MUL	-0.0212386	-0.105351	0.0627485	0.620356	0.101532	0.0175112	0.185541	0.0178449
25679	Weighted-mean OD in tract anterior thalamic radiation (left)	9104	Diagnoses	General health	CAT-MUL	0.0225051	0.00227483	0.0427354	0.0292351	-0.00184571	-0.0219493	0.0182579	0.857182
41204#S007	Diagnoses - secondary ICD10	334866/45(334911)	Diagnoses	General health	CAT-MUL	-0.187216	-0.483445	0.105969	0.212586	0.352673	0.0607328	0.644411	0.0178542
41204#W219	Diagnoses - secondary ICD10	334842/69(334911)	Diagnoses	General health	CAT-MUL	-0.265363	-0.505359	-0.0278208	0.0292622	-0.0808473	-0.317032	0.155174	0.502108
41200#T529	Operative procedures - main OPCS4	334869/42(334911)	Diagnoses	General health	CAT-MUL	-0.0874769	-0.392343	0.215056	0.571925	-0.366374	-0.669703	-0.0632113	0.017883
41202#G570	Diagnoses - main ICD10	334898/13(334911)	Diagnoses	General health	CAT-MUL	-0.630901	-1.2132	-0.0733415	0.0293108	-0.268019	-0.812141	0.275866	0.334261
22601#92493196	Job coding	84120/50(84170)	Diagnoses	General health	CAT-MUL	0.137152	-0.140255	0.414441	0.331947	0.334926	0.0577639	0.612418	0.0179069
41202#E113	Diagnoses - main ICD10	334689/222(334911)	Diagnoses	General health	CAT-MUL	0.146008	0.0146523	0.277341	0.0293113	0.00774726	-0.124021	0.139487	0.908249
41200#S132	Operative procedures - main OPCS4	333858/1053(334911)	Diagnoses	General health	CAT-MUL	-0.000102591	-0.0606714	0.0604075	0.99735	-0.0731737	-0.133756	-0.0125995	0.017909
41210#T033	Operative procedures - secondary OPCS4	334882/29(334911)	Diagnoses	General health	CAT-MUL	0.405514	0.041638	0.772652	0.0293873	0.382704	0.0191299	0.745894	0.0389876
41204#S999	Diagnoses - secondary ICD10	334880/31(334911)	Diagnoses	General health	CAT-MUL	-0.000227481	-0.354416	0.351863	0.998991	0.424593	0.0728953	0.77599	0.0179098
20003#1141176288	Treatment/medication code	334725/145(334870)	Diagnoses	General health	CAT-MUL	0.180597	0.0180636	0.343179	0.0293903	-0.0798786	-0.242807	0.0830319	0.336574
41204#O679	Diagnoses - secondary ICD10	334842/69(334911)	Diagnoses	General health	CAT-MUL	0.236733	-0.001096	0.47503	0.0511135	0.284608	0.0488412	0.520357	0.0179673
41202#G575	Diagnoses - main ICD10	334887/24(334911)	Diagnoses	General health	CAT-MUL	-0.456782	-0.873916	-0.0500166	0.0294067	-0.261292	-0.662675	0.139666	0.201699
41202#S7200	Diagnoses - main ICD10	333923/988(334911)	Diagnoses	General health	CAT-MUL	-0.0696091	-0.132322	-0.00699089	0.0294591	-0.044827	-0.107404	0.0177465	0.160293
41230#5FC	PCT where patients GP was registered	333010/1901(334911)	Diagnoses	General health	CAT-MUL	0.0108173	-0.0343161	0.0559209	0.638408	0.0545146	0.00935038	0.0996769	0.0179897
41202#R101	Diagnoses - main ICD10	329477/5434(334911)	Diagnoses	General health	CAT-MUL	0.0297807	0.00296398	0.0565889	0.0294834	0.0268749	4.5426e-05	0.0537038	0.0496099
20003#1141172628	Treatment/medication code	334826/44(334870)	Diagnoses	General health	CAT-MUL	-0.0795159	-0.377697	0.21658	0.599504	0.356372	0.0608165	0.651798	0.0180873
738	Average total household income before tax	288655	Diagnoses	General health	CAT-MUL	-0.00728799	-0.0138497	-0.000726251	0.0294864	-0.00724871	-0.0138	-0.000697436	0.0301095
41201#Y492	External causes	334878/33(334911)	Diagnoses	General health	CAT-MUL	0.249512	-0.0914011	0.591571	0.151506	0.411446	0.0701054	0.752687	0.0181268
41202#D27	Diagnoses - main ICD10	334009/902(334911)	Diagnoses	General health	CAT-MUL	-0.0729425	-0.138671	-0.00731373	0.02949	-0.0106312	-0.0761116	0.0548414	0.750306
41200#M672	Operative procedures - main OPCS4	334862/49(334911)	Diagnoses	General health	CAT-MUL	0.111251	-0.168614	0.390823	0.435208	0.338013	0.0574357	0.618149	0.0181332
41200#W901	Operative procedures - main OPCS4	333551/1360(334911)	Diagnoses	General health	CAT-MUL	0.0590878	0.00585562	0.112292	0.0295269	0.00115868	-0.0521656	0.0544785	0.966026
41204#L309	Diagnoses - secondary ICD10	334063/848(334911)	Diagnoses	General health	CAT-MUL	0.0277359	-0.0396537	0.0950649	0.419618	0.0812714	0.0138529	0.148685	0.0181383
41210#W291	Operative procedures - secondary OPCS4	334837/74(334911)	Diagnoses	General health	CAT-MUL	0.252512	0.0250536	0.480455	0.0296188	-0.0228179	-0.250745	0.205077	0.844425
100360	Decaffeinated coffee	47516	Diagnoses	General health	CAT-MUL	-0.00398125	-0.0292314	0.0212689	0.757295	0.0304129	0.00516757	0.0556582	0.0182199
41204#Y838	Diagnoses - secondary ICD10	330118/4793(334911)	Diagnoses	General health	CAT-MUL	0.0316347	0.00312242	0.0601373	0.0296304	0.00387872	-0.0246572	0.0324134	0.789921
2774	Ever had stillbirth, spontaneous miscarriage or termination	121672/55906(177578)	Diagnoses	General health	CAT-MUL	0.00281152	-0.00724141	0.012864	0.58358	0.0120667	0.00202334	0.0221104	0.0185336
41200#T422	Operative procedures - main OPCS4	334795/116(334911)	Diagnoses	General health	CAT-MUL	0.203102	0.0200278	0.386332	0.0296733	0.0398513	-0.142664	0.222204	0.668539
41204#M1927	Diagnoses - secondary ICD10	334897/14(334911)	Diagnoses	General health	CAT-MUL	-0.0125614	-0.540391	0.510348	0.962491	-0.627816	-1.15044	-0.104904	0.0185464
20155	Interval between previous point and current one in alphanumeric path (trail #2)	77393	Diagnoses	General health	CAT-MUL	0.00712427	0.000698257	0.0135503	0.0297856	-0.00269118	-0.00912304	0.00374068	0.412168
41200#A571	Operative procedures - main OPCS4	334889/22(334911)	Diagnoses	General health	CAT-MUL	0.142807	-0.275517	0.561016	0.502441	0.50119	0.0836633	0.918139	0.0185512
41204#I878	Diagnoses - secondary ICD10	334842/69(334911)	Diagnoses	General health	CAT-MUL	-0.264538	-0.504561	-0.0269264	0.0297933	-0.0739844	-0.310045	0.161992	0.538936
41202#R402	Diagnoses - main ICD10	334844/67(334911)	Diagnoses	General health	CAT-MUL	-0.268679	-0.512513	-0.0273615	0.0298019	-0.063682	-0.303369	0.175858	0.602413
20003#1140911736	Treatment/medication code	334372/498(334870)	Diagnoses	General health	CAT-MUL	0.0239111	-0.0640105	0.11173	0.593756	0.105471	0.0175663	0.193361	0.0186796
20084#478	Vitamin and/or mineral supplement use	44551/2965(47516)	Diagnoses	General health	CAT-MUL	0.0412487	0.00402016	0.0784719	0.0298647	-0.000896067	-0.0381172	0.0363242	0.962364
41202#E210	Diagnoses - main ICD10	334664/247(334911)	Diagnoses	General health	CAT-MUL	-0.000517886	-0.125522	0.124227	0.993513	0.149876	0.024953	0.274784	0.0186853
41202#D373	Diagnoses - main ICD10	334899/12(334911)	Diagnoses	General health	CAT-MUL	-0.660661	-1.275	-0.0762758	0.0299472	0.00135421	-0.563669	0.566482	0.996253
1647-1	Country of birth (UK/elsewhere)	281772/334865	Diagnoses	General health	CAT-MUL	-999	-999	-999	0.250985	-999	-999	-999	0.0186972
41200#U209	Operative procedures - main OPCS4	334800/111(334911)	Diagnoses	General health	CAT-MUL	-0.207926	-0.396485	-0.0206874	0.0300106	0.0200287	-0.166311	0.206241	0.833086
20095#1	Size of white wine glass drunk	45207/2309(47516)	Diagnoses	General health	CAT-MUL	-0.00911263	-0.0511212	0.0328724	0.67062	-0.0502564	-0.0921593	-0.00836352	0.0187218
41201#X040	External causes	334894/17(334911)	Diagnoses	General health	CAT-MUL	-0.54621	-1.04999	-0.0599355	0.0300488	-0.290897	-0.766295	0.184153	0.23019
20003#1140861998	Treatment/medication code	325344/9526(334870)	Diagnoses	General health	CAT-MUL	0.0129056	-0.00747886	0.0332846	0.214585	0.0244483	0.00406451	0.0448319	0.0187327
41204#X040	Diagnoses - secondary ICD10	334894/17(334911)	Diagnoses	General health	CAT-MUL	-0.54621	-1.04999	-0.0599355	0.0300488	-0.290897	-0.766295	0.184153	0.23019
22601#35633208	Job coding	84040/130(84170)	Diagnoses	General health	CAT-MUL	-0.192017	-0.366118	-0.0189732	0.0300736	-0.103854	-0.276059	0.0683238	0.237134
20002#1288	Non-cancer illness code, self-reported	334359/511(334870)	Diagnoses	General health	CAT-MUL	-0.0430532	-0.130024	0.0437664	0.331452	0.104092	0.0172817	0.190893	0.0187577
41202#I840	Diagnoses - main ICD10	334825/86(334911)	Diagnoses	General health	CAT-MUL	-0.236185	-0.450677	-0.0235456	0.0300911	-0.142053	-0.353578	0.0693756	0.187975
40002#I219	Contributory (secondary) causes of death: ICD10	334851/60(334911)	Diagnoses	General health	CAT-MUL	-0.00171918	-0.255506	0.250986	0.989375	0.30359	0.0503025	0.556661	0.0187616
41210#Y783	Operative procedures - secondary OPCS4	334894/17(334911)	Diagnoses	General health	CAT-MUL	-0.54527	-1.04824	-0.0594509	0.030128	-0.0730096	-0.548765	0.40266	0.763591
41210#Z141	Operative procedures - secondary OPCS4	334881/30(334911)	Diagnoses	General health	CAT-MUL	0.122476	-0.23576	0.480279	0.501828	-0.430086	-0.789263	-0.0714615	0.0188135
41200#Q115	Operative procedures - main OPCS4	334892/19(334911)	Diagnoses	General health	CAT-MUL	-0.519949	-0.999868	-0.0562279	0.0302172	-0.166058	-0.618394	0.283757	0.470197
41204#S136	Diagnoses - secondary ICD10	334900/11(334911)	Diagnoses	General health	CAT-MUL	0.334444	-0.257583	0.932865	0.268632	0.709626	0.117865	1.30283	0.0188444
41204#Z532	Diagnoses - secondary ICD10	333536/1375(334911)	Diagnoses	General health	CAT-MUL	0.0585055	0.0055744	0.111409	0.030232	0.0117832	-0.0412118	0.0647741	0.662974
6141#1	How are people in household related to participant	84691/248246(332937)	Diagnoses	General health	CAT-MUL	-0.00632161	-0.0141542	0.00151128	0.113684	-0.00938541	-0.017219	-0.00155195	0.0188618
41205#V251	Diagnoses - secondary ICD9	334893/18(334911)	Diagnoses	General health	CAT-MUL	-0.530526	-1.01971	-0.0571001	0.0302404	-0.302176	-0.764049	0.160438	0.200189
41202#I212	Diagnoses - main ICD10	334720/191(334911)	Diagnoses	General health	CAT-MUL	-0.0318738	-0.174049	0.109906	0.659842	-0.170148	-0.312283	-0.0280488	0.0189473
41204#D300	Diagnoses - secondary ICD10	334901/10(334911)	Diagnoses	General health	CAT-MUL	0.699702	0.0746529	1.34753	0.030252	-0.127487	-0.746221	0.492374	0.686613
41204#H439	Diagnoses - secondary ICD10	334900/11(334911)	Diagnoses	General health	CAT-MUL	-0.168082	-0.773071	0.42429	0.580462	-0.704958	-1.29338	-0.114211	0.0190707
41204#Z966	Diagnoses - secondary ICD10	326723/8188(334911)	Diagnoses	General health	CAT-MUL	0.0244005	0.00231276	0.0464826	0.0303491	0.0140843	-0.00803737	0.036206	0.212076
40013#1800	Type of cancer: ICD9	334901/10(334911)	Diagnoses	General health	CAT-MUL	-0.0506326	-0.680151	0.571579	0.8734	-0.74709	-1.37348	-0.123276	0.0191009
40002#F101	Contributory (secondary) causes of death: ICD10	334896/15(334911)	Diagnoses	General health	CAT-MUL	-0.582043	-1.1217	-0.063817	0.0304024	-0.177266	-0.683339	0.328272	0.492115
41210#Z939	Operative procedures - secondary OPCS4	334900/11(334911)	Diagnoses	General health	CAT-MUL	0.666425	0.0695471	1.28229	0.0304218	0.55873	-0.0344813	1.15056	0.0645674
41204#I694	Diagnoses - secondary ICD10	334198/713(334911)	Diagnoses	General health	CAT-MUL	0.0810316	0.0076214	0.1544	0.030444	0.0388072	-0.0347776	0.112385	0.301266
20003#1141156846	Treatment/medication code	334504/366(334870)	Diagnoses	General health	CAT-MUL	0.0423028	-0.0601973	0.144676	0.418223	-0.122446	-0.225075	-0.0198258	0.0193599
41204#M6590	Diagnoses - secondary ICD10	334894/17(334911)	Diagnoses	General health	CAT-MUL	-0.543392	-1.04597	-0.0579074	0.0305665	-0.146421	-0.621888	0.329017	0.546139
41210#Z781	Operative procedures - secondary OPCS4	334812/99(334911)	Diagnoses	General health	CAT-MUL	-0.0466952	-0.244358	0.150163	0.642506	0.234802	0.0378784	0.431664	0.0194191
100020	Typical diet yesterday	8642/38874(47516)	Diagnoses	General health	CAT-MUL	-0.0257888	-0.0491631	-0.00241428	0.030583	-0.0258003	-0.0491404	-0.00246438	0.0302505
41201#X629	External causes	334810/101(334911)	Diagnoses	General health	CAT-MUL	0.0383601	-0.156872	0.233149	0.699693	0.232389	0.0374719	0.427257	0.0194311
20409	Frequency of feeling guilt or remorse after drinking alcohol in last year	60470	Diagnoses	General health	CAT-MUL	0.0222637	0.00208423	0.0424431	0.0305883	0.0025751	-0.0175305	0.0226807	0.801789
41204#M2572	Diagnoses - secondary ICD10	334879/32(334911)	Diagnoses	General health	CAT-MUL	0.126857	-0.219463	0.472819	0.471867	0.412463	0.0663561	0.758542	0.0194908
41204#I845	Diagnoses - secondary ICD10	334456/455(334911)	Diagnoses	General health	CAT-MUL	0.101308	0.00944164	0.193126	0.030598	0.0338228	-0.0581626	0.125793	0.47106
41200#V522	Operative procedures - main OPCS4	334894/17(334911)	Diagnoses	General health	CAT-MUL	0.363675	-0.111741	0.84396	0.13463	-0.567859	-1.04484	-0.0916516	0.0195155
40002#F329	Contributory (secondary) causes of death: ICD10	334884/27(334911)	Diagnoses	General health	CAT-MUL	0.417665	0.0403384	0.798946	0.030605	0.200613	-0.176711	0.577715	0.297227
20002#1532	Non-cancer illness code, self-reported	334599/271(334870)	Diagnoses	General health	CAT-MUL	0.0897204	-0.0292933	0.208633	0.139287	0.141949	0.0228122	0.261069	0.0195201
41204#I500	Diagnoses - secondary ICD10	333598/1313(334911)	Diagnoses	General health	CAT-MUL	0.0598126	0.00556149	0.114036	0.0306529	0.0476284	-0.00675121	0.102005	0.0860356
22617#3539	Job SOC coding	82382/1788(84170)	Diagnoses	General health	CAT-MUL	0.0214897	-0.0253756	0.0683301	0.368655	0.0558846	0.00897592	0.102801	0.0195511
23130	Trunk predicted mass	328721	Diagnoses	General health	CAT-MUL	0.00232999	0.000216998	0.00444299	0.0306764	0.0023439	0.000229253	0.00445855	0.0298221
6155#6	Vitamin and mineral supplements	326520/6799(333319)	Diagnoses	General health	CAT-MUL	0.0227637	-0.00128059	0.046801	0.0634723	0.0286486	0.00459869	0.0526983	0.0195562
41200#F321	Operative procedures - main OPCS4	334735/176(334911)	Diagnoses	General health	CAT-MUL	0.162601	0.0150855	0.310128	0.0306911	0.136662	-0.0112646	0.284553	0.0701357
41204#Y908	Diagnoses - secondary ICD10	334897/14(334911)	Diagnoses	General health	CAT-MUL	0.438959	-0.0837358	0.969946	0.101216	0.624064	0.100161	1.14857	0.0195849
20007	Interpolated Age of participant when cancer first diagnosed	28390	Diagnoses	General health	CAT-MUL	-0.00964629	-0.0183955	-0.000897053	0.0307029	-0.00840209	-0.0171503	0.000346093	0.0597777
41204#R17	Diagnoses - secondary ICD10	334438/473(334911)	Diagnoses	General health	CAT-MUL	0.0813648	-0.00873012	0.171395	0.0765541	0.107436	0.0172085	0.197658	0.0195914
20002#1438	Non-cancer illness code, self-reported	334731/139(334870)	Diagnoses	General health	CAT-MUL	-0.184653	-0.35272	-0.0175859	0.0307261	-0.102522	-0.268882	0.0638223	0.227077
41202#T383	Diagnoses - main ICD10	334855/56(334911)	Diagnoses	General health	CAT-MUL	0.108635	-0.153147	0.370016	0.415241	0.311913	0.0499336	0.573907	0.0196176
41203#2280	Diagnoses - main ICD9	334867/44(334911)	Diagnoses	General health	CAT-MUL	-0.0919678	-0.390825	0.204545	0.544348	-0.353116	-0.649855	-0.0566336	0.0196287
40013#2360	Type of cancer: ICD9	334795/116(334911)	Diagnoses	General health	CAT-MUL	0.200919	0.0186565	0.3834	0.0307558	0.101766	-0.0805939	0.284009	0.273902
20002#1297	Non-cancer illness code, self-reported	332252/2618(334870)	Diagnoses	General health	CAT-MUL	0.0297313	-0.00873017	0.0681745	0.129615	0.0457954	0.00731908	0.0842705	0.0196442
41204#C55	Diagnoses - secondary ICD10	334882/29(334911)	Diagnoses	General health	CAT-MUL	-0.410335	-0.787237	-0.0411817	0.0307855	0.160862	-0.203682	0.52528	0.38703
41200#S092	Operative procedures - main OPCS4	334775/136(334911)	Diagnoses	General health	CAT-MUL	0.0351621	-0.133226	0.203198	0.681916	-0.200156	-0.368341	-0.0320225	0.0196524
41202#G968	Diagnoses - main ICD10	334901/10(334911)	Diagnoses	General health	CAT-MUL	0.533157	-0.0898176	1.17113	0.0956817	0.732184	0.115448	1.34581	0.0196648
41202#H743	Diagnoses - main ICD10	334890/21(334911)	Diagnoses	General health	CAT-MUL	-0.486272	-0.935186	-0.0499455	0.0308677	-0.190834	-0.620011	0.237179	0.382759
20002#1381	Non-cancer illness code, self-reported	334521/349(334870)	Diagnoses	General health	CAT-MUL	0.0734516	-0.0316205	0.178439	0.170412	0.124947	0.0199301	0.229945	0.0196923
816	Job involves heavy manual or physical work	189488	Diagnoses	General health	CAT-MUL	-0.0102772	-0.0196116	-0.000942776	0.0309322	-0.00735422	-0.0166854	0.00197698	0.122411
20002#1620	Non-cancer illness code, self-reported	334781/89(334870)	Diagnoses	General health	CAT-MUL	0.156946	-0.0507818	0.364645	0.138398	0.247464	0.0394063	0.455515	0.0197365
23315	Leg bone area (left)	3117	Diagnoses	General health	CAT-MUL	0.0272669	0.00250038	0.0520334	0.0309514	0.00565708	-0.0191676	0.0304817	0.655041
41204#Z225	Diagnoses - secondary ICD10	334781/130(334911)	Diagnoses	General health	CAT-MUL	0.0447509	-0.12721	0.216376	0.609523	0.20414	0.0322648	0.375991	0.0199074
41205#E9289	Diagnoses - secondary ICD9	334884/27(334911)	Diagnoses	General health	CAT-MUL	-0.427195	-0.820893	-0.0430359	0.0309657	-0.272837	-0.653947	0.107563	0.160048
41204#Z720	Diagnoses - secondary ICD10	325530/9381(334911)	Diagnoses	General health	CAT-MUL	0.0200913	-0.000456483	0.0406339	0.0552739	0.0244114	0.00385492	0.0449678	0.0199346
41210#Y986	Operative procedures - secondary OPCS4	334868/43(334911)	Diagnoses	General health	CAT-MUL	0.329321	0.0304291	0.629575	0.0309925	0.0932338	-0.206342	0.392854	0.541892
41204#Z380	Diagnoses - secondary ICD10	334895/16(334911)	Diagnoses	General health	CAT-MUL	0.216879	-0.276807	0.713234	0.388962	0.577736	0.0912117	1.06484	0.0199424
41230#5NP	PCT where patients GP was registered	332329/2582(334911)	Diagnoses	General health	CAT-MUL	0.0425981	0.00388345	0.0812965	0.0310004	-0.0258909	-0.0646939	0.01291	0.190939
3148	Heel bone mineral density (BMD)	192827	Diagnoses	General health	CAT-MUL	0.00100394	-0.00332665	0.00533454	0.649561	0.00514601	0.000812084	0.00947994	0.0199539
20412	Frequency of needing morning drink of alcohol after heavy drinking session in last year	60551	Diagnoses	General health	CAT-MUL	-0.126708	-0.24185	-0.0115654	0.0310197	0.00424575	-0.110066	0.118557	0.941967
41202#S1220	Diagnoses - main ICD10	334855/56(334911)	Diagnoses	General health	CAT-MUL	-0.203839	-0.469499	0.0592184	0.130371	-0.311443	-0.573949	-0.0491989	0.019986
41203#V650	Diagnoses - main ICD9	334864/47(334911)	Diagnoses	General health	CAT-MUL	0.315427	0.0290527	0.603215	0.0310924	-0.00284701	-0.288871	0.283198	0.984435
41210#Z488	Operative procedures - secondary OPCS4	334697/214(334911)	Diagnoses	General health	CAT-MUL	-0.0112703	-0.145525	0.122671	0.869123	-0.159214	-0.293432	-0.0250266	0.0200513
40001#C499	Underlying (primary) cause of death: ICD10	334881/30(334911)	Diagnoses	General health	CAT-MUL	0.394331	0.0366665	0.755186	0.0311544	0.165303	-0.1927	0.523252	0.365423
25798	Volume of grey matter in Superior Temporal Gyrus, anterior division (left)	10250	Diagnoses	General health	CAT-MUL	0.0172053	-0.00128603	0.0356966	0.0682011	0.0218546	0.00342769	0.0402815	0.0201009
41204#Z221	Diagnoses - secondary ICD10	334883/28(334911)	Diagnoses	General health	CAT-MUL	-0.0913335	-0.465662	0.279639	0.630361	-0.441576	-0.814417	-0.0694665	0.020137
41200#W742	Operative procedures - main OPCS4	334480/431(334911)	Diagnoses	General health	CAT-MUL	-0.10432	-0.199335	-0.00954247	0.0311698	-0.0333853	-0.127912	0.0611096	0.48871
4979-4	FI5 : family relationship calculation	51830/86432	Diagnoses	General health	CAT-MUL	-999	-999	-999	0.866083	-999	-999	-999	0.0201619
40006#C07	Type of cancer: ICD10	334847/64(334911)	Diagnoses	General health	CAT-MUL	0.269205	0.0244799	0.514623	0.0311704	0.125286	-0.119917	0.37038	0.316465
41204#Z120	Diagnoses - secondary ICD10	334897/14(334911)	Diagnoses	General health	CAT-MUL	-0.251072	-0.789355	0.275688	0.353738	-0.626249	-1.15636	-0.0988987	0.0201948
41204#H501	Diagnoses - secondary ICD10	334871/40(334911)	Diagnoses	General health	CAT-MUL	0.340654	0.03121	0.651821	0.0312141	0.351652	0.0417347	0.661473	0.0261251
41200#E142	Operative procedures - main OPCS4	334375/536(334911)	Diagnoses	General health	CAT-MUL	-0.00445986	-0.0892714	0.0802312	0.917844	0.100268	0.015534	0.184995	0.0203727
41202#K621	Diagnoses - main ICD10	331849/3062(334911)	Diagnoses	General health	CAT-MUL	0.039092	0.0035027	0.0746672	0.0312926	-0.00182335	-0.0374624	0.0338137	0.920124
41200#V011	Operative procedures - main OPCS4	334891/20(334911)	Diagnoses	General health	CAT-MUL	-0.193531	-0.639704	0.245701	0.390342	0.517237	0.079842	0.954393	0.02041
6160#100	Leisure/social activities	232886/101202(334088)	Diagnoses	General health	CAT-MUL	0.00811784	0.000728827	0.0155067	0.0312936	0.00142659	-0.00596389	0.00881707	0.705182
41205#7844	Diagnoses - secondary ICD9	334900/11(334911)	Diagnoses	General health	CAT-MUL	-0.501186	-1.12921	0.100032	0.108226	-0.699657	-1.29201	-0.108479	0.020433
41202#O997	Diagnoses - main ICD10	334900/11(334911)	Diagnoses	General health	CAT-MUL	-0.691017	-1.34282	-0.0778483	0.031295	-0.232738	-0.829989	0.358086	0.442562
41202#Z358	Diagnoses - main ICD10	334897/14(334911)	Diagnoses	General health	CAT-MUL	-0.417424	-0.969557	0.116581	0.130353	-0.625808	-1.15654	-0.0979711	0.0204388
41201#W318	External causes	334900/11(334911)	Diagnoses	General health	CAT-MUL	-0.682394	-1.32362	-0.0741385	0.0313693	0.0812821	-0.508851	0.66979	0.786831
3147	Heel quantitative ultrasound index (QUI), direct entry	192915	Diagnoses	General health	CAT-MUL	0.000810664	-0.00352032	0.00514165	0.713721	0.00512348	0.000789157	0.00945781	0.0205139
22601#62323000	Job coding	84090/80(84170)	Diagnoses	General health	CAT-MUL	0.240617	0.0215434	0.460088	0.0313927	0.16005	-0.0595445	0.379758	0.153209
41200#W264	Operative procedures - main OPCS4	334836/75(334911)	Diagnoses	General health	CAT-MUL	0.0912326	-0.135173	0.317309	0.429012	0.267456	0.041104	0.493681	0.0205315
41202#M703	Diagnoses - main ICD10	334883/28(334911)	Diagnoses	General health	CAT-MUL	-0.415967	-0.799773	-0.040512	0.0314283	-0.336291	-0.706507	0.0337584	0.0749265
78	Heel bone mineral density (BMD) T-score, automated	192915	Diagnoses	General health	CAT-MUL	0.000810674	-0.00352031	0.00514166	0.713717	0.00512267	0.000788343	0.00945699	0.020534
41210#B303	Operative procedures - secondary OPCS4	334777/134(334911)	Diagnoses	General health	CAT-MUL	0.186083	0.0165556	0.355735	0.0314464	0.0193753	-0.150209	0.18893	0.822797
41210#Z301	Operative procedures - secondary OPCS4	334601/310(334911)	Diagnoses	General health	CAT-MUL	0.0576904	-0.05365	0.168911	0.309508	0.13166	0.0202466	0.243051	0.0205381
41201#W540	External causes	334808/103(334911)	Diagnoses	General health	CAT-MUL	0.211618	0.0188261	0.404596	0.0314479	0.0380513	-0.155187	0.231263	0.699513
41202#M255	Diagnoses - main ICD10	333757/1154(334911)	Diagnoses	General health	CAT-MUL	0.020386	-0.0374177	0.0781446	0.489208	0.0683178	0.0104715	0.126158	0.0206118
41210#C471	Operative procedures - secondary OPCS4	334882/29(334911)	Diagnoses	General health	CAT-MUL	0.400526	0.0365687	0.767629	0.0314516	0.305521	-0.0587857	0.669844	0.100233
41200#C522	Operative procedures - main OPCS4	334887/24(334911)	Diagnoses	General health	CAT-MUL	0.0991101	-0.300965	0.498174	0.626143	0.472684	0.0720402	0.872452	0.0206253
22601#52232640	Job coding	84109/61(84170)	Diagnoses	General health	CAT-MUL	0.274805	0.024657	0.525885	0.0314859	0.12547	-0.126597	0.377382	0.329066
41200#K255	Operative procedures - main OPCS4	334720/191(334911)	Diagnoses	General health	CAT-MUL	-0.0237968	-0.165935	0.117967	0.742416	-0.167836	-0.309961	-0.0257295	0.0206307
41204#S508	Diagnoses - secondary ICD10	334876/35(334911)	Diagnoses	General health	CAT-MUL	-0.370369	-0.7114	-0.0353163	0.0314882	-0.0644578	-0.396816	0.267409	0.703622
41210#E036	Operative procedures - secondary OPCS4	334595/316(334911)	Diagnoses	General health	CAT-MUL	0.0116477	-0.0987382	0.12185	0.835996	0.130181	0.0199006	0.240445	0.020676
22601#21292686	Job coding	84124/46(84170)	Diagnoses	General health	CAT-MUL	-0.0695805	-0.360804	0.2198	0.638169	-0.344863	-0.63748	-0.0528363	0.0207432
20002#1562	Non-cancer illness code, self-reported	334744/126(334870)	Diagnoses	General health	CAT-MUL	0.191423	0.0169358	0.366018	0.0315253	0.0613234	-0.113457	0.236078	0.491626
41202#F323	Diagnoses - main ICD10	334731/180(334911)	Diagnoses	General health	CAT-MUL	0.0333369	-0.112868	0.179278	0.65456	0.172392	0.0262383	0.318517	0.0207709
20003#1140880234	Treatment/medication code	334819/51(334870)	Diagnoses	General health	CAT-MUL	-0.308174	-0.591559	-0.0289717	0.031586	-0.0935628	-0.368352	0.180716	0.504133
20002#1387	Non-cancer illness code, self-reported	315618/19252(334870)	Diagnoses	General health	CAT-MUL	0.0153904	0.000812202	0.0299662	0.0385037	0.0171884	0.00260574	0.0317712	0.0208708
20002#1234	Non-cancer illness code, self-reported	334734/136(334870)	Diagnoses	General health	CAT-MUL	0.18403	0.0161064	0.352025	0.0316909	-0.0531624	-0.221319	0.114949	0.535437
41204#D350	Diagnoses - secondary ICD10	334838/73(334911)	Diagnoses	General health	CAT-MUL	0.0732425	-0.156402	0.302485	0.531248	-0.270773	-0.500611	-0.0410771	0.0208936
41204#X519	Diagnoses - secondary ICD10	334844/67(334911)	Diagnoses	General health	CAT-MUL	0.262064	0.0230446	0.501688	0.0317305	-0.165458	-0.40512	0.0741831	0.17595
20004#1604	Operation code	334854/16(334870)	Diagnoses	General health	CAT-MUL	0.205448	-0.284826	0.697068	0.410666	0.576257	0.0866935	1.0657	0.0209953
41202#G402	Diagnoses - main ICD10	334800/111(334911)	Diagnoses	General health	CAT-MUL	0.203576	0.0177712	0.38957	0.031769	0.0917759	-0.0942429	0.277723	0.33345
41204#Q870	Diagnoses - secondary ICD10	334900/11(334911)	Diagnoses	General health	CAT-MUL	-0.360934	-0.975093	0.234403	0.239901	-0.698753	-1.29324	-0.105938	0.0209992
20003#1140888538	Treatment/medication code	332667/2203(334870)	Diagnoses	General health	CAT-MUL	0.00941903	-0.0325068	0.051319	0.659596	0.0493415	0.00742322	0.0912579	0.0210486
41204#M5456	Diagnoses - secondary ICD10	334566/345(334911)	Diagnoses	General health	CAT-MUL	-0.116139	-0.222325	-0.0102638	0.0317824	-0.00417279	-0.10983	0.101466	0.938295
40002#K566	Contributory (secondary) causes of death: ICD10	334875/36(334911)	Diagnoses	General health	CAT-MUL	-0.36496	-0.701601	-0.0342849	0.0318	-0.202912	-0.529904	0.124	0.223848
41210#X833	Operative procedures - secondary OPCS4	334845/66(334911)	Diagnoses	General health	CAT-MUL	0.18913	-0.0517753	0.430306	0.123802	0.28367	0.0423426	0.52481	0.0211815
41204#E038	Diagnoses - secondary ICD10	334852/59(334911)	Diagnoses	General health	CAT-MUL	-0.283331	-0.5437	-0.0259334	0.0318	-0.0467944	-0.30219	0.208587	0.719511
41204#N709	Diagnoses - secondary ICD10	334862/49(334911)	Diagnoses	General health	CAT-MUL	-0.0419651	-0.324247	0.238709	0.769899	-0.330267	-0.611638	-0.0493111	0.0213128
41200#C548	Operative procedures - main OPCS4	334901/10(334911)	Diagnoses	General health	CAT-MUL	0.692743	0.0676704	1.33982	0.0318329	0.50872	-0.111089	1.1276	0.107376
20003#1140867876	Treatment/medication code	334435/435(334870)	Diagnoses	General health	CAT-MUL	0.0141268	-0.0800942	0.108219	0.768684	0.110445	0.0163897	0.204486	0.0213529
20003#1140922174	Treatment/medication code	331096/3774(334870)	Diagnoses	General health	CAT-MUL	0.035376	0.00306656	0.0676738	0.0318387	0.00379551	-0.0285403	0.0361304	0.818043
41204#D123	Diagnoses - secondary ICD10	334146/765(334911)	Diagnoses	General health	CAT-MUL	0.0501721	-0.0208007	0.121089	0.165668	0.0834557	0.012347	0.154559	0.0214191
40002#I739	Contributory (secondary) causes of death: ICD10	334851/60(334911)	Diagnoses	General health	CAT-MUL	0.187939	-0.0651449	0.441184	0.145324	0.297208	0.0437748	0.550471	0.0214885
41203#7038	Diagnoses - main ICD9	334897/14(334911)	Diagnoses	General health	CAT-MUL	0.585455	0.0560148	1.13012	0.0318851	0.0288852	-0.496272	0.553154	0.914074
41204#N029	Diagnoses - secondary ICD10	334847/64(334911)	Diagnoses	General health	CAT-MUL	-0.236856	-0.485983	0.00981339	0.0609102	-0.287855	-0.533337	-0.0425056	0.0215082
41200#T251	Operative procedures - main OPCS4	334901/10(334911)	Diagnoses	General health	CAT-MUL	0.691672	0.0674033	1.33781	0.0318874	0.247531	-0.372881	0.866822	0.433845
41210#K518	Operative procedures - secondary OPCS4	334495/416(334911)	Diagnoses	General health	CAT-MUL	-0.0421019	-0.138508	0.0541126	0.391499	0.112897	0.0166333	0.209143	0.0215139
41201#W456	External causes	334893/18(334911)	Diagnoses	General health	CAT-MUL	0.508462	0.0462914	0.977935	0.031909	0.355166	-0.106152	0.816331	0.13117
20003#1140865358	Treatment/medication code	334857/13(334870)	Diagnoses	General health	CAT-MUL	0.570613	0.0258032	1.12825	0.0416261	0.635259	0.0931041	1.17688	0.0215204
41204#T393	Diagnoses - secondary ICD10	334691/220(334911)	Diagnoses	General health	CAT-MUL	0.144614	0.0124528	0.276761	0.0319224	0.0767522	-0.0554425	0.208898	0.255017
41204#I671	Diagnoses - secondary ICD10	334775/136(334911)	Diagnoses	General health	CAT-MUL	0.121816	-0.0461698	0.289672	0.154925	-0.197249	-0.365508	-0.0290043	0.0215757
41210#Y208	Operative procedures - secondary OPCS4	334621/290(334911)	Diagnoses	General health	CAT-MUL	0.125849	0.0108329	0.24082	0.0319245	-0.0317857	-0.14701	0.0834222	0.588704
41202#K852	Diagnoses - main ICD10	334885/26(334911)	Diagnoses	General health	CAT-MUL	-0.218634	-0.610196	0.167118	0.269268	-0.451401	-0.837161	-0.0663063	0.0217029
41204#D231	Diagnoses - secondary ICD10	334844/67(334911)	Diagnoses	General health	CAT-MUL	0.262094	0.022771	0.502018	0.031927	-0.0710467	-0.311011	0.168709	0.561552
41230#5HN	PCT where patients GP was registered	334514/397(334911)	Diagnoses	General health	CAT-MUL	0.0195405	-0.0789543	0.117898	0.697158	0.115447	0.0168551	0.214021	0.0217185
41202#G248	Diagnoses - main ICD10	334896/15(334911)	Diagnoses	General health	CAT-MUL	0.559732	0.051585	1.07847	0.0320099	-0.00364947	-0.509745	0.50269	0.988724
22601#35672697	Job coding	84087/83(84170)	Diagnoses	General health	CAT-MUL	0.102956	-0.111809	0.31747	0.346846	-0.252982	-0.469178	-0.0370472	0.0217254
41203#7354	Diagnoses - main ICD9	334894/17(334911)	Diagnoses	General health	CAT-MUL	-0.538889	-1.04133	-0.0530138	0.0320166	-0.125836	-0.601985	0.350399	0.604532
41204#Z500	Diagnoses - secondary ICD10	334471/440(334911)	Diagnoses	General health	CAT-MUL	0.0241596	-0.069372	0.117572	0.612401	0.109706	0.0159844	0.203416	0.0217673
41202#N993	Diagnoses - main ICD10	334571/340(334911)	Diagnoses	General health	CAT-MUL	0.116337	0.00995385	0.22267	0.0320187	-0.00873504	-0.115267	0.097793	0.872322
20002#1546	Non-cancer illness code, self-reported	334833/37(334870)	Diagnoses	General health	CAT-MUL	0.223776	-0.0981834	0.546286	0.172905	0.377352	0.0548042	0.699685	0.0217993
41202#E283	Diagnoses - main ICD10	334895/16(334911)	Diagnoses	General health	CAT-MUL	0.541421	0.0496176	1.04282	0.0320604	-0.393322	-0.883976	0.0963167	0.1157
25864	Volume of grey matter in Central Opercular Cortex (left)	10250	Diagnoses	General health	CAT-MUL	0.00705821	-0.010478	0.0245944	0.430149	0.02045	0.00297714	0.0379229	0.0218
41210#F093	Operative procedures - secondary OPCS4	334775/136(334911)	Diagnoses	General health	CAT-MUL	0.183369	0.0156469	0.351161	0.0321008	0.0164604	-0.15161	0.184504	0.847765
41200#L862	Operative procedures - main OPCS4	334579/332(334911)	Diagnoses	General health	CAT-MUL	-0.0212624	-0.129109	0.0863679	0.698859	0.126019	0.0183352	0.233691	0.0218006
41204#W540	Diagnoses - secondary ICD10	334800/111(334911)	Diagnoses	General health	CAT-MUL	0.203035	0.0173298	0.388887	0.0321146	0.0272683	-0.158811	0.213325	0.773931
41204#K590	Diagnoses - secondary ICD10	329574/5337(334911)	Diagnoses	General health	CAT-MUL	0.0186506	-0.00842378	0.0457154	0.176884	0.0316845	0.00459432	0.0587744	0.0218832
20004#1547	Operation code	334574/296(334870)	Diagnoses	General health	CAT-MUL	0.100983	-0.0128215	0.214717	0.0818615	0.133318	0.0192974	0.247324	0.0219155
41204#Y658	Diagnoses - secondary ICD10	334869/42(334911)	Diagnoses	General health	CAT-MUL	-0.336031	-0.646323	-0.0304671	0.032236	0.0274819	-0.27524	0.330014	0.858735
41201#Y560	External causes	334868/43(334911)	Diagnoses	General health	CAT-MUL	0.0069857	-0.29305	0.305584	0.963473	-0.350417	-0.650177	-0.0506992	0.0219454
41210#W035	Operative procedures - secondary OPCS4	334895/16(334911)	Diagnoses	General health	CAT-MUL	-0.555139	-1.07456	-0.0539145	0.0324121	-0.155411	-0.646913	0.334911	0.534925
12338	P duration	13677	Diagnoses	General health	CAT-MUL	0.00172386	-0.0149372	0.018385	0.839288	0.0194883	0.00279754	0.0361791	0.0221134
41204#K911	Diagnoses - secondary ICD10	334889/22(334911)	Diagnoses	General health	CAT-MUL	-0.469771	-0.90721	-0.0442239	0.0324348	0.0365286	-0.381585	0.454295	0.86398
41200#X341	Operative procedures - main OPCS4	334896/15(334911)	Diagnoses	General health	CAT-MUL	0.266474	-0.24065	0.775974	0.302549	-0.592706	-1.10207	-0.0860424	0.0221221
41204#R937	Diagnoses - secondary ICD10	334835/76(334911)	Diagnoses	General health	CAT-MUL	-0.247907	-0.476309	-0.0215885	0.0324678	-0.0107119	-0.235706	0.214197	0.925639
41204#G309	Diagnoses - secondary ICD10	334631/280(334911)	Diagnoses	General health	CAT-MUL	-0.0374515	-0.155006	0.0798213	0.53178	-0.137122	-0.254602	-0.0196698	0.0221401
41203#0479	Diagnoses - main ICD9	334896/15(334911)	Diagnoses	General health	CAT-MUL	0.561962	0.0509171	1.08507	0.0325311	-0.316314	-0.823609	0.190936	0.221479
41204#I871	Diagnoses - secondary ICD10	334843/68(334911)	Diagnoses	General health	CAT-MUL	0.041614	-0.196452	0.279023	0.73133	0.277203	0.0395803	0.514722	0.0221847
41204#M4954	Diagnoses - secondary ICD10	334883/28(334911)	Diagnoses	General health	CAT-MUL	-0.414119	-0.798736	-0.0378758	0.0325623	-0.129392	-0.500576	0.241473	0.494298
41200#E028	Operative procedures - main OPCS4	334789/122(334911)	Diagnoses	General health	CAT-MUL	-0.0923534	-0.270926	0.0854149	0.309459	0.206925	0.0295706	0.384233	0.0221893
3084	Heel bone mineral density (BMD), manual entry	28868	Diagnoses	General health	CAT-MUL	-0.0121995	-0.0233919	-0.001007	0.0326557	-0.0103979	-0.0216489	0.000853122	0.0700857
41200#Q022	Operative procedures - main OPCS4	334853/58(334911)	Diagnoses	General health	CAT-MUL	0.118987	-0.139578	0.377319	0.366455	0.300464	0.0428549	0.557906	0.0222014
41200#B082	Operative procedures - main OPCS4	334789/122(334911)	Diagnoses	General health	CAT-MUL	0.193024	0.0156499	0.370542	0.0329331	-0.0037869	-0.181457	0.173848	0.966675
20003#1140909788	Treatment/medication code	334603/267(334870)	Diagnoses	General health	CAT-MUL	0.09088	-0.0290857	0.210747	0.137369	-0.140039	-0.260233	-0.019875	0.0223792
41204#O630	Diagnoses - secondary ICD10	334789/122(334911)	Diagnoses	General health	CAT-MUL	-0.196623	-0.37807	-0.0164865	0.0329613	-0.120861	-0.299141	0.0571463	0.183588
20003#1141200882	Treatment/medication code	334859/11(334870)	Diagnoses	General health	CAT-MUL	-0.239592	-0.847179	0.353784	0.432043	0.688894	0.0976087	1.28053	0.0223979
41202#S631	Diagnoses - main ICD10	334768/143(334911)	Diagnoses	General health	CAT-MUL	0.178011	0.0143713	0.341714	0.0329717	0.1169	-0.0470085	0.280766	0.162098
41200#U133	Operative procedures - main OPCS4	334794/117(334911)	Diagnoses	General health	CAT-MUL	-0.198686	-0.382105	-0.0165155	0.033067	-0.167126	-0.348545	0.014246	0.0709487
22672	Maximum carotid IMT (intima-medial thickness) at 120 degrees	1836	Diagnoses	General health	CAT-MUL	-0.0178085	-0.0600357	0.0244187	0.408274	-0.0489564	-0.0909856	-0.00692714	0.0224557
20003#1141192004	Treatment/medication code	334820/50(334870)	Diagnoses	General health	CAT-MUL	-0.306055	-0.589725	-0.0261714	0.0330846	0.151922	-0.12583	0.42967	0.283704
41202#Z436	Diagnoses - main ICD10	334767/144(334911)	Diagnoses	General health	CAT-MUL	0.0325934	-0.130877	0.19571	0.695544	0.190086	0.0266856	0.353444	0.0225859
40002#J439	Contributory (secondary) causes of death: ICD10	334881/30(334911)	Diagnoses	General health	CAT-MUL	-0.051492	-0.411766	0.305832	0.778139	-0.416261	-0.773959	-0.0582979	0.0226086
41204#H46	Diagnoses - secondary ICD10	334863/48(334911)	Diagnoses	General health	CAT-MUL	-0.312334	-0.601932	-0.0267005	0.033113	-0.290133	-0.572966	-0.00726253	0.0443899
41200#L883	Operative procedures - main OPCS4	334800/111(334911)	Diagnoses	General health	CAT-MUL	0.15228	-0.0335844	0.338143	0.108157	0.216352	0.0302916	0.402318	0.022629
41202#M790	Diagnoses - main ICD10	334866/45(334911)	Diagnoses	General health	CAT-MUL	0.169591	-0.122731	0.462137	0.255148	0.339917	0.0474983	0.632079	0.0226448
41202#A049	Diagnoses - main ICD10	334896/15(334911)	Diagnoses	General health	CAT-MUL	0.555673	0.04813	1.07416	0.0331378	0.529703	0.0233474	1.03612	0.0403149
41202#M706	Diagnoses - main ICD10	334637/274(334911)	Diagnoses	General health	CAT-MUL	0.0698009	-0.0486563	0.188134	0.247794	0.137826	0.0192882	0.256337	0.0226582
41204#C499	Diagnoses - secondary ICD10	334896/15(334911)	Diagnoses	General health	CAT-MUL	-0.571279	-1.10874	-0.0532793	0.0332143	-0.133827	-0.640572	0.373046	0.604806
20003#1140874646	Treatment/medication code	334816/54(334870)	Diagnoses	General health	CAT-MUL	0.0783617	-0.188484	0.344802	0.564224	-0.311314	-0.579265	-0.043731	0.0226684
20003#1141167206	Treatment/medication code	334790/80(334870)	Diagnoses	General health	CAT-MUL	0.0386986	-0.180925	0.25775	0.729332	0.255078	0.0356466	0.474442	0.0226839
20002#1512	Non-cancer illness code, self-reported	334571/299(334870)	Diagnoses	General health	CAT-MUL	0.122917	0.00970909	0.236078	0.0332655	0.0507618	-0.0626821	0.16419	0.380446
20002#1572	Non-cancer illness code, self-reported	334497/373(334870)	Diagnoses	General health	CAT-MUL	-0.00495934	-0.1067	0.0966066	0.923812	0.118178	0.0165217	0.219822	0.0226877
41202#C97	Diagnoses - main ICD10	334848/63(334911)	Diagnoses	General health	CAT-MUL	-0.271379	-0.522836	-0.0225895	0.0333162	-0.0223203	-0.269788	0.224994	0.859641
41202#M2553	Diagnoses - main ICD10	334724/187(334911)	Diagnoses	General health	CAT-MUL	-0.0192361	-0.162967	0.124123	0.792764	-0.166822	-0.310343	-0.0233384	0.0226954
41247#3000	Patient classification on admission (recoded)	333341/1570(334911)	Diagnoses	General health	CAT-MUL	0.0538031	0.00423552	0.103346	0.0333319	0.0217091	-0.0279288	0.071344	0.39132
104900	Time spent doing vigorous physical activity	47516	Diagnoses	General health	CAT-MUL	-0.00284862	-0.0199797	0.0142824	0.744488	-0.0199173	-0.0370499	-0.00278463	0.0226973
41205#3000	Diagnoses - secondary ICD9	334890/21(334911)	Diagnoses	General health	CAT-MUL	-0.479984	-0.929863	-0.0431752	0.0333669	-0.0519977	-0.481697	0.377183	0.81238
41200#L714	Operative procedures - main OPCS4	334854/57(334911)	Diagnoses	General health	CAT-MUL	0.114435	-0.145272	0.37382	0.387093	-0.302552	-0.562952	-0.0423692	0.022712
41204#L892	Diagnoses - secondary ICD10	334839/72(334911)	Diagnoses	General health	CAT-MUL	-0.253677	-0.488698	-0.0209091	0.0334009	0.0359136	-0.1957	0.267387	0.761131
41204#T810	Diagnoses - secondary ICD10	332323/2588(334911)	Diagnoses	General health	CAT-MUL	0.0257914	-0.0128982	0.0644614	0.191242	0.0449753	0.0062631	0.0836863	0.0227801
41246#1270	Treatment speciality of consultant (recoded)	317733/3580(321313)	Diagnoses	General health	CAT-MUL	0.035759	0.00279391	0.0687117	0.0334532	-0.00817527	-0.0411813	0.0248283	0.627319
103120	Fat removed from meat	926/11534(12460)	Diagnoses	General health	CAT-MUL	-0.0288389	-0.096008	0.038331	0.400001	-0.0783211	-0.145785	-0.0109416	0.0227822
20003#1140871238	Treatment/medication code	334855/15(334870)	Diagnoses	General health	CAT-MUL	0.555719	0.0471836	1.07569	0.0335348	0.213596	-0.291275	0.717001	0.406312
41210#Z019	Operative procedures - secondary OPCS4	334684/227(334911)	Diagnoses	General health	CAT-MUL	-0.077257	-0.207944	0.0530281	0.245758	-0.151263	-0.281486	-0.0210622	0.0227927
40018-2	Death report format	6720/9652	Diagnoses	General health	CAT-MUL	-999	-999	-999	0.0422074	-999	-999	-999	0.0228324
20004#1563	Operation code	329939/4931(334870)	Diagnoses	General health	CAT-MUL	0.0307187	0.00238132	0.0590472	0.0335816	0.00198106	-0.0264055	0.0303667	0.891198
40001#C210	Underlying (primary) cause of death: ICD10	334897/14(334911)	Diagnoses	General health	CAT-MUL	-0.0125103	-0.541875	0.511705	0.962742	0.608292	0.0844116	1.13249	0.0228587
41202#K297	Diagnoses - main ICD10	328667/6244(334911)	Diagnoses	General health	CAT-MUL	0.0271745	0.00210703	0.0522346	0.0335829	0.0133717	-0.0117099	0.0384525	0.296056
41200#Q103	Operative procedures - main OPCS4	331643/3268(334911)	Diagnoses	General health	CAT-MUL	0.00349076	-0.0313011	0.0382648	0.844057	0.0403155	0.00559345	0.0750383	0.0228622
41204#A412	Diagnoses - secondary ICD10	334871/40(334911)	Diagnoses	General health	CAT-MUL	0.336415	0.0265937	0.647936	0.0335832	-0.0632294	-0.37385	0.247119	0.689776
20002#1442	Non-cancer illness code, self-reported	333985/885(334870)	Diagnoses	General health	CAT-MUL	0.0291925	-0.0368273	0.0951569	0.385904	0.0765466	0.0105505	0.142534	0.022999
22601#35633247	Job coding	84079/91(84170)	Diagnoses	General health	CAT-MUL	0.222778	0.0173517	0.428532	0.0335864	0.221788	0.016305	0.427398	0.0344351
41200#D288	Operative procedures - main OPCS4	334897/14(334911)	Diagnoses	General health	CAT-MUL	-0.137021	-0.669883	0.38728	0.610115	-0.609408	-1.13571	-0.0845842	0.0230026
104290	Sweet pepper intake	47516	Diagnoses	General health	CAT-MUL	-0.0264509	-0.0508507	-0.00205106	0.033612	-0.00114495	-0.0255061	0.0232162	0.926604
41201#X789	External causes	334868/43(334911)	Diagnoses	General health	CAT-MUL	-0.0246386	-0.325219	0.274168	0.871836	0.346325	0.04775	0.645063	0.0230231
41200#F164	Operative procedures - main OPCS4	334892/19(334911)	Diagnoses	General health	CAT-MUL	0.490753	0.0403255	0.948237	0.0336227	-0.0867362	-0.535923	0.362327	0.705062
20002#1616	Non-cancer illness code, self-reported	334563/307(334870)	Diagnoses	General health	CAT-MUL	0.0476575	-0.0643534	0.159535	0.403975	0.129865	0.0178242	0.241883	0.0230858
41210#K276	Operative procedures - secondary OPCS4	334883/28(334911)	Diagnoses	General health	CAT-MUL	-0.41014	-0.79335	-0.034894	0.0336927	-0.428839	-0.79955	-0.0580944	0.0233836
20002#1640	Non-cancer illness code, self-reported	334790/80(334870)	Diagnoses	General health	CAT-MUL	0.0744843	-0.144581	0.293105	0.504453	0.253793	0.0347567	0.472845	0.0231509
20004#1438	Operation code	334739/131(334870)	Diagnoses	General health	CAT-MUL	-0.186853	-0.359958	-0.0147919	0.0337664	-0.0548679	-0.226299	0.11649	0.530369
20544#10	Mental health problems ever diagnosed by a professional	108736/531(109267)	Diagnoses	General health	CAT-MUL	0.0769245	-0.00837958	0.162187	0.0770529	0.0987879	0.0135339	0.184064	0.0231556
41210#G451	Operative procedures - secondary OPCS4	332570/2341(334911)	Diagnoses	General health	CAT-MUL	0.0440094	0.00335948	0.0846414	0.0337991	0.00999002	-0.0307037	0.0506804	0.630389
41202#G459	Diagnoses - main ICD10	333449/1462(334911)	Diagnoses	General health	CAT-MUL	-0.0548393	-0.106384	-0.00335392	0.0369312	0.0596577	0.0081634	0.11115	0.0231628
41200#S532	Operative procedures - main OPCS4	334824/87(334911)	Diagnoses	General health	CAT-MUL	0.227499	0.0174807	0.437894	0.0338004	0.172355	-0.0378709	0.382492	0.107991
41204#K575	Diagnoses - secondary ICD10	334890/21(334911)	Diagnoses	General health	CAT-MUL	0.391768	-0.0362261	0.824206	0.0735981	0.493843	0.0671303	0.91971	0.0231646
20003#1141179886	Treatment/medication code	334854/16(334870)	Diagnoses	General health	CAT-MUL	-0.550035	-1.06924	-0.0498299	0.0338144	-0.209496	-0.699322	0.279799	0.40154
41204#X789	Diagnoses - secondary ICD10	334848/63(334911)	Diagnoses	General health	CAT-MUL	0.0772109	-0.170125	0.324025	0.539885	0.285968	0.0391121	0.532823	0.0231676
41205#E8120	Diagnoses - secondary ICD9	334889/22(334911)	Diagnoses	General health	CAT-MUL	-0.466616	-0.904697	-0.0404696	0.0338434	0.0732105	-0.345742	0.492099	0.731905
41229#5LH	PCT responsible for patient data	333648/1263(334911)	Diagnoses	General health	CAT-MUL	0.0207577	-0.0345698	0.0760444	0.461949	0.064148	0.0087383	0.119552	0.023257
25489	Weighted-mean FA in tract acoustic radiation (right)	9105	Diagnoses	General health	CAT-MUL	0.0217457	0.0016563	0.0418352	0.0338783	-0.00290696	-0.0228692	0.0170553	0.775303
22601#91342734	Job coding	84153/17(84170)	Diagnoses	General health	CAT-MUL	0.339032	-0.136113	0.818559	0.162668	0.553069	0.076328	1.03237	0.0232703
41210#X598	Operative procedures - secondary OPCS4	334901/10(334911)	Diagnoses	General health	CAT-MUL	-0.709493	-1.38648	-0.068107	0.0339041	-0.248012	-0.870802	0.37384	0.434809
41202#M7968	Diagnoses - main ICD10	334899/12(334911)	Diagnoses	General health	CAT-MUL	0.0661604	-0.504866	0.635132	0.819303	0.652227	0.0885405	1.21582	0.0232774
20002#1311	Non-cancer illness code, self-reported	331984/2886(334870)	Diagnoses	General health	CAT-MUL	0.0116121	-0.0250682	0.0482729	0.534827	0.0424823	0.00577979	0.0791835	0.023289
41204#K409	Diagnoses - secondary ICD10	334337/574(334911)	Diagnoses	General health	CAT-MUL	-0.0888801	-0.171139	-0.00679495	0.0339896	0.00736535	-0.0746898	0.0894072	0.860336
40002#G931	Contributory (secondary) causes of death: ICD10	334844/67(334911)	Diagnoses	General health	CAT-MUL	0.0190168	-0.221038	0.258269	0.876317	-0.277348	-0.517409	-0.0374031	0.0235148
41210#H206	Operative procedures - secondary OPCS4	334683/228(334911)	Diagnoses	General health	CAT-MUL	0.140156	0.0105404	0.269748	0.0339981	0.14087	0.0109198	0.270793	0.0335892
25085	Mean FA in posterior thalamic radiation on FA skeleton (left)	9105	Diagnoses	General health	CAT-MUL	-0.00336026	-0.022986	0.0162654	0.737162	-0.0225217	-0.042013	-0.00303038	0.0235369
41204#S561	Diagnoses - secondary ICD10	334896/15(334911)	Diagnoses	General health	CAT-MUL	-0.568453	-1.10632	-0.0511246	0.0340198	-0.127314	-0.632986	0.378344	0.621628
41210#M708	Operative procedures - secondary OPCS4	334877/34(334911)	Diagnoses	General health	CAT-MUL	-0.0815067	-0.420633	0.254631	0.635613	-0.389462	-0.726642	-0.0523641	0.0235554
20093#3	Type of large bap eaten	47008/508(47516)	Diagnoses	General health	CAT-MUL	0.0944153	0.00706105	0.181763	0.0341111	-0.0420714	-0.129506	0.0453476	0.345572
40001#J459	Underlying (primary) cause of death: ICD10	334901/10(334911)	Diagnoses	General health	CAT-MUL	-0.658655	-1.32969	-0.0220536	0.0471276	0.717489	0.0973695	1.3408	0.0235837
23129	Trunk fat-free mass	328754	Diagnoses	General health	CAT-MUL	0.00228967	0.000169491	0.00440985	0.0342899	0.0023438	0.000221968	0.00446563	0.0303879
41210#A734	Operative procedures - secondary OPCS4	334868/43(334911)	Diagnoses	General health	CAT-MUL	0.287007	-0.0117018	0.586898	0.0598873	0.344888	0.045847	0.643751	0.02375
25441	Mean ISOVF in pontine crossing tract on FA skeleton	9104	Diagnoses	General health	CAT-MUL	0.022222	0.00164479	0.0427992	0.0342945	-0.00414442	-0.0245924	0.0163035	0.691155
41204#M8413	Diagnoses - secondary ICD10	334899/12(334911)	Diagnoses	General health	CAT-MUL	0.387814	-0.177549	0.961411	0.180119	0.651984	0.0867104	1.21734	0.0237547
41200#N135	Operative procedures - main OPCS4	334891/20(334911)	Diagnoses	General health	CAT-MUL	0.474528	0.0374125	0.918785	0.0342961	-0.14343	-0.583303	0.295183	0.522017
41202#B24	Diagnoses - main ICD10	334889/22(334911)	Diagnoses	General health	CAT-MUL	-0.359896	-0.790779	0.0613363	0.0969963	0.481259	0.0640222	0.898661	0.0237652
41204#C342	Diagnoses - secondary ICD10	334892/19(334911)	Diagnoses	General health	CAT-MUL	0.488605	0.0383722	0.945735	0.0343047	0.00107353	-0.448723	0.451173	0.996269
41204#N993	Diagnoses - secondary ICD10	334825/86(334911)	Diagnoses	General health	CAT-MUL	-0.128933	-0.342383	0.0832034	0.234746	-0.244203	-0.455909	-0.0325012	0.0237705
22617#5119	Job SOC coding	84076/94(84170)	Diagnoses	General health	CAT-MUL	-0.22083	-0.426343	-0.0169357	0.0343876	0.0830485	-0.119179	0.285231	0.420805
41204#M1389	Diagnoses - secondary ICD10	334890/21(334911)	Diagnoses	General health	CAT-MUL	-0.183883	-0.619389	0.244925	0.403164	-0.49325	-0.921298	-0.0657332	0.0238052
3773	Knee pain for 3+ months	14972/55350(70322)	Diagnoses	General health	CAT-MUL	0.0196619	0.00144636	0.0378824	0.0344017	0.019231	0.0011231	0.0373407	0.037393
22147	Age asthma diagnosed by doctor	10833	Diagnoses	General health	CAT-MUL	-0.00613043	-0.024309	0.0120481	0.5086	-0.0206988	-0.0386474	-0.0027503	0.0238071
100350	Added milk to other coffee type	47264/247(47511)	Diagnoses	General health	CAT-MUL	-0.135619	-0.26154	-0.0101557	0.0344072	0.00206612	-0.123021	0.127127	0.97417
41200#L871	Operative procedures - main OPCS4	334626/285(334911)	Diagnoses	General health	CAT-MUL	0.0411084	-0.0751179	0.15717	0.487784	0.133944	0.0177747	0.250097	0.0238195
41230#5MJ	PCT where patients GP was registered	334463/448(334911)	Diagnoses	General health	CAT-MUL	0.0998577	0.00729629	0.192372	0.034409	0.0642885	-0.0284583	0.157028	0.174261
20003#1141190952	Treatment/medication code	334855/15(334870)	Diagnoses	General health	CAT-MUL	-0.0674625	-0.579923	0.439446	0.794661	-0.586058	-1.09513	-0.0782671	0.0238341
41200#H073	Operative procedures - main OPCS4	334560/351(334911)	Diagnoses	General health	CAT-MUL	0.112769	0.00820862	0.217275	0.0344554	0.091171	-0.0136	0.195928	0.08807
22601#23163403	Job coding	83065/1105(84170)	Diagnoses	General health	CAT-MUL	0.0157526	-0.0439111	0.0753688	0.60466	0.0686148	0.0091026	0.12814	0.0238497
41210#X341	Operative procedures - secondary OPCS4	334901/10(334911)	Diagnoses	General health	CAT-MUL	0.682537	0.0571478	1.32955	0.0344928	-0.449245	-1.07038	0.169482	0.155226
22617#2316	Job SOC coding	83065/1105(84170)	Diagnoses	General health	CAT-MUL	0.0157526	-0.0439111	0.0753688	0.60466	0.0686148	0.0091026	0.12814	0.0238497
41204#R411	Diagnoses - secondary ICD10	334888/23(334911)	Diagnoses	General health	CAT-MUL	0.444003	0.0341259	0.859166	0.0345041	0.107145	-0.302794	0.516297	0.608139
41210#L841	Operative procedures - secondary OPCS4	334891/20(334911)	Diagnoses	General health	CAT-MUL	0.290975	-0.146963	0.731328	0.192954	0.505606	0.0669746	0.944616	0.023908
41203#7174	Diagnoses - main ICD9	334881/30(334911)	Diagnoses	General health	CAT-MUL	0.388893	0.0296549	0.752365	0.0345476	-0.00687926	-0.36716	0.352947	0.970121
[truncated: 21,009 more rows]
