# Supplementary material for: A cross-disorder PRS-pheWAS of 5 major psychiatric disorders in UK Biobank
Source: PLoS Genet. 2020 May 11;16(5):e1008185. doi: 10.1371/journal.pgen.1008185 (PMC7274459; doi:10.1371/journal.pgen.1008185)
Supplement: S8 Table — (XLSX) [file pgen.1008185.s011.xlsx]

## Sheet: Table S8-collider bias
Table S8: Expected bias of effect estimates due to association of exposure and outcome variable with participation in a study (collider) under simplified assumptions
Association with participation in the study of		Bias of effect estimate
Exposure	Outcome
Positive	Positive	Negative
Negative	Negative	Negative
Positive	Negative	Positive
Negative	Positive	Positive
