# Supplementary material for: A cross-disorder PRS-pheWAS of 5 major psychiatric disorders in UK Biobank
Source: PLoS Genet. 2020 May 11;16(5):e1008185. doi: 10.1371/journal.pgen.1008185 (PMC7274459; doi:10.1371/journal.pgen.1008185)
Supplement: S9 Table — (XLSX) [file pgen.1008185.s012.xlsx]

## Sheet: Table S9 -Number SNPs in PRS
Table S9: Number of SNPs included in polygenic risk scores for attention-deficit/hyperactivity disorder (ADHD), autism spectrum disorder (ASD), schizophrenina (SCZ), major depressive disorder (MDD) and bipolar disorder (BP) at different p-value thresholds.
p-value	PRSADHD	PRSASD	PRSSCZ	PRSMDD	PRSBP
5x10-8	10	2	99	44	8
1x10-7	14	2	121	53	11
1x10-6	32	14	243	119	44
1x10-5	101	62	523	247	133
1x10-4	343	261	1231	652	579
1x10-3	1500	1586	3544	2053	2681
0.01	7248	9292	11776	7219	14911
