# Supplementary material for: A cross-disorder PRS-pheWAS of 5 major psychiatric disorders in UK Biobank
Source: PLoS Genet. 2020 May 11;16(5):e1008185. doi: 10.1371/journal.pgen.1008185 (PMC7274459; doi:10.1371/journal.pgen.1008185)
Supplement: S10 Table — (XLSX) [file pgen.1008185.s013.xlsx]

## Sheet: Table S10-Corr. matrix PRS
Table S10. Correlation (Pearson's correlation coefficient) of polygenic risk scores computed at different p-value thresholds
	5x10-8	1x10-7	1x10-6	1x10-5	1x10-4	1x10-3	1x10-2
Attention deficit/hyperactivity disorder
5x10-8	1
1x10-7	0.876492	1
1x10-6	0.638661	0.722046	1
1x10-5	0.411812	0.463736	0.628972	1
1x10-4	0.296516	0.323979	0.426793	0.656091	1
1x10-3	0.187271	0.209152	0.270962	0.420135	0.620998
1x10-2	0.122287	0.135997	0.174808	0.271666	0.397245	0.631528	1
Autism spectrum disorder
5x10-8	1
1x10-7	1	1
1x10-6	0.415311	0.415311	1
1x10-5	0.269021	0.269021	0.528641	1
1x10-4	0.184554	0.184554	0.323658	0.607036	1
1x10-3	0.110525	0.110525	0.17725	0.328402	0.524478	1
1x10-2	0.079909	0.079909	0.111727	0.203759	0.316511	0.576264	1
Schizophrenia
5x10-8	1
1x10-7	0.935155	1
1x10-6	0.742781	0.795766	1
1x10-5	0.596474	0.635295	0.791743	1
1x10-4	0.465039	0.493353	0.612772	0.772863	1
1x10-3	0.354482	0.374687	0.466624	0.585919	0.749889	1
1x10-2	0.262251	0.277329	0.349221	0.44159	0.568165	0.75225	1
Major depression
5x10-8	1
1x10-7	0.928433	1
1x10-6	0.689698	0.742433	1
1x10-5	0.540045	0.581184	0.779211	1
1x10-4	0.391872	0.421019	0.56585	0.728855	1
1x10-3	0.277584	0.296867	0.396645	0.510292	0.697909	1
1x10-2	0.194296	0.206145	0.2765	0.359737	0.499485	0.707278	1
Bipolar disorder
5x10-8	1
1x10-7	0.872141	1
1x10-6	0.46378	0.533508	1
1x10-5	0.300567	0.339515	0.627563	1
1x10-4	0.174868	0.19879	0.367394	0.570018	1
1x10-3	0.108761	0.121239	0.203119	0.308121	0.513108	1
1x10-2	0.0739842	0.0868051	0.143462	0.194728	0.324281	0.580936	1
